# Supplementary material for: Ultrasonic Incisions Produce Less Inflammatory Mediator Response during Early Healing than Electrosurgical Incisions
Source: PLoS One. 2013 Sep 18;8(9):e73032. doi: 10.1371/journal.pone.0073032 (PMC3776814; doi:10.1371/journal.pone.0073032)
Supplement: Table S1 — Porcine gene response following incision with energized devices. (XLS) [file pone.0073032.s001.xls]

## Sheet: 1A
Supplementary Table 1A. Porcine transcripts identified with significantly changes in expression in response to electrosurgery incisions, compared to control
PROBE_NAME	Corrected p value
Ssc.14528.1.S1_at	6.63267e-05
Ssc.14258.1.S1_at	0.000201053
Ssc.13872.1.S1_at	0.00176388
Ssc.22641.1.S1_at	0.000858102
Ssc.22641.2.S1_a_at	0.00449364
Ssc.22641.3.S1_at	0.00469676
Ssc.13956.2.S1_a_at	0.00172035
Ssc.6675.1.S1_a_at	0.00461178
Ssc.9013.1.S1_at	0.011916
Ssc.936.1.S1_at	0.00452887
Ssc.16376.1.S1_at	0.00530199
Ssc.115.1.S1_s_at	6.83995e-05
Ssc.5227.1.S2_at	0.0108258
Ssc.16209.1.S1_at	0.00449778
Ssc.76.3.S1_a_at	0.00594246
Ssc.13212.1.A1_at	0.0121772
Ssc.11194.1.S1_at	0.00916553
Ssc.16447.1.S1_at	0.0109895
Ssc.16218.1.S1_at	0.0124321
Ssc.9084.1.S1_at	0.00704307
Ssc.16536.1.S1_at	0.00657878
Ssc.7139.1.S1_at	0.00692285
Ssc.16225.1.S1_at	0.0020354
Ssc.16614.1.A1_at	0.0109418
Ssc.5477.1.A1_at	0.012059
Ssc.1376.1.S1_at	0.0120777
Ssc.23810.1.S1_at	0.00071094
Ssc.23810.2.S1_at	0.00286656
Ssc.25273.1.S1_at	0.00994072
Ssc.21255.1.S1_at	0.00367077
Ssc.2840.1.S1_at	0.00532687
Ssc.22509.1.S1_at	0.0136136
Ssc.13983.1.S1_at	0.00744103
Ssc.26815.1.A1_at	0.00399204
Ssc.4263.1.A1_at	0.00154831
Ssc.6080.1.S1_at	0.00544501
Ssc.719.1.S1_a_at	4.14542e-06
Ssc.719.1.S1_at	6.21813e-06
Ssc.719.2.A1_at	0.00483563
Ssc.24368.1.S1_at	0.0134332
Ssc.11096.1.S1_at	0.00363346
Ssc.231.1.S1_at	0.00909505
Ssc.231.1.S2_at	0.00951789
Ssc.5822.1.S1_at	0.00302616
Ssc.229.1.S1_at	0.00481698
Ssc.3625.1.A1_at	0.00356921
Ssc.226.1.S1_at	0.00144261
Ssc.21425.1.S1_at	0.0125689
Ssc.1856.1.A1_at	0.000101563
Ssc.19266.1.S1_at	0.00338059
Ssc.16717.1.S1_at	0.00741823
Ssc.9986.1.A1_at	0.0045268
Ssc.29052.1.S1_at	0.00823488
Ssc.16311.1.A1_a_at	0.00422833
Ssc.16311.4.S1_a_at	0.00457862
Ssc.224.1.S1_at	0.00848568
Ssc.12417.1.S1_at	0.0114953
Ssc.8745.1.A1_at	0.00600257
Ssc.13780.2.S1_x_at	0.012544
Ssc.14470.1.S2_at	0.00845873
Ssc.6740.1.A1_at	0.00634871
Ssc.12073.2.A1_at	0.00683787
Ssc.113.1.S1_at	0.00585748
Ssc.113.1.S2_at	0.00767732
Ssc.15695.1.S1_at	0.00223024
Ssc.11910.1.S1_at	0.000341997
Ssc.8767.1.A1_at	0.00293289
Ssc.4583.1.S1_at	0.00780376
Ssc.24332.1.A1_at	0.00888778
Ssc.8135.1.A1_at	0.00978734
Ssc.3023.1.A1_at	0.0102558
Ssc.13517.1.A1_at	0.0120051
Ssc.16113.1.S1_at	0.00402728
Ssc.92.1.S1_at	0.00894375
Ssc.23007.2.A1_at	0.00976039
Ssc.7933.1.A1_at	0.00911785
Ssc.575.1.S1_at	0.00541392
Ssc.25852.1.S1_at	0.00431331
Ssc.856.1.S1_at	0.00685445
Ssc.9738.1.A1_at	0.0108299
Ssc.316.1.S1_at	0.0122331
Ssc.2115.1.S1_at	0.0134104
Ssc.27308.1.S1_at	0.00505741
Ssc.23230.1.S1_at	0.00806285
Ssc.800.1.S1_at	0.00332463
Ssc.7314.1.A1_at	0.0041392
Ssc.9491.1.A1_at	0.00835302
Ssc.26398.2.S1_a_at	0.0130208
Ssc.21770.1.A1_at	0.00967749
Ssc.1614.1.A1_at	0.0133441
Ssc.9215.1.A1_at	0.0110185
Ssc.6767.1.S1_at	0.0113978
Ssc.9170.1.A1_at	0.000371015
Ssc.17181.1.S1_at	0.0126166
Ssc.4556.1.S1_at	0.0107594
Ssc.9407.1.A1_at	0.00310078
Ssc.7857.1.A1_at	0.00753223
Ssc.2449.1.S1_at	0.000713012
Ssc.156.1.A1_at	0.0126974
Ssc.1342.1.S1_at	0.00850019
Ssc.7189.1.A1_at	0.00587821
Ssc.16296.1.S1_at	0.0101666
Ssc.120.1.S1_at	0.00211209
Ssc.4382.1.S1_at	0.00377648
Ssc.30990.1.A1_at	0.0135535
Ssc.6396.1.S1_at	0.00818928
Ssc.4272.1.A1_at	0.0131887
Ssc.670.2.S1_at	0.0100195
Ssc.12515.1.S1_at	0.00700369
Ssc.314.1.S1_at	0.00706587
Ssc.1199.1.A1_at	0.000339925
Ssc.29665.1.A1_at	0.0063425
Ssc.6681.2.S1_at	0.0130021
Ssc.103.1.S1_at	0.0110558
Ssc.731.1.S1_at	0.0136757
Ssc.102.1.S1_at	0.0123927
Ssc.658.1.S1_at	0.00016789
Ssc.820.1.S1_at	0.00788459
Ssc.16320.1.A1_at	0.00972101
Ssc.94.1.A1_at	0.00579737
Ssc.30987.1.S1_at	0.00313394
Ssc.13360.1.A1_at	0.0039423
Ssc.4250.1.S1_at	0.00817063
Ssc.14436.1.S1_at	0.00671558
Ssc.10924.1.A1_a_at	0.00788252
Ssc.7463.1.A1_at	0.00934585
Ssc.2375.1.S1_at	0.00294325
Ssc.18836.1.A1_at	0.00988061
Ssc.16265.1.S1_at	0.00711769
Ssc.24354.1.S1_at	0.00669278
Ssc.16161.1.S1_at	0.00397131
Ssc.16281.1.S1_at	0.00999461
Ssc.18563.1.S1_at	0.0123492
Ssc.24188.1.A1_at	0.000323343
Ssc.911.2.A1_at	0.000638395
Ssc.11816.2.A1_a_at	0.00709903
Ssc.149.1.S1_at	0.00927953
Ssc.14485.1.S1_at	0.0127534
Ssc.7498.1.S1_at	0.00403764
Ssc.24357.1.A1_at	0.00480869
Ssc.4827.1.A1_at	0.00789703
Ssc.16297.1.S2_at	0.000613522
Ssc.11079.1.A1_at	0.00186544
Ssc.16253.1.S1_at	0.012343
Ssc.29836.1.A1_at	0.00197529
Ssc.16227.1.S1_at	0.00636322
Ssc.14246.1.S1_at	0.00052025
Ssc.7580.1.A1_at	0.00236911
Ssc.4398.1.S1_at	0.00740579
Ssc.18076.1.A1_at	0.0136198
Ssc.11074.1.S1_at	0.00651453
Ssc.9039.2.S1_at	0.00868051
Ssc.22102.1.A1_at	0.00399411
Ssc.5390.1.A1_at	0.0133172
Ssc.5604.1.S1_at	0.00796335
Ssc.25172.1.S1_at	0.00493927
Ssc.27366.1.S1_at	0.00929611
Ssc.2950.1.S1_at	0.00935622
Ssc.16013.1.S1_at	0.00601708
Ssc.1904.1.S1_at	0.00960287
Ssc.12421.1.A1_at	0.00614766
Ssc.8300.1.A1_at	0.0100962
Ssc.5390.2.S1_at	0.010177
Ssc.20665.1.S1_at	0.00124155
Ssc.308.1.S2_at	0.000957592
Ssc.18478.1.S1_at	0.00896447
Ssc.16671.2.S1_at	0.0096609
Ssc.24452.1.S1_at	0.00682129
Ssc.4632.1.A1_at	0.00438586
Ssc.15942.2.S1_x_at	0.0121046
Ssc.15942.3.S1_x_at	0.0117025
Ssc.4886.1.S1_at	0.0078763
Ssc.7338.1.A1_at	0.00872197
Ssc.1388.1.S1_at	0.0064026
Ssc.14053.1.A1_at	0.0114227
Ssc.16336.1.S1_at	0.000779339
Ssc.16336.1.S2_at	0.00266551
Ssc.1093.1.A1_at	0.00254322
Ssc.30743.1.S1_at	0.00259089
Ssc.18895.1.A1_at	0.0135058
Ssc.16210.2.A1_at	0.00128301
Ssc.16210.1.S2_at	0.0119906
Ssc.16364.1.S1_at	0.00158562
Ssc.14551.1.S1_s_at	0.0103573
Ssc.14551.1.S1_at	0.0104278
AFFX-Ssc-gapdh-M_at	0.0121108
AFFX-Ssc-gapdh-M_s_at	0.0127492
Ssc.5237.1.S1_a_at	0.00737678
Ssc.16111.1.S1_a_at	0.000727521
Ssc.16657.1.S1_at	0.00901422
Ssc.4308.1.A1_at	0.0123223
Ssc.8030.1.A1_at	0.0125254
Ssc.12104.1.S1_at	0.00162915
Ssc.29259.1.A1_at	0.00819964
Ssc.4366.1.S1_at	0.0105957
Ssc.24679.1.S1_at	0.0125544
Ssc.2095.1.S1_at	0.00324379
Ssc.31177.1.S1_at	0.00402106
Ssc.8604.1.A1_at	0.00827012
Ssc.3823.1.A1_at	0.00789496
Ssc.210.7.S1_x_at	0.00862662
Ssc.20190.3.S1_at	0.00511545
Ssc.11103.1.S1_at	0.00211002
Ssc.28680.1.S1_at	0.00324587
Ssc.8077.1.S1_at	0.0130643
Ssc.382.1.S1_at	0.00744518
Ssc.31120.2.S1_at	0.000965883
Ssc.14249.1.A1_at	0.00376404
Ssc.83.1.S1_at	0.00325001
Ssc.16105.1.S1_at	0.00996974
Ssc.1875.1.S1_at	0.00261991
Ssc.265.1.S2_at	0.00336194
Ssc.265.1.S3_at	0.00366248
Ssc.27428.1.S1_at	3.73088e-05
Ssc.19191.1.S1_at	0.00605646
Ssc.5879.4.S1_a_at	0.0120652
Ssc.3210.1.A1_at	0.0131617
Ssc.14480.1.S1_at	0.00707002
Ssc.25221.1.A1_at	0.00223646
Ssc.3772.1.A1_at	0.00282925
Ssc.1770.2.S1_at	0.0083779
Ssc.14531.1.S1_at	0.0017473
Ssc.14530.1.S1_at	0.0052025
Ssc.25206.1.S1_at	0.00984123
Ssc.21573.1.A1_at	0.00645028
Ssc.600.1.S1_s_at	0.0126767
Ssc.15640.1.S1_at	0.00999047
Ssc.14535.1.S1_at	0.00552585
Ssc.9781.1.S1_at	0.00337645
Ssc.17920.2.S1_at	0.00622228
Ssc.13585.1.S1_s_at	0.0066306
Ssc.27311.1.S1_at	0.0132384
Ssc.14543.1.S1_at	0.00275256
Ssc.1868.1.S1_at	0.0074887
Ssc.15928.1.S1_at	0.00592588
Ssc.30.1.S1_at	0.010633
Ssc.846.1.S1_at	0.00791983
Ssc.9412.1.S1_at	0.0107304
Ssc.3319.1.S1_at	0.00816233
Ssc.24039.1.S1_at	0.0105667
Ssc.12191.2.A1_at	9.3272e-05
Ssc.12191.1.A2_at	0.00335779
Ssc.12191.3.A1_at	0.00426771
Ssc.4621.1.S1_at	0.00394851
Ssc.216.1.S1_at	0.0025598
Ssc.17121.1.S1_at	0.00269245
Ssc.17639.1.S1_at	0.00901629
Ssc.13216.1.S1_at	0.00341997
Ssc.295.1.A1_at	0.0118704
Ssc.25004.1.S1_at	0.0120445
Ssc.16159.1.S1_at	0.000149235
Ssc.7243.1.A1_at	0.0120259
Ssc.14517.1.S1_at	0.00196286
Ssc.12962.1.A1_a_at	0.00525225
Ssc.14502.1.S1_a_at	0.0127347
AFFX-Ss_Gapdh_3_at	0.00691042
AFFX-Ss_Gapdh_M_at	0.0111222
Ssc.9561.1.A1_at	0.00291423
Ssc.29110.1.S1_at	0.0117129
Ssc.26942.1.S1_at	0.00756539
Ssc.15611.1.S1_at	0.00874062
Ssc.19976.1.S1_at	0.00492891
Ssc.4047.2.S1_at	0.00569995
Ssc.10349.1.S1_at	0.00720889
Ssc.17024.1.S1_at	0.0121005
Ssc.8346.1.A1_at	0.00038967
Ssc.14477.1.S1_at	0.00408531
Ssc.13002.1.S1_at	0.0127451
Ssc.16142.1.S1_at	0.00121461
Ssc.12198.1.A1_at	0.00759856
Ssc.3417.1.A1_at	0.00769597
Ssc.11292.1.A1_at	0.00760478
Ssc.14506.1.S1_at	0.00246238
Ssc.16139.1.S1_at	0.0052937
Ssc.6009.1.S1_a_at	0.0114579
Ssc.2632.1.A1_at	0.00263856
Ssc.16135.1.S1_at	0.00838411
Ssc.803.1.A1_at	0.0131431
Ssc.14284.1.A1_at	0.009008
Ssc.14490.1.S1_at	0.00204991
Ssc.7319.1.A1_at	0.00254736
Ssc.23133.1.A1_at	0.0103242
Ssc.8562.2.S1_a_at	0.00816026
Ssc.13266.1.A1_at	0.00607304
Ssc.16856.1.A1_at	0.00730423
Ssc.17560.1.S1_at	0.0129482
Ssc.30823.2.A1_at	0.000553414
Ssc.27576.1.S1_at	0.00501803
Ssc.3671.2.S1_a_at	0.0123471
Ssc.7957.1.A1_at	0.0119492
Ssc.9392.1.S1_at	0.000296398
Ssc.924.3.A1_at	0.00796543
Ssc.18586.3.S1_at	0.00165195
Ssc.4237.1.A1_at	0.00892924
Ssc.16127.1.A1_at	0.0105086
Ssc.1005.2.S1_at	0.00358786
Ssc.846.2.S1_at	0.00998839
Ssc.15598.1.S1_at	0.00414335
Ssc.14488.1.S1_at	0.000868466
Ssc.16053.1.S1_at	0.0129752
Ssc.16073.1.A1_at	0.00941011
Ssc.13478.1.S1_at	0.000702649
Ssc.24520.1.A1_at	0.00688347
Ssc.16063.1.A1_s_at	0.0124363
Ssc.16063.1.S1_at	0.012799
Ssc.5643.1.A1_at	0.00492476
Ssc.16343.1.A1_at	0.0122539
Ssc.5127.1.S1_at	0.00710733
Ssc.16348.1.S1_at	0.0103594
Ssc.21965.1.S1_at	0.0134125
Ssc.16114.1.S1_at	0.00501389
Ssc.14456.1.S1_at	0.00348423
Ssc.12390.1.S1_at	0.00673631
Ssc.8612.1.A1_at	0.00714878
Ssc.10606.1.S1_at	0.000497451
Ssc.10115.3.S1_a_at	0.0105688
Ssc.28465.1.S1_at	0.00151308
Ssc.68.1.A1_at	0.00708245
Ssc.761.1.S1_at	0.00794677
Ssc.15992.1.S1_at	0.00376612
Ssc.16096.2.S1_a_at	0.00116072
Ssc.757.1.S1_at	0.00976247
Ssc.16977.1.S1_at	0.0101749
Ssc.13948.2.A1_a_at	0.000439415
Ssc.16644.1.A1_at	0.0108092
Ssc.8806.1.S1_at	0.00154624
Ssc.331.2.S1_at	0.00360444
Ssc.8524.1.A1_at	0.00312979
Ssc.15984.1.S1_at	0.00907847
Ssc.8829.1.A1_at	0.0127099
Ssc.5096.2.S1_at	0.0100734
Ssc.30707.1.S1_at	0.00328317
Ssc.15991.1.S1_at	0.00153588
Ssc.20942.2.A1_at	0.000683995
Ssc.21223.1.A1_at	0.00267172
Ssc.21138.1.S1_at	0.00531028
Ssc.21601.1.S1_at	0.00644613
Ssc.1974.1.A1_at	0.00997181
Ssc.12507.1.S1_at	0.000831157
Ssc.4314.1.S1_at	0.0097749
Ssc.15240.1.S1_at	0.00962981
Ssc.23851.1.A1_at	0.012828
Ssc.16030.1.A1_at	0.000652904
Ssc.11779.1.S1_at	0.00247274
Ssc.22360.1.S1_at	0.0127948
Ssc.19852.1.S1_at	0.00115865
Ssc.6526.3.A1_a_at	0.00599428
Ssc.2949.1.S1_at	0.00527712
Ssc.4479.1.S1_at	0.00960701
Ssc.7202.1.A1_at	0.00272354
Ssc.7157.1.A1_at	0.00790325
Ssc.13780.1.S1_x_at	0.00304481
Ssc.13780.6.S1_x_at	0.00634457
Ssc.1533.1.S1_at	0.011688
Ssc.551.1.S1_at	0.00336815
Ssc.16041.1.S1_at	0.00138664
Ssc.548.1.S1_a_at	0.00896033
Ssc.8970.1.S1_at	0.0124031
Ssc.25843.1.S1_at	0.00509265
Ssc.17745.1.S1_at	0.00560668
Ssc.15917.1.S1_at	0.0091448
Ssc.18649.1.S1_at	0.00719852
Ssc.12219.1.A1_at	0.00816441
Ssc.30282.1.A1_at	0.0107739
Ssc.10147.1.S1_at	0.0107657
Ssc.16031.1.S1_at	0.00767525
Ssc.27512.1.A1_at	0.00421589
Ssc.2698.1.S1_at	0.00446462
Ssc.3287.1.S1_at	0.0106289
Ssc.11784.1.S1_at	2.48725e-05
Ssc.11257.1.S1_at	0.00672387
Ssc.16028.1.S1_at	0.00671973
Ssc.16027.1.S1_at	0.0104983
Ssc.16026.1.A1_at	0.0118601
Ssc.11235.1.S1_at	0.00766488
Ssc.13780.10.A1_at	0.00198151
Ssc.324.3.S1_a_at	0.00830535
Ssc.324.1.S1_a_at	0.0117005
Ssc.14447.1.A1_at	0.00278572
Ssc.33.1.S1_at	0.0054989
Ssc.7272.1.A1_at	0.00272147
Ssc.4645.1.A1_at	0.0117108
Ssc.1986.1.S1_at	0.00987439
Ssc.16341.1.S1_at	0.0136882
Ssc.16352.1.S1_at	0.0127907
Ssc.27885.1.S1_at	0.00239191
Ssc.16018.1.S1_at	0.00761514
Ssc.17912.1.A1_s_at	0.00453095
Ssc.4929.1.S1_at	0.00663682
Ssc.17562.1.S1_at	0.00603781
Ssc.25372.1.S1_at	0.0121088
Ssc.24898.1.S1_at	0.00908676
Ssc.27049.1.A1_at	0.0123181
Ssc.526.1.S1_at	0.00770427
Ssc.15923.1.S1_at	0.00172242
Ssc.16370.1.S1_at	0.0135514
Ssc.15995.2.S1_at	0.0107615
Ssc.15995.1.S1_at	0.0134768
Ssc.23792.1.S1_at	0.0119678
Ssc.2636.1.S1_at	0.0115865
Ssc.217.1.S1_at	0.00371222
Ssc.9439.1.A1_a_at	0.0136778
Ssc.2895.1.S1_at	0.00587199
Ssc.1717.1.S1_at	0.00146333
Ssc.2404.1.A1_at	0.00804834
Ssc.2730.1.S1_at	0.00977698
Ssc.266.1.S1_at	0.00250798
Ssc.8151.1.A1_at	0.00503876
Ssc.17186.2.S2_at	0.00207893
Ssc.1270.1.S1_at	0.00304067
Ssc.24393.1.S1_at	0.0038283
Ssc.11782.2.A1_at	0.0106475
Ssc.7231.1.A1_at	0.0130788
Ssc.5988.1.A1_at	0.0107491
Ssc.11187.1.S1_at	0.00340961
Ssc.15970.1.S1_at	0.00418895
Ssc.18584.1.A1_at	0.00813539
Ssc.2684.1.S1_at	0.00566265
Ssc.2595.1.S1_at	0.000818721
Ssc.12528.1.S1_at	0.0041164
Ssc.15946.1.S1_at	0.00956141
Ssc.19324.2.S1_at	0.0100941
Ssc.7093.1.A1_at	0.00182398
Ssc.1020.1.S1_at	0.00338681
Ssc.272.1.S1_a_at	0.00311528
Ssc.21805.1.S1_at	0.0095925
Ssc.5080.1.A1_at	0.0118953
Ssc.460.1.S1_at	0.0060233
Ssc.18175.1.A1_at	0.000128508
Ssc.432.1.S1_at	0.00121668
Ssc.5550.1.S1_at	0.0125192
Ssc.11153.1.S1_at	0.0101335
Ssc.19178.1.S1_at	0.012969
Ssc.8920.1.A1_at	0.00138872
Ssc.10569.1.A1_at	0.0131762
Ssc.13990.2.S1_at	0.00390913
Ssc.13990.1.A1_at	0.0063197
Ssc.13990.1.S1_at	0.0123679
Ssc.9673.1.A1_at	0.00639846
Ssc.18182.1.S1_at	0.00795506
Ssc.4959.1.A1_at	0.00863906
Ssc.12312.1.A1_at	0.00882768
Ssc.15822.1.S1_at	0.00384281
Ssc.5712.1.S1_at	0.00228827
Ssc.1267.1.S1_at	0.00163122
Ssc.5.1.S1_a_at	0.0070638
Ssc.15224.1.S1_at	0.000491232
Ssc.27727.1.S1_at	0.00183642
Ssc.9653.1.A1_at	0.00301372
Ssc.6930.1.A1_at	0.00711976
Ssc.16312.1.S1_at	0.00029847
Ssc.2491.1.S1_at	0.00998632
Ssc.15914.1.S1_at	0.0111595
Ssc.2131.1.S1_at	0.00572275
Ssc.29837.1.A1_at	0.00808357
Ssc.9245.1.S1_at	0.00722754
Ssc.455.1.S1_at	0.0100112
Ssc.8513.1.A1_at	0.00989305
Ssc.21856.1.S1_at	0.00108195
Ssc.15911.1.S1_at	0.00950131
Ssc.873.1.S1_at	0.00621399
Ssc.12126.1.A1_at	0.00292045
Ssc.18135.1.S1_at	0.00847324
Ssc.19798.1.S1_at	0.0089624
Ssc.248.1.S1_at	0.00342619
Ssc.19447.1.A1_at	0.0129648
Ssc.18782.1.S1_at	0.011232
Ssc.8686.1.A1_at	0.00502218
Ssc.1221.1.A1_at	0.0102993
Ssc.24649.1.A1_at	0.0110413
Ssc.8250.1.A1_at	0.0119989
Ssc.16367.2.S1_a_at	0.0100361
Ssc.1236.1.S1_at	0.00871989
Ssc.11742.1.S1_at	0.000161671
Ssc.11742.2.S1_at	0.0103138
Ssc.11630.1.S1_at	0.00199395
Ssc.13804.1.A1_at	0.00613315
Ssc.30984.1.A1_at	0.00841521
Ssc.6966.3.S1_a_at	0.00193798
Ssc.6966.2.S1_a_at	0.00798615
Ssc.4022.1.S1_at	0.00122083
Ssc.13777.2.S1_at	0.00051196
Ssc.21577.1.A1_at	0.000708867
Ssc.2753.1.S1_at	0.00344692
Ssc.15309.2.S1_at	0.00155453
Ssc.14467.2.S1_a_at	0.0085375
Ssc.15894.1.S1_at	0.0107864
Ssc.17001.1.S1_at	0.0027878
Ssc.18209.1.S1_at	0.0130083
Ssc.13288.1.A1_at	0.00490196
Ssc.30144.1.S1_at	0.000903702
Ssc.1348.1.A1_at	0.00419102
Ssc.22028.1.S1_at	0.0127327
Ssc.21536.1.A1_at	0.00396717
Ssc.25194.1.A1_at	0.00119803
Ssc.5062.1.S1_at	0.00222402
Ssc.8663.1.A1_at	0.00231314
Ssc.2102.2.S1_at	0.00681715
Ssc.25048.1.A1_at	0.00866393
Ssc.25081.1.S1_at	0.0133648
Ssc.15879.1.S1_at	0.0109791
Ssc.17.1.S1_at	0.00625337
Ssc.1156.1.S1_at	0.00841728
Ssc.28314.1.S1_at	0.0027422
Ssc.10881.1.S1_at	0.000982465
Ssc.19250.1.S1_at	0.00367284
Ssc.18079.1.A1_at	0.0046864
Ssc.6615.1.S1_at	0.00640675
Ssc.4012.1.S1_at	0.00641504
Ssc.25846.1.S1_at	0.0121855
Ssc.2881.1.S1_at	0.0131783
Ssc.15824.1.S1_at	0.00927331
Ssc.5395.1.S1_at	0.00522116
Ssc.15865.1.A1_at	0.0105895
Ssc.15863.1.S1_at	0.00485222
Ssc.22056.1.S1_at	0.00306968
Ssc.15833.1.S1_at	0.00447913
Ssc.8266.1.A1_at	0.00160428
Ssc.21425.2.S1_at	0.00926087
Ssc.21113.2.S1_at	0.000315052
Ssc.29714.1.A1_at	0.0125565
Ssc.4977.1.S1_at	0.00326245
Ssc.2695.1.S1_at	0.0122601
Ssc.11082.1.A1_at	0.00626373
Ssc.27973.1.A1_at	0.0116196
Ssc.3479.1.A1_at	0.000279816
Ssc.14247.2.A1_at	0.00810015
Ssc.10863.1.A1_at	0.00317125
Ssc.23534.1.S1_at	0.00402935
Ssc.10107.1.S1_at	0.00726071
Ssc.9914.1.A1_at	0.00587614
Ssc.14463.1.S1_at	0.0128715
Ssc.30568.1.A1_at	0.0114807
Ssc.75.1.S1_at	0.000223853
Ssc.75.2.S1_a_at	0.00147784
Ssc.21087.1.S1_at	0.00509472
Ssc.15749.1.S1_at	0.011545
Ssc.15836.1.S1_at	0.0124052
Ssc.4505.1.A1_at	0.00264063
Ssc.15747.1.S1_at	0.00278365
Ssc.14472.1.S1_at	0.00432782
Ssc.6754.1.A1_at	0.00483149
Ssc.11267.1.S1_at	0.00577043
Ssc.204.1.S1_at	0.00400033
Ssc.16896.1.A1_at	0.000632177
Ssc.26326.1.A1_at	0.0111615
Ssc.15739.1.S1_at	0.0101708
Ssc.195.1.S1_at	0.00113999
Ssc.29669.1.S1_at	0.00648551
Ssc.22037.2.S1_at	0.00904738
Ssc.279.1.S2_at	0.00893338
Ssc.30919.1.A1_at	0.0116984
Ssc.15839.1.S1_at	0.0128798
Ssc.189.1.S1_at	0.00136592
Ssc.384.2.S1_at	0.0135224
Ssc.7646.1.A1_at	0.00683165
Ssc.15803.1.S1_at	0.0113667
Ssc.11318.1.S1_at	0.0123264
Ssc.29771.1.A1_at	0.00258674
Ssc.6722.1.A1_at	0.0117253
Ssc.5667.1.S1_at	0.00976661
Ssc.15768.1.S1_at	0.0107097
Ssc.9365.2.S1_a_at	0.00879451
Ssc.9365.5.S1_a_at	0.0106102
Ssc.9365.3.S1_x_at	0.0112465
Ssc.9365.3.S1_a_at	0.0116818
Ssc.4895.1.S1_at	0.0101791
Ssc.15764.1.S1_at	0.0119119
Ssc.369.2.A1_at	0.0133006
Ssc.46.1.S1_at	0.00276292
Ssc.10435.1.A1_at	0.00534759
Ssc.30708.1.S1_at	0.0101646
Ssc.8003.1.S1_at	0.00417859
Ssc.21541.1.S1_at	0.00904116
Ssc.15660.2.S1_a_at	0.00760685
Ssc.9463.1.S1_at	0.0118352
Ssc.15792.1.S1_at	0.012258
Ssc.30384.1.A1_at	0.0042532
Ssc.19575.1.S1_at	0.00695602
Ssc.13780.4.S1_x_at	0.0131306
Ssc.18174.1.A1_at	0.0132902
Ssc.15062.1.S1_at	6.4254e-05
Ssc.16324.1.S1_at	0.0114476
Ssc.8162.2.S1_at	0.00249554
Ssc.27626.1.S1_at	0.00206442
Ssc.10576.1.S1_at	0.00491025
Ssc.31147.1.S1_at	0.00628239
Ssc.29593.1.A1_at	0.0109356
Ssc.30702.1.S1_s_at	0.00678191
Ssc.24209.1.S1_at	0.0116486
Ssc.10047.1.A1_at	0.000623886
Ssc.17852.1.S1_at	0.00512996
Ssc.22256.2.A1_at	0.00643577
Ssc.2947.1.S1_at	0.00849604
Ssc.28106.1.A1_at	0.0122622
Ssc.7508.2.A1_at	0.0113895
Ssc.16628.1.S1_a_at	0.00576835
Ssc.21272.1.A1_at	0.00726278
Ssc.16342.1.A1_at	0.00780997
Ssc.9637.1.S2_at	0.00953032
Ssc.21593.1.S1_at	0.00170791
Ssc.27959.1.S1_s_at	0.00525847
Ssc.17801.1.A1_s_at	0.0126456
Ssc.28600.1.A1_at	0.00352568
Ssc.15860.1.S1_s_at	0.00910956
Ssc.15850.1.S1_at	0.0135887
Ssc.427.1.S1_at	0.001739
Ssc.26209.1.S1_at	0.00490611
Ssc.25782.1.S1_at	0.0111139
Ssc.30949.1.A1_at	0.0108133
Ssc.29010.1.A1_at	0.00301579
Ssc.22493.1.A1_at	0.00918833
Ssc.3931.1.S1_at	0.0079675
Ssc.15742.2.S1_a_at	0.00449985
Ssc.29520.1.A1_at	0.00867429
Ssc.12781.1.A1_s_at	0.00388841
Ssc.6562.1.S1_at	0.00538697
Ssc.29215.1.A1_at	0.00323965
Ssc.26318.1.S1_at	0.00374746
Ssc.13663.1.A1_at	0.00183435
Ssc.10329.1.S1_at	0.00747212
Ssc.9731.1.A1_at	0.00503461
Ssc.18073.1.A1_at	0.000673631
Ssc.24959.1.S1_at	0.0037143
Ssc.30064.1.A1_at	0.00750943
Ssc.18841.1.A1_at	0.00956349
Ssc.17345.1.S1_at	0.00085603
Ssc.17773.1.S1_at	0.0102724
Ssc.19687.1.S1_at	0.012486
Ssc.27506.1.S1_at	0.0012913
Ssc.17890.1.A1_at	0.0129213
Ssc.20269.1.A1_at	0.00953862
Ssc.13780.11.S1_x_at	0.00696016
Ssc.18553.1.S1_at	0.00827841
Ssc.19684.1.S2_at	0.00310907
Ssc.19684.1.S1_at	0.00558803
Ssc.18549.1.S1_at	0.00539941
Ssc.14376.1.A1_at	0.00131203
Ssc.3768.1.S1_at	0.0039568
Ssc.20078.1.S1_at	0.00970029
Ssc.5022.1.A1_at	0.00464495
Ssc.26094.1.S1_at	0.0127845
Ssc.4984.1.S1_at	0.000165817
Ssc.30800.1.A1_at	0.0106786
Ssc.19694.1.S1_at	0.00297848
Ssc.17903.1.A1_at	0.00734776
Ssc.235.3.S1_a_at	0.0114725
Ssc.19699.2.S1_a_at	0.00244787
Ssc.22942.1.S1_at	0.00573104
Ssc.10607.1.A1_at	5.80359e-05
Ssc.5014.1.S1_at	0.000918211
Ssc.4386.1.S1_at	0.0109688
Ssc.19494.1.S1_at	0.0134581
Ssc.30033.1.A1_at	0.00906189
Ssc.30951.1.A1_at	0.0086204
Ssc.19653.1.A1_at	0.00839033
Ssc.18465.1.A1_at	0.0135783
Ssc.24479.1.A1_at	0.00699954
Ssc.12080.1.A1_at	0.00981429
Ssc.8305.1.A1_at	0.00113584
Ssc.19567.1.S1_at	0.011118
Ssc.21499.1.S1_at	0.012287
Ssc.1385.1.S1_at	0.00837582
Ssc.2509.1.S1_a_at	0.00524396
Ssc.2585.2.S1_at	0.00931269
Ssc.24371.1.A1_at	0.00403349
Ssc.1465.1.S1_at	0.000754467
Ssc.21158.1.S1_a_at	0.00170584
Ssc.1187.1.S1_at	0.000138872
Ssc.21206.1.S1_at	0.0110683
Ssc.11786.1.A1_at	0.00954483
Ssc.4573.1.S1_at	0.00514032
Ssc.10300.1.S1_at	0.00465116
Ssc.4202.1.S1_at	0.00812917
Ssc.18336.1.S1_at	0.00930025
Ssc.18523.1.S1_at	0.00971687
Ssc.15180.1.A1_a_at	0.00774572
Ssc.4693.1.S1_at	0.00693114
Ssc.11004.1.S1_at	0.00882975
Ssc.13954.1.A1_at	0.00275049
Ssc.1262.1.S1_at	0.00335157
Ssc.19364.1.S1_at	0.00386975
Ssc.17316.1.S1_at	0.00528334
Ssc.7245.1.A1_at	0.00756125
Ssc.30819.1.S1_at	0.0130912
Ssc.4071.1.S1_at	0.00453509
Ssc.4516.1.A1_at	0.0049144
Ssc.28686.1.S1_at	0.0132529
Ssc.21229.1.A1_at	0.00250591
Ssc.7032.1.S1_at	0.000275671
Ssc.1097.1.A1_at	0.00157112
Ssc.21840.1.S1_at	0.0103097
Ssc.19196.1.A1_at	0.00400448
Ssc.19353.3.A1_at	0.00968163
Ssc.24081.1.S1_at	0.00479625
Ssc.26606.3.S1_at	0.00720682
Ssc.5936.1.A1_a_at	0.00626788
Ssc.1771.1.A1_at	0.00982258
Ssc.5327.1.S1_at	0.00529785
Ssc.26679.1.A1_at	0.0081955
Ssc.23495.1.S2_at	0.0121482
Ssc.2647.1.S1_at	0.000126435
Ssc.3636.1.A1_at	0.0100589
Ssc.12842.1.S2_at	0.00948058
Ssc.13508.1.A1_at	0.00255565
Ssc.12327.1.S1_at	0.0117398
Ssc.1541.1.S1_at	0.00291009
Ssc.28156.1.A1_at	0.00558181
Ssc.1674.1.A1_at	0.000943083
Ssc.20907.1.S1_at	0.00528541
Ssc.10805.1.A1_at	0.00220744
Ssc.16047.2.S1_at	0.0112631
Ssc.5308.1.S1_at	0.0115409
Ssc.24786.1.A1_at	0.0130995
Ssc.3076.1.A1_at	0.0104092
Ssc.17921.1.A1_at	0.00351946
Ssc.20238.2.S1_a_at	0.012314
Ssc.939.1.A1_at	0.00315881
Ssc.939.1.S1_at	0.00831364
Ssc.4908.1.S1_at	0.00587406
Ssc.64.1.S1_at	0.00338474
Ssc.14533.1.S1_at	0.00860382
Ssc.24387.1.S1_at	0.0119575
Ssc.6356.1.S1_at	0.00322099
Ssc.8609.1.A1_at	0.00994487
Ssc.11542.2.S1_at	0.00884633
Ssc.27275.1.A1_at	0.00398789
Ssc.10536.1.S1_at	0.00588443
Ssc.12892.1.S1_at	0.0106164
Ssc.9954.1.S1_at	0.010747
Ssc.13874.3.A1_at	0.0110621
AFFX-Ssc-actin-5_at	0.00855408
AFFX-Ssc-actin-5_x_at	0.00809394
AFFX-Ssc-actin-M_at	0.00719645
Ssc.6691.1.S1_at	0.00395059
Ssc.12724.1.S1_at	0.00811259
Ssc.1450.1.S1_at	0.00156697
Ssc.30158.1.A1_at	0.00469054
Ssc.24362.1.S1_a_at	0.0109833
Ssc.25747.1.S1_at	0.0128156
Ssc.8679.1.A1_at	0.000999047
Ssc.7195.2.S1_at	0.00510923
Ssc.18907.1.A1_at	0.00618704
Ssc.10394.1.A1_at	0.00702442
Ssc.1248.1.S1_at	0.0038656
Ssc.26342.1.A1_at	0.0124611
Ssc.4656.1.S1_at	0.00852506
Ssc.30757.1.A1_at	0.000594868
Ssc.6934.2.A1_at	0.00413298
Ssc.3040.1.S1_at	0.00975625
Ssc.6733.1.S1_at	0.00887327
Ssc.24224.1.A1_at	0.00365004
Ssc.27601.1.S1_at	0.00951374
Ssc.30931.1.A1_at	0.00801517
Ssc.16250.1.S2_at	0.000669486
Ssc.16250.1.S1_at	0.00453924
Ssc.12543.1.A1_at	0.00758198
Ssc.7872.1.A1_at	0.0106019
Ssc.16991.1.A1_at	0.00120839
Ssc.16335.1.S1_at	0.000453924
Ssc.20042.1.S1_at	0.0134374
Ssc.11117.1.A1_at	0.00876964
Ssc.10940.1.S1_at	0.00489574
Ssc.11548.1.S1_at	0.0105853
Ssc.23333.1.S1_at	0.0118124
Ssc.10429.1.S1_at	0.0104299
Ssc.17417.1.S1_at	0.0136903
Ssc.22236.1.A1_at	0.000715085
Ssc.2472.3.S1_at	0.0124694
Ssc.778.1.A1_at	0.000771048
Ssc.15674.1.A1_at	0.00593832
Ssc.21928.1.A1_at	0.0011089
Ssc.13079.2.S1_at	0.00677569
Ssc.19360.2.S1_at	0.00693322
Ssc.7376.1.A1_at	0.0105107
Ssc.24171.1.S1_at	0.0110911
Ssc.29079.1.A1_at	0.0124881
Ssc.11170.1.S1_at	0.00148406
Ssc.11162.1.S1_at	0.000265307
Ssc.1137.1.S1_at	0.00635908
Ssc.29289.1.A1_at	0.00368113
Ssc.18012.2.S1_at	0.0117481
Ssc.24984.1.S1_at	0.0101128
Ssc.8313.2.A1_at	0.000215562
Ssc.2747.1.S1_at	0.0131244
Ssc.22376.1.A1_at	0.0021494
Ssc.30072.1.A1_at	0.00700576
Ssc.27613.1.S1_at	0.0033723
Ssc.11697.1.A1_at	0.00186958
Ssc.5131.2.A1_at	0.00368528
Ssc.20887.1.S1_at	0.0100029
Ssc.17721.1.A1_at	0.00899556
Ssc.7968.1.S1_at	0.00728765
Ssc.8453.1.A1_at	0.0106703
Ssc.13357.1.A1_at	0.0133711
Ssc.12288.1.A1_a_at	0.0067902
Ssc.12348.1.S1_at	0.00650831
Ssc.19128.1.A1_at	0.00247896
Ssc.25123.1.A1_at	0.0129379
Ssc.3897.1.S1_at	0.000182399
Ssc.3717.1.S1_at	0.00268623
Ssc.3106.1.S1_at	0.00555901
Ssc.25984.1.S1_at	0.0109812
Ssc.24545.1.S1_at	0.0127928
Ssc.13338.1.A1_at	0.00322721
Ssc.24481.1.S1_at	0.00394022
Ssc.11057.2.S1_at	0.0087572
Ssc.9005.1.A1_at	0.00851262
Ssc.5557.1.S1_at	0.000563777
Ssc.21113.1.A1_at	0.000468433
Ssc.18004.1.A1_at	0.00655806
Ssc.79.1.S1_at	0.00804212
Ssc.6119.1.A1_at	3.31634e-05
Ssc.24993.1.S1_at	0.000605232
Ssc.12946.1.A1_at	0.013114
Ssc.11364.1.S1_at	0.0113149
Ssc.105.1.S1_at	0.00335365
Ssc.14147.1.A1_at	0.00151101
Ssc.136.1.S1_at	0.00760063
Ssc.10026.1.A1_at	0.00603366
Ssc.170.1.S1_at	5.59632e-05
Ssc.19518.2.S1_at	0.00588028
Ssc.3583.1.S1_at	0.00713013
Ssc.23123.1.A1_at	0.00249762
Ssc.26067.1.S1_at	0.00756954
Ssc.10108.1.A1_at	0.00900385
Ssc.4833.1.S1_at	0.00712183
Ssc.21612.1.A1_at	0.01032
Ssc.7747.1.A1_at	0.00275878
Ssc.8980.1.A1_at	0.00118559
Ssc.15466.1.S1_at	0.00883597
Ssc.9177.1.A1_at	0.00961738
Ssc.17517.1.S1_at	0.0029163
Ssc.7152.1.A1_at	0.0061746
Ssc.29164.1.A1_at	0.000327488
Ssc.2062.1.A1_at	0.00139908
Ssc.22249.1.S1_at	0.00554243
Ssc.3364.1.A1_at	0.00716743
Ssc.4482.1.A1_at	0.00939974
Ssc.29682.1.A1_at	0.00817477
Ssc.26150.1.S1_at	0.000802139
Ssc.308.1.S1_at	0.00643369
Ssc.670.1.S1_at	0.0036915
Ssc.30882.1.A1_at	0.00435684
Ssc.31049.1.A1_at	0.00246653
Ssc.19594.1.S1_at	0.00324794
Ssc.5704.1.S1_at	0.000885047
Ssc.5158.1.S1_at	0.00455996
Ssc.6107.1.S1_at	0.00385939
Ssc.396.1.S1_a_at	0.000507814
Ssc.1016.1.A1_at	0.00341376
Ssc.3436.1.A1_at	0.00629068
Ssc.17467.1.S1_at	0.010917
Ssc.8641.1.A1_at	0.00662024
Ssc.8905.1.A1_at	0.00297227
Ssc.25215.1.A1_at	0.0055901
Ssc.7581.1.A1_at	0.00303652
Ssc.15714.1.A1_at	0.0063342
Ssc.29094.1.A1_at	0.0107885
Ssc.7875.1.A1_at	0.0133773
Ssc.24811.1.A1_at	0.00764623
Ssc.3666.1.A1_at	0.0074431
Ssc.18705.1.A1_at	0.00508021
Ssc.13877.1.A1_at	0.00466567
Ssc.10592.1.A1_at	0.00506985
Ssc.28645.1.A1_at	0.0130166
Ssc.2099.1.S1_at	0.000601086
Ssc.1064.1.A1_at	0.00167682
Ssc.10995.1.S1_at	0.00454131
Ssc.4571.1.A1_at	0.0105294
Ssc.22354.1.A1_at	0.00896862
Ssc.3684.1.S1_at	0.00831779
Ssc.16228.1.S1_at	0.000646686
Ssc.4145.1.S1_at	0.00704514
Ssc.27349.1.S1_at	0.0102496
Ssc.4733.1.A1_at	0.0116175
Ssc.14392.1.A1_at	0.00939352
Ssc.7879.1.S1_at	0.00777888
Ssc.11167.1.A1_at	0.0108278
Ssc.22181.1.S1_at	0.00346972
Ssc.5128.1.S1_at	0.00914273
Ssc.5597.1.S1_at	0.00862455
Ssc.10685.1.A1_at	0.0094412
Ssc.23192.2.S1_a_at	0.000335779
Ssc.9937.2.A1_at	0.00403557
Ssc.8552.1.S2_a_at	0.0133876
Ssc.1127.1.A1_at	0.00676326
Ssc.28647.1.S1_at	0.00081043
Ssc.23781.1.S1_at	0.00920283
Ssc.24838.1.S1_at	0.00778717
Ssc.11381.1.S1_at	0.0079903
Ssc.15638.1.A1_at	0.00559217
Ssc.5309.1.S1_at	0.00365212
Ssc.16804.1.A1_at	0.00639224
Ssc.9341.2.S1_a_at	0.00184057
Ssc.20006.1.S1_at	0.00567094
Ssc.2073.1.A1_at	0.00215355
Ssc.5389.1.S1_at	0.00391328
Ssc.30510.1.A1_at	0.0085748
Ssc.4387.1.A1_at	0.0055217
Ssc.8449.1.A1_at	0.00765038
Ssc.5551.1.S1_at	0.00135555
Ssc.29447.1.A1_at	0.00566057
Ssc.16630.1.S1_at	0.00786594
Ssc.18739.1.A1_a_at	0.0109481
Ssc.8569.1.A1_at	0.013226
Ssc.20616.1.S1_at	0.00505327
Ssc.21107.1.S1_at	0.01243
Ssc.19839.1.S1_at	0.00589272
Ssc.9876.1.A1_at	0.0116072
Ssc.15973.1.S1_at	0.00962152
Ssc.1554.2.S1_at	0.00361066
Ssc.21555.1.S1_at	0.00642955
Ssc.31168.1.S1_at	0.00475687
Ssc.18377.2.S1_at	0.0122725
Ssc.16011.1.S1_at	0.00710525
Ssc.19028.2.S1_at	0.00746383
Ssc.25792.1.S1_at	0.00846702
Ssc.21151.1.S1_at	0.0102413
Ssc.2123.1.S1_at	0.0127741
Ssc.22678.1.S1_at	0.0112838
Ssc.14132.1.A1_at	0.0052709
Ssc.16058.1.S1_at	0.00251834
Ssc.6384.1.S1_at	0.00691871
Ssc.3072.1.S1_at	0.00217842
Ssc.12633.1.S1_at	0.00320856
Ssc.17012.1.A1_at	0.00442731
Ssc.3575.1.S1_at	0.00825353
Ssc.29952.2.A1_at	0.00978112
Ssc.5518.1.S1_at	0.0042304
Ssc.11527.1.S1_at	0.0135991
Ssc.17221.1.S1_at	0.00901215
Ssc.24724.1.A1_at	0.00885048
Ssc.25029.2.S1_at	0.00721303
Ssc.22616.1.S1_at	0.0115471
Ssc.5133.1.S1_at	0.000827012
Ssc.2429.1.S1_at	0.0105169
Ssc.25208.2.S1_at	0.00217635
Ssc.4204.1.S1_at	0.00558596
Ssc.9300.3.S1_at	0.012743
Ssc.17478.1.A1_at	0.00442524
Ssc.6494.1.A1_at	0.000800066
Ssc.6543.1.S1_at	0.00643784
Ssc.18078.1.A1_at	0.013626
Ssc.18103.1.A1_at	0.00158977
Ssc.3753.1.S1_at	0.00155868
Ssc.1797.1.S1_a_at	0.011288
Ssc.10712.1.A1_at	0.0136032
Ssc.709.1.S1_at	0.00601915
Ssc.29410.1.A1_at	0.00669071
Ssc.6421.1.A1_at	0.00289765
Ssc.7289.1.A1_at	0.000402106
Ssc.27898.1.A1_at	0.0131513
Ssc.25387.1.S1_at	0.00581188
Ssc.26717.1.S1_at	0.0129731
Ssc.29631.1.A1_at	0.00113792
Ssc.21218.1.S1_at	0.00638395
Ssc.15480.1.S1_at	0.00207686
Ssc.25040.1.S1_at	0.00965054
Ssc.24392.1.S1_at	0.00404593
Ssc.3930.1.S1_at	0.00578494
Ssc.2105.1.A1_at	0.0126684
Ssc.11252.1.S1_at	0.00291838
Ssc.16315.1.S1_at	0.000246653
Ssc.16315.1.S2_at	0.000781412
Ssc.27060.1.A1_at	0.00910335
Ssc.870.1.S1_at	0.00451229
Ssc.9051.1.A1_at	0.0126207
Ssc.6908.1.A1_at	0.00520458
Ssc.19613.2.S1_at	0.0111077
Ssc.18590.1.S1_at	0.0100174
Ssc.16366.1.S1_at	0.00596526
Ssc.1013.1.A1_at	0.00172449
Ssc.2832.1.S1_at	0.0012229
Ssc.2197.1.S1_at	0.00460349
Ssc.17115.1.A1_at	0.00898313
Ssc.17239.1.S1_at	0.00356299
Ssc.22655.1.S1_at	0.00185093
Ssc.28517.1.S1_at	0.0051797
Ssc.1537.1.S1_at	0.00800274
Ssc.12388.1.A1_at	0.0115968
Ssc.12963.1.S1_at	0.00357335
Ssc.23009.1.S1_at	0.0104858
Ssc.17243.1.S1_at	0.00732289
Ssc.6645.1.S1_at	0.00407288
Ssc.16454.1.S1_at	0.00611035
Ssc.19417.1.S1_at	0.00813332
Ssc.4438.1.A1_at	0.0098661
Ssc.17244.1.S1_at	0.00190068
Ssc.27359.1.S1_at	0.0021038
Ssc.6450.1.A1_at	0.0110517
Ssc.17250.1.S1_at	0.000795921
Ssc.17250.1.S1_a_at	0.00137628
Ssc.28001.1.A1_at	0.0106848
Ssc.13021.1.S1_at	0.0117191
Ssc.17340.1.S1_at	0.00839862
Ssc.17347.1.S1_at	0.00153795
Ssc.808.1.S1_at	8.08357e-05
Ssc.2544.1.S1_at	0.000534759
Ssc.1119.1.S1_at	0.00112963
Ssc.13482.1.S1_at	0.00542014
Ssc.18972.2.S1_s_at	0.00327488
Ssc.7819.1.A1_at	0.00795921
Ssc.21211.1.S1_at	0.0050968
Ssc.8046.1.A1_at	0.00684824
Ssc.8203.1.S1_at	0.00414128
Ssc.29660.1.A1_at	0.0096008
Ssc.16515.1.A1_at	0.0134954
Ssc.18551.1.S2_at	0.0113315
Ssc.17133.1.A1_at	0.00817684
Ssc.8562.3.A1_at	0.00517763
Ssc.29801.1.A1_at	0.00190482
Ssc.20674.1.A1_at	0.00103014
Ssc.30156.1.A1_at	0.0122207
Ssc.1934.1.S1_at	0.00384073
Ssc.25229.1.S1_at	0.00614559
Ssc.4363.1.S1_at	0.004276
Ssc.31151.1.S1_at	0.012229
Ssc.15513.1.S1_at	0.00068814
Ssc.7386.1.A1_at	0.00965261
Ssc.19211.1.S1_at	0.000654977
Ssc.26118.1.S1_at	0.0054761
Ssc.7208.1.A1_at	0.00801932
Ssc.31024.1.A1_at	0.00838619
Ssc.1324.1.S1_at	0.00906811
Ssc.10499.1.S1_at	0.0115906
Ssc.26294.1.S1_at	0.00754052
Ssc.27596.1.S1_at	0.0125067
Ssc.7408.1.A1_at	0.00536832
Ssc.10040.1.S1_at	0.0133814
Ssc.8095.1.A1_at	0.0115989
Ssc.240.1.S1_at	0.00891887
Ssc.2168.1.S1_at	0.00659329
Ssc.27608.2.S1_a_at	0.0129876
Ssc.26386.1.A1_at	0.0123575
Ssc.31062.1.S1_at	0.0062285
Ssc.27599.1.S1_at	0.0133068
Ssc.13832.1.S1_at	0.00185922
Ssc.29905.1.A1_at	0.00286863
Ssc.8892.1.S1_at	0.00776023
Ssc.5190.1.S1_at	0.00658086
Ssc.12307.1.A1_at	0.00214526
Ssc.26329.1.S1_at	0.00855615
Ssc.18359.1.S1_at	0.010121
Ssc.14322.1.A1_at	0.00728558
Ssc.8379.1.A1_at	0.0125295
Ssc.25204.1.S1_at	0.0115305
Ssc.26337.1.S1_at	0.0109232
Ssc.3284.1.S1_at	0.0118932
Ssc.26338.1.S1_at	0.00981014
Ssc.8278.1.S1_at	0.00342204
Ssc.19830.1.S1_at	0.00844422
Ssc.8440.1.S1_at	0.00572897
Ssc.27451.1.A1_at	0.00497451
Ssc.26340.1.S1_at	0.00640882
Ssc.21108.1.S1_at	0.0117523
Ssc.14165.1.A1_at	0.0071094
Ssc.20580.1.S1_at	0.00583468
Ssc.16231.1.S1_a_at	0.0108797
Ssc.16231.3.S1_a_at	0.0114393
Ssc.1743.1.S1_at	0.00884011
Ssc.4021.1.S1_at	0.00119388
Ssc.3233.1.S1_at	0.00147163
Ssc.5129.1.S1_at	0.00331426
Ssc.21940.1.S1_at	0.00655391
Ssc.7632.1.A1_at	0.00815819
Ssc.4926.1.S1_at	0.00873026
Ssc.18364.1.A1_at	0.00905567
Ssc.21755.1.A1_at	0.0120839
Ssc.5182.1.A1_at	0.00117108
Ssc.5847.1.S1_at	0.00787837
Ssc.19660.1.S1_at	0.00802761
Ssc.11872.1.A1_at	0.00430088
Ssc.10388.2.S1_at	0.00456618
Ssc.3014.1.S1_at	0.0100298
Ssc.4871.1.S1_at	0.0107242
Ssc.7297.1.S1_at	0.0109563
Ssc.27880.1.S1_at	0.0104402
Ssc.3568.1.S1_at	0.00229656
Ssc.15274.1.S1_at	0.0127555
Ssc.27728.1.S1_at	0.00862248
Ssc.1121.1.S1_at	0.00819343
Ssc.12255.1.A1_at	0.004504
Ssc.5355.1.S1_at	0.00541185
Ssc.24972.1.S1_at	0.00546367
Ssc.4360.1.A1_at	0.000362724
Ssc.5202.1.A1_at	0.010575
Ssc.28164.2.S1_at	0.00834888
Ssc.4180.1.S1_at	0.00989719
SscAffx.15.1.S1_s_at	0.00869917
Ssc.16849.2.S1_at	0.0106309
Ssc.13823.2.S1_at	0.000194835
Ssc.13823.1.A1_at	0.000768976
Ssc.1018.1.S1_at	0.00392779
Ssc.4747.1.S1_at	0.00586784
Ssc.6784.1.S1_at	0.00340339
Ssc.1179.1.S1_at	0.00191933
Ssc.25159.1.A1_at	0.0079219
Ssc.9872.1.A1_at	0.00799237
Ssc.2158.1.A1_at	0.00563985
Ssc.4323.1.A1_at	0.00261369
Ssc.1669.1.S1_at	0.0030075
Ssc.4956.1.A1_at	0.000424906
Ssc.30946.1.A1_at	0.00739336
Ssc.30725.1.S1_at	0.00607511
Ssc.25058.1.A1_at	0.00137835
Ssc.3670.1.S1_a_at	0.00508436
Ssc.23535.2.S1_a_at	0.0054077
Ssc.24466.1.A1_at	0.00627617
Ssc.30483.1.A1_s_at	0.00378684
Ssc.2084.1.S1_at	0.00416408
Ssc.833.1.S1_at	0.012171
Ssc.18120.2.S1_at	0.00920698
Ssc.26396.1.A1_at	0.0128736
Ssc.11440.2.A1_at	0.0103532
Ssc.18308.1.A2_at	0.00964225
Ssc.1418.1.S1_at	0.0110745
Ssc.16217.1.S1_at	0.00792397
SscAffx.22.1.S1_s_at	0.00867844
Ssc.11044.1.A1_at	0.0056357
Ssc.26307.2.S1_at	0.0123969
Ssc.15744.1.S1_at	0.00726692
Ssc.29236.1.A1_at	0.0134913
Ssc.27023.1.S1_at	0.0104444
Ssc.10198.1.A1_at	0.00551756
Ssc.19866.1.S1_at	0.00019898
Ssc.3529.1.A1_at	0.00102185
Ssc.26721.1.S1_at	0.00383452
Ssc.24715.1.S1_at	0.000426978
Ssc.14292.1.A1_at	0.0026054
Ssc.21124.1.S1_at	0.0118642
Ssc.21605.1.S1_a_at	0.00752187
Ssc.12439.1.A1_at	0.00202089
Ssc.1229.1.A1_at	0.00785972
Ssc.1620.1.A1_at	0.0122953
Ssc.7362.2.S1_at	0.00841313
Ssc.27893.1.S1_at	0.00596319
Ssc.30467.1.A1_at	0.007155
Ssc.24330.1.S1_at	0.00277536
Ssc.10917.1.A1_at	0.00498072
Ssc.26122.1.A1_at	0.0123616
Ssc.19675.1.S1_at	0.00260954
Ssc.9993.2.A1_at	0.0118041
Ssc.15266.1.S1_at	0.00806906
Ssc.28077.1.A1_at	0.0107387
Ssc.21239.1.S1_at	0.0115388
Ssc.15352.1.S1_at	0.00775608
Ssc.27451.2.S1_at	0.00418688
Ssc.24969.1.S1_at	0.00325416
Ssc.62.2.S1_a_at	0.000134726
Ssc.18928.1.A1_at	0.00856651
Ssc.3481.2.S1_at	0.00569374
Ssc.13613.1.A1_at	0.00648966
Ssc.14458.1.A1_at	0.0113232
Ssc.4160.1.A1_at	0.00316296
Ssc.29959.1.A1_at	0.00582432
Ssc.25132.3.S1_a_at	0.00802139
Ssc.25337.1.S1_at	0.0133607
Ssc.3047.1.S1_at	0.000410397
Ssc.4632.2.A1_at	0.00368943
Ssc.14408.1.A1_at	0.00995316
Ssc.1017.1.S1_at	0.00989097
Ssc.24934.1.S1_a_at	0.0119948
Ssc.16351.1.S1_at	0.00585541
Ssc.8698.1.S1_at	0.0044584
Ssc.6566.1.A1_at	0.00840277
Ssc.19235.1.A1_at	0.000744103
Ssc.11669.3.A1_at	0.00381586
Ssc.16042.1.S1_at	0.0119326
Ssc.15453.3.S1_a_at	0.00328732
Ssc.5524.1.S1_at	0.00354434
Ssc.7567.1.S1_at	0.00901007
Ssc.19401.2.A1_at	0.0112693
Ssc.3929.1.A1_at	0.0124632
Ssc.21714.1.S1_at	0.0129296
Ssc.23484.1.A1_a_at	0.00436513
Ssc.10226.1.A3_at	0.0114248
Ssc.11156.1.S1_at	0.0123036
Ssc.14544.1.S1_at	0.000169962
Ssc.10245.2.A1_a_at	0.00584297
Ssc.12150.1.A1_at	0.00660158
Ssc.11719.1.A1_at	0.0100319
Ssc.6681.1.A1_at	0.00326452
Ssc.2227.1.S1_at	0.0071322
Ssc.26287.1.S1_at	0.00705551
Ssc.2173.1.A1_at	0.000325416
Ssc.31074.2.S1_at	0.0102599
Ssc.21987.2.S1_at	0.00883389
Ssc.7914.1.S1_at	0.00386353
Ssc.1092.1.A1_at	0.0123886
Ssc.8909.1.A1_at	0.00644198
Ssc.24721.1.A1_at	0.00469884
Ssc.11771.1.A1_at	0.0106081
Ssc.3382.1.S1_at	0.011887
Ssc.22003.1.S1_at	0.0126124
Ssc.8833.1.S1_at	0.00123741
Ssc.24324.1.S1_at	0.0113211
Ssc.27478.1.A1_at	0.00610828
Ssc.2790.1.S1_at	0.00624715
Ssc.18095.1.A1_at	0.00585126
Ssc.16160.1.S1_at	0.00705965
Ssc.1125.1.A1_at	0.00166024
Ssc.1166.2.S1_at	0.00346765
Ssc.1522.2.A1_at	0.000509887
Ssc.10143.1.A1_at	0.0110807
Ssc.30959.1.A1_at	0.010235
Ssc.10960.1.S1_at	0.000352361
Ssc.22082.1.A1_at	0.000455996
Ssc.21582.1.S1_at	0.00180326
Ssc.29491.1.A1_at	0.000783485
Ssc.24167.1.A1_at	0.0039651
Ssc.19471.1.A1_at	0.00249969
Ssc.29428.1.A1_at	0.00426357
Ssc.18340.2.S1_at	0.0107677
Ssc.13744.1.A1_at	0.000567923
Ssc.18613.1.S1_at	0.0108859
Ssc.4383.1.A1_at	0.00744725
Ssc.10636.1.A1_at	0.0082867
Ssc.2594.1.S1_at	0.00911371
Ssc.30833.1.S1_at	0.0130601
Ssc.26221.1.S1_at	0.00235667
Ssc.22715.1.S1_at	0.00544916
Ssc.7701.1.A1_at	0.00320648
Ssc.28009.1.A1_at	0.0122248
Ssc.29870.1.A1_at	0.00692907
Ssc.14318.1.S1_at	0.00739129
Ssc.16452.1.S1_at	0.00205613
Ssc.20876.1.S1_at	0.00496207
Ssc.911.1.S1_at	0.00843179
Ssc.10126.1.S1_at	0.0129192
Ssc.2306.1.S1_at	0.0124819
Ssc.11310.2.A1_at	3.93815e-05
Ssc.13868.1.A1_at	0.00493305
Ssc.28084.1.A1_at	0.00872818
Ssc.7020.1.A1_at	0.0111325
Ssc.25314.1.S1_a_at	0.000213489
Ssc.20827.1.S1_at	0.01277
Ssc.30799.1.A1_at	0.0111823
Ssc.828.1.S1_at	0.0062057
Ssc.14239.1.A1_at	0.000524396
Ssc.28938.1.A1_at	0.00699747
Ssc.13853.1.A1_at	0.00692078
Ssc.10502.1.A1_at	0.0129524
Ssc.1116.1.S1_at	0.0113274
Ssc.29413.1.A1_at	0.0126871
Ssc.29081.1.S1_at	0.000961738
Ssc.13053.1.A1_at	0.00455374
Ssc.30315.1.A1_at	0.00803175
Ssc.1802.1.S1_at	0.0102102
Ssc.21951.1.S1_at	0.000584504
Ssc.30734.1.S1_at	0.00995937
Ssc.13419.1.A1_at	0.0116403
Ssc.7938.1.A1_at	0.0129441
Ssc.21936.2.S1_at	0.000766903
Ssc.30501.1.A1_at	0.0132944
Ssc.24809.1.A1_at	0.00884218
Ssc.7885.1.A1_at	0.00993036
Ssc.10208.1.A1_s_at	0.0118746
Ssc.24028.1.A1_at	0.00298056
Ssc.20054.1.S1_at	0.0122995
Ssc.26275.1.S1_at	0.00580359
Ssc.21914.1.S1_at	0.00679642
Ssc.12176.1.S1_at	0.0113502
Ssc.25076.1.A1_at	0.000895411
Ssc.3015.1.S1_at	0.00238155
Ssc.6345.1.S1_at	0.00285412
Ssc.25076.2.S1_at	0.00348837
Ssc.27918.2.S1_at	0.0131928
Ssc.26063.1.S1_at	0.00953654
Ssc.16368.1.S1_at	0.0103781
Ssc.2861.1.A1_at	0.0104713
Ssc.13780.5.S1_x_at	0.01317
Ssc.2834.1.A1_at	0.00523567
Ssc.10943.1.S1_at	0.00864113
Ssc.21649.1.S1_at	0.0108444
Ssc.10498.1.A1_at	0.00663267
Ssc.4407.1.A1_at	0.00523359
Ssc.5722.1.A1_at	0.00696431
Ssc.1037.1.S1_at	0.00223853
Ssc.15267.1.S1_at	0.000302616
Ssc.17765.1.S1_at	0.000501596
Ssc.4015.1.S1_at	0.00212038
Ssc.19455.2.S1_at	0.00816648
Ssc.12103.1.A1_at	0.0118248
Ssc.29932.1.A1_at	0.0133565
Ssc.24875.1.S1_at	0.0134312
Ssc.2154.2.S1_at	0.0123596
Ssc.1796.1.A1_at	0.0024002
Ssc.5549.2.S1_at	0.011574
Ssc.14475.3.S1_a_at	0.00193177
Ssc.18404.1.A1_at	0.00302201
Ssc.19756.1.S1_at	0.00481076
Ssc.24184.1.S1_at	0.00790946
Ssc.9834.1.A1_at	0.00360859
Ssc.15892.1.S1_at	0.0123057
Ssc.8587.1.S1_at	0.00620362
Ssc.2682.2.S1_at	0.00823281
Ssc.9902.2.S1_at	0.00203333
Ssc.14460.1.S1_at	0.0128384
Ssc.6323.1.S1_at	0.00171413
Ssc.25468.1.S1_at	0.00649587
Ssc.8311.1.A1_at	0.00508229
Ssc.30468.1.A1_at	0.00636115
Ssc.5103.1.A1_at	0.00984745
Ssc.21023.1.S1_at	0.00401899
Ssc.21608.1.S1_at	0.0100444
Ssc.1649.1.A1_at	0.00619533
Ssc.12009.1.A1_at	0.00855822
Ssc.24917.1.S1_at	0.00751565
Ssc.15952.1.S1_at	6.01086e-05
Ssc.29848.1.A1_at	0.0101812
Ssc.27946.1.S1_at	0.0122041
Ssc.1466.1.A1_at	0.00183849
Ssc.24299.1.S1_at	0.00251627
Ssc.24982.1.S1_at	0.0128674
Ssc.290.1.S1_at	0.00617668
Ssc.27458.1.A1_at	0.00203126
Ssc.3129.1.A1_at	0.00149028
Ssc.27543.1.S1_at	0.00170999
Ssc.18568.1.A1_at	0.00374124
Ssc.7176.1.A1_at	0.00682336
Ssc.17154.1.A1_a_at	0.0106372
Ssc.24117.1.A1_a_at	0.00769805
Ssc.5053.1.S1_at	0.000132653
Ssc.29067.1.A1_s_at	0.00151722
Ssc.14029.1.A1_at	0.00583883
Ssc.18187.1.A1_at	0.00785557
Ssc.12236.1.A1_at	0.0103283
Ssc.27537.1.A1_at	0.011802
Ssc.30615.1.A1_at	0.00142188
Ssc.27336.1.A1_at	0.00626166
Ssc.31212.1.S1_at	0.007269
Ssc.5070.1.A1_at	0.00181155
Ssc.16979.1.S1_a_at	0.00845666
Ssc.16979.3.S1_a_at	0.00866808
Ssc.8366.1.S1_at	0.0116756
Ssc.3130.1.S1_at	0.0107947
Ssc.5509.1.S1_at	0.00202504
Ssc.5509.2.S1_at	0.00240227
Ssc.4682.1.A1_at	0.00290594
Ssc.5563.2.S1_a_at	0.000219707
Ssc.5563.1.S1_at	0.000893338
Ssc.31052.1.A1_at	0.00307383
Ssc.1947.1.S1_at	0.00121254
Ssc.11618.2.S1_at	0.00278158
Ssc.11618.1.A1_at	0.00506363
Ssc.4406.1.A1_at	0.000514032
Ssc.24344.1.S1_a_at	0.000157526
Ssc.24344.1.S1_at	0.000671558
Ssc.10256.1.A1_at	0.00123119
Ssc.28076.1.A1_at	0.00589064
Ssc.3783.1.S1_at	0.0111014
Ssc.30768.1.S1_at	0.0128923
Ssc.27656.1.S1_at	0.00608133
Ssc.1860.1.S1_at	0.00992828
Ssc.4995.1.S1_a_at	0.00372052
Ssc.18990.1.A1_at	0.00384695
Ssc.26550.1.A1_at	0.00410811
Ssc.26359.1.S1_a_at	0.0124943
Ssc.15329.2.S1_at	0.0134685
Ssc.6764.2.S1_at	0.00180948
Ssc.20879.1.S1_at	0.0111118
Ssc.9311.1.A1_at	0.00109232
Ssc.13616.2.S1_at	0.0101107
Ssc.4026.1.S1_at	0.000941011
Ssc.1058.1.S1_at	0.0093272
Ssc.24208.1.S1_at	0.00423455
Ssc.18898.1.A1_s_at	0.000116072
Ssc.28083.1.A1_at	0.000659122
Ssc.5844.1.A1_at	0.00405837
Ssc.23822.1.S1_a_at	0.000934793
Ssc.1914.1.S1_at	0.00686482
Ssc.19588.1.S1_at	0.00917175
Ssc.27931.2.A1_at	0.00632177
Ssc.1372.1.A1_at	0.0131348
Ssc.2100.2.S1_at	0.00618911
Ssc.15332.1.S1_at	0.0125399
Ssc.9509.1.A1_at	0.00320234
Ssc.6918.1.A1_at	0.00112341
Ssc.7586.1.S1_at	0.00361274
Ssc.1204.1.S1_at	0.00705343
Ssc.16929.1.S1_at	0.00897069
Ssc.4331.1.A1_at	0.0085147
Ssc.30925.1.A1_at	0.00655184
SscAffx.31.1.S1_at	0.00697467
Ssc.3548.1.S1_at	0.000356506
Ssc.2720.1.S1_at	0.00042076
Ssc.27840.1.A1_at	0.00255358
Ssc.6708.1.A1_at	0.00933342
Ssc.18357.2.S1_at	0.00659951
Ssc.12185.1.A1_at	0.0116673
Ssc.4158.1.S1_at	0.00465531
Ssc.25769.1.S1_at	0.0117979
Ssc.10247.1.S1_at	0.0019214
Ssc.10247.2.A1_at	0.00472785
Ssc.24126.1.A1_at	0.00706794
Ssc.20414.1.S1_at	0.00146541
Ssc.5954.3.S1_at	0.00716122
Ssc.16347.1.S1_at	0.00216391
Ssc.1829.1.S1_at	0.00157319
Ssc.8610.1.A1_at	0.00606475
Ssc.23546.1.S1_at	0.00828463
Ssc.14345.1.A1_at	0.0117875
Ssc.28384.1.A1_at	0.00419931
Ssc.11095.1.S1_at	0.00857688
Ssc.1297.1.S1_at	0.0123844
Ssc.26506.1.A1_at	0.00593003
Ssc.17270.1.A1_at	0.00385317
Ssc.27487.1.S1_at	0.0136405
Ssc.27190.1.S1_at	0.00949716
Ssc.18298.1.A1_a_at	0.00479832
Ssc.16540.1.S1_at	0.000516105
Ssc.7294.1.A1_at	0.00379513
Ssc.27353.1.A1_at	0.00562326
Ssc.21132.1.S1_at	0.000628031
Ssc.21033.1.S1_at	0.00798823
Ssc.16825.2.S1_at	0.010691
Ssc.24831.1.A1_at	0.0122456
Ssc.20571.1.S1_a_at	0.00388011
Ssc.20571.2.S1_a_at	0.00447291
Ssc.20571.2.S1_at	0.0131638
Ssc.4137.1.A1_at	0.00486258
Ssc.3326.1.S1_at	0.000360652
Ssc.17010.1.S1_at	0.00184471
Ssc.4744.1.S1_at	0.00858724
Ssc.9461.1.A1_at	0.00865978
Ssc.27105.1.A1_at	0.00120425
Ssc.4436.1.S1_at	0.00254114
Ssc.5321.1.A1_at	0.00508643
Ssc.8424.1.A1_at	0.00888571
Ssc.7576.1.S1_at	0.00161879
Ssc.7576.2.A1_at	0.00657464
Ssc.11037.1.S1_at	0.00703685
Ssc.28921.1.S1_at	0.00954276
Ssc.19195.1.S1_at	0.0108196
Ssc.23095.1.A1_at	0.00121875
Ssc.24677.1.S1_at	0.00430502
Ssc.24696.1.S1_at	0.00231107
Ssc.1752.1.S1_at	0.00411226
Ssc.21705.1.S1_at	0.00395473
Ssc.18422.1.S1_at	0.0099573
Ssc.7186.1.A1_at	0.00777474
Ssc.1193.1.A1_at	0.00922356
Ssc.4207.1.S1_at	0.00105294
Ssc.1366.1.S1_at	0.0105004
Ssc.9090.1.S1_at	0.00911578
Ssc.2712.1.S1_at	0.00281474
Ssc.10391.1.A1_at	0.00218464
Ssc.10391.2.S1_at	0.00253492
Ssc.24910.1.S1_at	0.00933756
Ssc.13443.2.S1_at	0.00699125
Ssc.13824.1.S1_at	0.00725656
Ssc.1658.1.S1_at	0.00955105
Ssc.1806.1.S1_at	0.00748249
Ssc.28320.1.S1_at	0.00556316
Ssc.5073.1.A1_at	0.0059321
Ssc.3410.2.S1_a_at	0.00600672
Ssc.1632.1.S1_at	0.00861004
Ssc.3410.1.S1_a_at	0.0110973
Ssc.29296.1.S1_at	0.00823695
Ssc.13841.1.S1_at	0.0106558
Ssc.20653.1.S1_at	0.0112486
Ssc.9778.1.S1_at	0.00573934
Ssc.11992.1.A1_at	0.00463873
Ssc.196.1.S1_at	0.00742445
Ssc.8993.1.A1_at	0.011945
Ssc.21806.1.A1_at	0.00274427
Ssc.4114.1.A1_at	0.00439207
Ssc.3203.2.S1_at	0.0111056
Ssc.3779.1.S1_at	0.012886
Ssc.26072.1.S1_at	0.00797579
Ssc.13079.1.A1_at	0.00191311
Ssc.4888.2.S1_at	0.00232351
Ssc.5895.1.A1_at	0.00992621
Ssc.5440.1.A1_at	0.00949923
Ssc.862.1.S1_at	0.00412262
Ssc.2759.1.S1_at	0.0109999
Ssc.21049.1.S1_at	0.00398375
Ssc.19357.1.S1_at	0.000151308
Ssc.1397.1.S1_at	0.00928782
Ssc.27158.1.S1_at	0.0134519
Ssc.16827.1.S1_at	0.00171206
Ssc.22015.1.A1_at	0.0107284
Ssc.3464.1.S1_at	0.0103698
Ssc.24595.1.S1_at	0.0120673
Ssc.18308.1.A1_at	0.000163744
Ssc.8402.1.S1_at	0.0129503
Ssc.8166.1.A1_at	0.0105439
Ssc.8267.1.A1_at	0.00567508
Ssc.29321.1.A1_at	0.0130871
Ssc.25962.1.S1_at	0.0108631
Ssc.7043.1.A1_at	0.0130125
Ssc.174.1.S1_at	0.00590308
Ssc.174.1.S2_at	0.00842764
Ssc.28115.1.A1_at	0.00194006
Ssc.17326.1.A1_at	0.00926502
Ssc.24331.1.S1_at	0.00578079
Ssc.8623.1.A1_at	0.00789288
Ssc.7870.2.S2_at	0.00488538
Ssc.2560.1.S1_at	0.0136219
Ssc.24666.1.A1_at	0.00257638
Ssc.18461.1.A1_at	0.00584712
Ssc.25124.1.S1_at	0.0131824
Ssc.22792.1.S1_at	0.013456
Ssc.11442.1.A1_at	0.0122518
Ssc.73.1.S1_at	0.00370393
Ssc.30682.1.A1_at	0.00598184
Ssc.4047.1.S1_at	0.0130311
Ssc.5095.1.A1_at	0.00811881
Ssc.7856.1.A1_at	0.00633835
Ssc.15593.1.S1_at	0.00506778
Ssc.8970.1.S2_at	0.000192762
Ssc.4690.1.S1_at	0.000540977
Ssc.15443.1.S1_at	0.00664511
Ssc.14942.1.S1_at	0.00177839
AFFX-Ssc-gapdh-3_at	0.00196493
AFFX-Ssc-gapdh-3_s_at	0.00410397
Ssc.14003.4.S1_at	0.00254529
Ssc.14003.1.S1_a_at	0.00580566
Ssc.24728.2.S1_a_at	0.00140322
Ssc.23901.1.S1_at	0.0107988
Ssc.2714.1.S1_a_at	0.0118062
Ssc.16707.1.S1_at	0.00525639
Ssc.11606.1.S1_at	0.0111885
Ssc.10548.1.A1_at	0.00354641
Ssc.15672.1.S1_at	0.00458069
Ssc.1062.1.S1_at	0.0129793
Ssc.27466.1.S1_at	0.0100879
Ssc.31073.1.S1_at	0.00684616
Ssc.16789.1.S1_at	0.000236289
Ssc.1081.1.A1_at	0.0126083
Ssc.11852.1.A1_at	0.0015649
Ssc.18142.1.A1_at	0.00635493
Ssc.4741.1.S1_at	0.0131576
Ssc.18948.1.S1_at	0.0125855
Ssc.4122.1.S1_at	0.00931891
Ssc.26266.1.S1_at	0.0105646
Ssc.10955.1.S1_at	0.00235875
Ssc.10575.1.A1_at	0.00197944
Ssc.10575.2.A1_at	0.00233594
Ssc.9592.1.A1_at	0.00362724
Ssc.17975.1.A1_at	0.00344277
Ssc.24792.1.A1_at	0.00225511
Ssc.28928.1.A1_at	0.00999876
Ssc.30206.1.A1_at	0.0132467
Ssc.23883.1.A1_at	0.0107802
Ssc.4679.1.S1_at	0.00717365
Ssc.4266.1.S1_at	0.000812503
Ssc.17595.2.S1_at	0.00607719
Ssc.18213.2.S1_at	0.00759234
Ssc.14446.1.A1_at	0.0110475
Ssc.8834.1.A1_at	0.0113481
Ssc.13892.1.A1_at	0.0127762
Ssc.4523.1.S1_at	0.0129918
Ssc.26607.2.S1_at	0.0125917
Ssc.5660.1.A1_at	0.00690005
Ssc.4895.2.S1_at	0.0095469
Ssc.25730.1.S1_at	0.00482734
Ssc.9916.1.S1_at	0.00301994
Ssc.15604.1.S1_at	0.00367492
Ssc.5664.1.S1_at	0.00105086
Ssc.20913.1.S1_at	0.00246031
Ssc.9380.1.S1_at	0.00250176
Ssc.8148.2.S1_a_at	0.00160013
Ssc.8148.1.S1_at	0.00337437
Ssc.8148.2.S1_at	0.00342412
Ssc.9029.1.S1_at	0.000391742
Ssc.6012.1.S1_at	0.0102081
Ssc.2257.1.S1_at	0.0103076
Ssc.11147.1.S1_at	0.00398168
Ssc.6903.1.S1_at	0.0113066
Ssc.6903.1.S2_at	0.0119285
Ssc.2146.1.S1_at	0.00609584
Ssc.18278.1.S1_at	0.0122414
Ssc.28409.1.S1_at	0.002309
Ssc.7797.1.S1_at	0.0096464
Ssc.7566.1.S1_at	0.0105605
Ssc.4791.1.S1_at	0.00615802
Ssc.7419.1.S1_at	0.00852091
Ssc.15661.1.S1_at	0.0121689
Ssc.21734.1.S1_at	0.00451851
Ssc.30748.1.S1_at	0.0076027
Ssc.7493.1.A1_at	0.00655598
Ssc.12365.1.A1_at	0.00337852
Ssc.5142.1.S1_at	0.00627202
Ssc.22359.1.A1_at	0.00453716
Ssc.24030.1.S1_at	0.00532065
Ssc.26386.2.S1_a_at	0.0130747
Ssc.1316.1.S1_at	0.0115139
Ssc.3113.2.A1_a_at	0.000882975
Ssc.12457.1.S1_at	0.00136799
Ssc.1273.1.S1_a_at	0.0131161
Ssc.10728.1.A1_at	0.00126643
Ssc.3216.1.A1_at	0.0113046
Ssc.29681.1.A1_at	0.0011545
Ssc.12479.1.S1_at	0.00624922
Ssc.24103.1.A1_s_at	0.00882146
Ssc.8754.1.A1_at	0.00799652
Ssc.18343.1.A1_at	0.00415579
Ssc.14206.1.S1_at	0.00946814
Ssc.23477.2.S1_a_at	0.00868673
Ssc.23477.1.S1_at	0.013313
Ssc.18878.1.A1_at	0.0109398
Ssc.16910.1.S1_at	0.00516934
Ssc.28782.3.S1_at	0.000926502
Ssc.13891.1.A1_at	0.0119139
Ssc.7670.1.S1_at	0.00510094
Ssc.7281.1.A1_at	0.00449571
Ssc.7281.2.A1_at	0.0123782
Ssc.26307.1.S1_at	0.00745554
Ssc.1002.1.A1_at	0.000953447
Ssc.946.1.S1_at	0.00515069
Ssc.3983.1.S1_at	0.00637151
Ssc.26372.1.A1_at	0.00894789
Ssc.24655.1.S1_at	0.00531858
Ssc.2055.1.S1_at	0.00422004
Ssc.15665.1.A1_at	0.00606268
Ssc.11169.1.A1_at	0.00124363
Ssc.20329.1.S1_at	0.0133192
Ssc.9968.1.S1_at	0.0127285
Ssc.26899.1.A1_at	0.00540978
Ssc.2310.1.S1_at	0.000839448
Ssc.12273.1.A1_at	0.00529578
Ssc.7247.1.S1_at	0.00270903
Ssc.2535.1.S1_at	0.00265514
Ssc.28981.1.S1_at	0.0034407
Ssc.20992.1.A1_at	0.00458898
Ssc.11673.2.S1_at	0.00350288
Ssc.18640.2.S1_at	0.00836546
Ssc.5300.1.S1_at	0.0129234
Ssc.8790.1.A1_at	0.00666377
Ssc.9866.1.A1_at	0.00874477
Ssc.10451.1.S1_at	0.0031215
Ssc.25748.1.S1_at	0.000853957
Ssc.29481.1.A1_at	0.0135597
Ssc.13938.1.S1_at	0.00989512
Ssc.2078.1.S1_at	0.000725449
Ssc.19927.1.A1_at	0.013427
Ssc.29749.1.A1_at	0.00503669
Ssc.5432.1.A1_at	0.0108838
Ssc.27077.1.A1_at	0.00314223
Ssc.21225.1.S1_at	0.00573519
Ssc.4724.1.S1_at	0.0106144
Ssc.29389.1.A1_at	0.0128508
Ssc.657.1.A1_at	0.000105708
Ssc.7210.1.A1_at	0.0100775
Ssc.22107.2.A1_at	0.0092816
Ssc.3715.3.A1_at	0.00156282
Ssc.11018.1.A1_at	0.00699333
Ssc.5099.1.S1_at	0.000872611
Ssc.1281.1.S1_at	0.00409982
Ssc.8137.1.A1_at	0.00323757
Ssc.19484.1.A1_at	0.0134851
Ssc.9708.1.A1_at	0.00133275
Ssc.26478.1.A1_at	0.00223438
Ssc.18323.2.S1_at	0.00651038
Ssc.8557.1.A1_at	0.0112403
Ssc.27195.1.A1_at	0.00325208
Ssc.8732.1.A1_at	0.00592381
Ssc.25168.1.S1_a_at	0.00668657
Ssc.28458.1.A1_at	0.00235045
Ssc.3906.1.S1_at	0.00210173
Ssc.19654.1.S1_at	0.00372881
Ssc.5313.1.S1_at	0.00445011
Ssc.5334.1.S1_at	0.00492269
Ssc.6634.1.A1_at	0.00870331
Ssc.26686.1.S1_at	0.00990963
Ssc.28988.2.S1_at	0.0120466
Ssc.5385.1.S1_at	0.00867222
Ssc.13529.1.A1_at	0.00664718
Ssc.20017.2.S1_at	0.0117212
Ssc.2381.1.A1_at	0.0046408
Ssc.9117.1.S1_at	0.0063114
Ssc.17100.1.S1_at	0.00911164
Ssc.10623.2.S1_at	0.000435269
Ssc.8883.1.S1_at	0.000582432
Ssc.2524.1.A1_at	0.00509058
Ssc.12680.1.A1_at	0.00941632
Ssc.17097.1.A1_at	0.00667827
Ssc.148.1.S1_at	0.00230071
Ssc.8043.1.A1_at	0.00382622
Ssc.8835.1.A1_at	0.00277121
Ssc.11913.1.S1_at	0.00393608
Ssc.28124.1.A1_at	0.00156075
Ssc.29353.1.A1_at	0.00682958
Ssc.13644.1.A1_at	0.00947643
Ssc.21857.1.S1_at	0.00731667
Ssc.8648.1.A1_at	0.0133047
Ssc.21903.1.S1_at	0.00964432
Ssc.1864.1.A1_at	0.0126373
Ssc.779.1.S1_at	0.0134747
Ssc.6730.1.S1_at	0.0114206
Ssc.11721.1.A1_at	0.00958629
Ssc.29181.1.A1_s_at	0.00143432
Ssc.6525.1.S1_at	0.0039195
Ssc.13400.2.S1_at	0.00458484
Ssc.21859.1.S1_at	0.00706172
Ssc.26838.1.A1_at	0.0121668
Ssc.19641.1.S1_at	0.0136343
Ssc.8974.1.S1_at	0.00357128
Ssc.21860.2.S2_at	0.00351739
Ssc.17920.1.A1_at	0.00523774
Ssc.9902.1.A1_at	0.00413091
Ssc.19252.1.S1_at	0.00934378
Ssc.12296.1.S1_at	0.00836753
Ssc.15239.1.S1_at	0.0021266
Ssc.2149.2.S1_at	0.00468433
Ssc.14379.1.A1_at	0.00483356
Ssc.10308.1.A1_at	0.0054533
Ssc.5977.1.A1_at	0.00735398
Ssc.29148.1.A1_at	0.00838204
Ssc.13433.1.S1_at	0.0111719
Ssc.5927.1.S1_at	0.0126145
Ssc.13231.2.A1_at	0.00815197
Ssc.8009.1.A1_at	0.0113813
Ssc.29545.1.A1_at	0.0120114
Ssc.21689.1.S1_at	0.00563363
Ssc.9347.1.A1_at	0.0131057
Ssc.8731.1.S1_at	0.00329768
Ssc.30622.1.A1_s_at	0.00974381
Ssc.30377.1.A1_at	0.00333706
Ssc.30352.1.A1_at	0.0129337
Ssc.21924.1.S1_at	0.0125586
Ssc.21006.1.S1_at	0.0136156
Ssc.25186.1.A1_at	0.000331634
Ssc.21763.1.A1_at	0.00284583
Ssc.19518.1.S1_at	0.00318783
Ssc.30104.1.A1_at	0.00590723
Ssc.31146.1.S1_at	0.00826183
Ssc.18243.1.S1_at	0.0098205
Ssc.18018.1.S1_at	0.0109937
Ssc.855.1.S1_at	0.0124839
Ssc.20772.1.S1_at	0.0105916
Ssc.19282.2.S1_a_at	0.000203126
Ssc.25888.1.A1_at	0.00419517
Ssc.10626.1.A1_at	0.000758612
Ssc.13258.1.A1_at	0.00766074
Ssc.12726.1.A1_at	0.0027194
Ssc.8447.1.A1_at	0.00547196
Ssc.26147.1.S1_at	0.00674253
Ssc.18602.1.A1_at	0.00833644
Ssc.6432.1.A1_at	0.00203747
Ssc.13173.1.A1_at	0.00277329
Ssc.18468.1.S1_at	0.00409568
Ssc.27089.1.A1_at	0.0112652
Ssc.16392.2.A1_at	0.00452058
Ssc.23261.1.A1_at	0.00941218
Ssc.24230.2.S1_a_at	0.0130664
Ssc.8649.1.A1_at	0.00767317
Ssc.16646.1.S1_at	0.00239813
Ssc.30811.1.A1_at	0.00981221
Ssc.12393.1.A1_at	0.002423
Ssc.9720.1.A1_at	0.000580359
Ssc.3097.2.A1_a_at	0.0118725
Ssc.24367.1.S1_at	0.00229242
Ssc.2531.1.S1_at	0.00665133
Ssc.27988.1.A1_at	0.0126705
Ssc.24473.1.A1_at	0.0121544
Ssc.20491.2.S1_at	0.0036231
Ssc.4482.2.S1_at	0.0131907
Ssc.4353.1.A1_at	0.00863284
Ssc.13874.1.S1_at	0.00444596
AFFX-Ssc-actin-3_at	0.00487502
Ssc.848.1.S1_at	0.00164988
Ssc.18435.1.A1_at	0.00790739
Ssc.5895.1.A2_at	0.0125212
Ssc.6891.1.S1_at	0.00979356
Ssc.1605.1.S1_at	0.0121523
Ssc.22996.1.A1_at	0.0057953
Ssc.20344.1.S1_at	0.00152759
Ssc.25107.1.S1_at	0.00206649
Ssc.4596.1.S1_at	0.00220536
Ssc.11282.1.S1_at	0.00292667
Ssc.4292.1.S1_a_at	0.00383244
Ssc.21623.2.A1_at	0.0048688
Ssc.27184.1.S1_at	0.00527505
Ssc.27391.1.S1_at	0.00665962
Ssc.8175.1.S1_at	0.0068358
Ssc.9301.1.A1_at	0.00733947
Ssc.21735.1.S1_s_at	0.00813746
Ssc.2007.1.S1_at	0.00870746
Ssc.15594.1.S1_at	0.00945778
Ssc.9253.1.A1_at	0.00957178
Ssc.4010.1.S1_at	0.0102143
Ssc.9803.1.A1_at	0.0102205
Ssc.27963.1.A1_s_at	0.0112776
Ssc.15664.1.S1_at	0.0124674
Ssc.4258.1.S1_at	0.0128073
Ssc.18868.1.S1_at	0.0128135
Ssc.7534.1.A1_at	0.0128404
Ssc.30042.1.A1_at	0.00680678
Ssc.19241.1.S1_at	0.00951996
Ssc.4037.2.S1_at	0.0136799
Ssc.9721.1.A1_at	0.00216598
Ssc.28780.1.A1_at	0.00467396
Ssc.25227.1.S1_at	0.00758612
Ssc.945.1.S1_a_at	0.0130332
Ssc.24153.1.S1_at	0.000478796
Ssc.3331.1.A1_at	0.00130995
Ssc.6531.1.A1_at	0.0026282
Ssc.1568.1.A1_at	0.00485843
Ssc.13961.2.A1_at	0.00829706
Ssc.10615.1.A1_at	0.002081
Ssc.1461.1.S1_at	0.010432
Ssc.8541.1.A1_at	0.00447705
Ssc.30027.1.A1_at	0.0111491
Ssc.5089.1.S1_at	0.00874269
Ssc.24174.1.S1_at	0.00329146
Ssc.28421.1.A1_at	0.0121834
Ssc.1271.1.S1_at	0.00564399
Ssc.1271.3.S1_at	0.00629897
Ssc.5547.1.A1_at	0.00061974
Ssc.24183.1.S1_at	0.00287278
Ssc.19648.1.S1_at	0.0115429
Ssc.6515.2.S1_at	0.00583054
Ssc.19066.1.A1_at	0.0131265
Ssc.14400.1.A1_at	0.00854371
Ssc.13460.1.A1_at	0.00359408
Ssc.7455.2.A1_at	0.00787216
Ssc.10328.1.A1_at	0.0065622
Ssc.18351.2.A1_at	0.00762758
Ssc.6705.1.A1_at	0.00709074
Ssc.7054.2.A1_at	0.00529163
Ssc.24994.1.S1_at	0.00687518
Ssc.2373.1.A1_at	0.00569788
Ssc.30673.1.A1_at	0.0104651
Ssc.12433.1.A1_at	0.0114932
Ssc.11608.1.A1_at	0.00591552
Ssc.14281.2.S1_at	0.0034635
Ssc.25766.1.S1_at	0.0134063
Ssc.20283.1.S1_at	0.00811673
Ssc.23396.1.A1_at	0.00382415
Ssc.10297.3.S1_a_at	0.00683373
Ssc.17930.1.A1_at	0.0118683
Ssc.21968.1.S1_at	0.0130353
Ssc.7315.1.S1_at	0.0113854
Ssc.10941.1.S1_at	0.00166646
Ssc.1231.1.A1_at	0.0049973
Ssc.17309.1.S1_at	0.00147577
Ssc.17309.2.A1_at	0.0130456
Ssc.6777.1.A1_at	0.0114704
Ssc.8965.1.A1_at	0.00256809
Ssc.4548.1.A1_at	0.0110931
Ssc.9304.1.A1_at	0.00970858
Ssc.25475.1.S1_at	0.0100982
Ssc.1795.3.A1_at	0.00986818
Ssc.3035.1.S1_at	0.0084235
Ssc.19073.1.S1_at	0.0102185
Ssc.17230.1.A1_at	0.00650002
Ssc.21283.1.S1_at	0.000694358
Ssc.3358.1.S1_at	0.00566886
Ssc.28058.1.A1_a_at	0.00502011
Ssc.9307.1.A1_at	0.00902251
Ssc.5098.1.S1_at	0.0126933
Ssc.7258.1.S1_at	0.0105874
Ssc.28676.1.S1_at	0.00476931
Ssc.16984.1.S1_at	0.0126332
Ssc.28676.2.S1_at	0.0129627
Ssc.5520.1.S1_at	9.53447e-05
Ssc.21491.1.S1_at	0.00110476
Ssc.26780.1.S1_at	0.0131078
Ssc.26633.1.A1_at	0.00808979
Ssc.26205.1.S1_at	0.0125088
Ssc.5559.1.S1_at	0.00150479
Ssc.27345.1.S1_at	0.00119595
Ssc.24083.1.A1_at	0.00137213
Ssc.1449.1.S1_at	0.00162708
Ssc.21140.1.S1_at	0.00198773
Ssc.8078.1.A1_at	0.00256187
Ssc.21555.2.A1_at	0.00390499
Ssc.4644.1.A1_at	0.00391121
Ssc.22474.1.A1_at	0.00480454
Ssc.7837.1.S1_at	0.00504083
Ssc.5731.1.A1_at	0.00555279
Ssc.11714.1.S1_at	0.00770219
Ssc.25012.1.S1_at	0.00857066
Ssc.27396.1.A1_at	0.00929196
Ssc.19318.1.S1_at	0.0110019
Ssc.19068.1.A1_at	0.0115699
Ssc.24992.1.S1_at	0.00963396
Ssc.7094.1.A1_at	0.0109335
Ssc.23473.1.A1_at	0.00779339
Ssc.14196.1.A1_at	0.00165817
Ssc.27473.1.S1_at	0.00781412
Ssc.11883.1.A1_at	0.00710318
Ssc.21320.1.S1_at	0.0121129
Ssc.25920.1.S1_at	0.00818099
Ssc.6989.1.A1_at	0.0101832
Ssc.11009.1.A1_at	0.00429466
Ssc.10091.1.S1_at	0.000870538
Ssc.3867.1.A1_at	0.00528956
Ssc.10199.3.S1_at	0.00847117
Ssc.10199.2.S1_a_at	0.0115616
Ssc.24670.1.S1_at	0.00689591
Ssc.912.1.S1_at	0.000729594
Ssc.21264.1.A1_at	0.00926294
Ssc.21936.3.S1_at	0.0119057
Ssc.22470.1.S1_at	0.00388426
Ssc.9321.2.S1_at	0.0113398
Ssc.21954.3.S1_at	0.0116051
Ssc.10299.1.A1_at	0.00339096
Ssc.27340.1.S1_at	0.00268209
Ssc.22512.1.S1_at	0.00849811
Ssc.21283.2.S1_at	0.0114186
Ssc.24995.1.S1_at	0.00872611
Ssc.3970.1.A1_at	0.0115782
Ssc.4961.1.S1_at	0.0114538
Ssc.1045.1.A1_at	0.00613937
Ssc.14062.2.S1_a_at	0.00757576
Ssc.14062.1.S1_at	0.00869502
Ssc.19744.1.S1_at	0.000263234
Ssc.11310.1.A1_at	0.000891266
Ssc.26627.1.A1_at	0.00248103
Ssc.25835.1.S1_at	0.00280023
Ssc.9666.1.S1_at	0.010005
Ssc.4985.1.A1_at	0.00144675
Ssc.30854.1.S1_at	0.00788874
Ssc.3804.3.S1_at	0.0104734
Ssc.158.1.S1_at	0.00604402
Ssc.6631.1.A1_at	0.010805
Ssc.24813.1.A1_at	0.013199
Ssc.11662.1.S1_at	0.0125378
Ssc.18203.1.S1_a_at	0.00950338
Ssc.869.1.S1_at	0.00689384
Ssc.22034.1.S1_at	0.00397546
Ssc.16759.1.S1_at	0.00899349
Ssc.12282.1.S1_at	0.00191726
Ssc.16036.1.S1_at	0.0135452
Ssc.11430.1.A1_at	0.0068586
Ssc.16840.1.S1_at	0.00411848
Ssc.26651.1.S1_at	0.00392986
Ssc.29492.1.A1_at	0.00282303
Ssc.9972.1.A1_at	0.00803797
Ssc.16577.1.A1_at	0.00202918
Ssc.981.1.S1_at	0.00463044
Ssc.31186.1.S1_at	0.00258882
Ssc.11641.1.A1_at	0.00220951
Ssc.11641.2.A1_at	0.0104465
Ssc.21810.1.S1_at	0.000590723
Ssc.11671.1.A1_at	0.00770012
Ssc.11879.1.A1_at	0.0087344
Ssc.23154.1.S1_at	0.009578
Ssc.18351.1.A1_at	0.00832401
Ssc.22419.2.A1_at	0.00994694
Ssc.26349.1.S1_at	0.00405215
Ssc.16776.1.S1_at	0.00645442
Ssc.3048.1.S1_at	0.000441487
Ssc.28428.1.S1_at	0.00198566
Ssc.14302.1.A1_at	0.00173486
Ssc.18859.2.A1_at	0.0120818
Ssc.5454.1.S1_at	0.0101625
Ssc.1641.1.S1_at	0.00426978
Ssc.11108.1.A1_at	0.00149235
Ssc.14028.1.S1_at	0.012772
Ssc.6381.1.S1_at	0.00448742
Ssc.8427.1.A1_at	0.00333914
Ssc.12948.1.A1_at	0.00641711
Ssc.26770.1.S1_at	0.0111698
Ssc.16307.1.S1_at	0.0114973
Ssc.8939.1.S1_at	0.0109854
Ssc.8377.1.A1_at	0.0100464
Ssc.3734.3.A1_at	0.00842971
Ssc.2147.2.A1_at	0.00123326
Ssc.6152.1.A1_at	0.00646064
Ssc.6296.1.S1_at	0.0012457
Ssc.26290.1.S1_at	0.00313601
Ssc.20217.1.S1_at	0.00394644
Ssc.22610.1.S1_at	0.00674875
Ssc.21096.1.S1_at	0.0106434
Ssc.7857.3.S1_at	0.0120756
Ssc.30715.1.S1_at	0.0126187
Ssc.13825.1.A1_at	0.0136695
Ssc.19231.1.A1_at	0.000242507
Ssc.4587.1.S1_at	0.000773121
Ssc.19239.1.S1_at	0.00161464
Ssc.4943.1.A1_at	0.00175144
Ssc.21011.1.S1_at	0.00323136
Ssc.21655.1.A1_at	0.00484807
Ssc.6497.1.A1_at	0.00526676
Ssc.25763.1.A1_at	0.00747834
Ssc.19590.1.S1_at	0.00892717
Ssc.21536.2.S1_at	0.0104361
Ssc.1091.1.S1_at	0.01049
Ssc.2209.1.S1_at	0.0115243
Ssc.17768.1.S1_at	0.0132425
Ssc.6641.1.S1_at	0.00610206
Ssc.12603.1.A1_at	0.0131451
Ssc.9392.3.A1_at	8.29084e-06
Ssc.1048.1.S1_at	0.00996559
Ssc.908.1.S1_at	0.00542428
Ssc.11102.2.S1_at	0.0109729
Ssc.928.1.S1_at	0.00322514
Ssc.5844.2.S1_at	0.0118891
Ssc.850.1.S1_at	0.00209966
Ssc.21605.2.S1_at	0.00538283
Ssc.15393.1.S1_at	0.00603988
Ssc.2778.1.S1_at	0.00584504
Ssc.4565.1.A1_at	0.011858
[truncated: 4,607 more rows]

## Sheet: 1B
Supplementary Table 1B. Porcine transcripts identified with significantly changes in expression in response to harmonic blade incisions, compared to control
PROBE_NAME	Corrected p value
Ssc.719.1.S1_a_at	2.07271e-05
Ssc.719.1.S1_at	1.4509e-05
Ssc.658.1.S1_at	0.000111926
Ssc.170.1.S1_at	0.00147784
Ssc.16228.1.S1_at	0.00173693
Ssc.7272.1.A1_at	0.000346143
Ssc.24188.1.A1_at	0.000422833
Ssc.12616.1.A1_at	0.00227169
Ssc.24282.1.S1_at	0.000101563
Ssc.16250.1.S2_at	0.000713012
Ssc.18898.1.A1_s_at	0.00134519
Ssc.5.1.S1_a_at	0.00214733
Ssc.14551.1.S1_at	0.00487916
Ssc.26815.1.A1_at	0.00169755
Ssc.204.1.S1_at	0.0018758
Ssc.11076.1.S1_at	0.000735812
Ssc.16250.1.S1_at	0.00185508
Ssc.19852.1.S1_at	0.00374953
Ssc.30063.1.A1_at	0.000640468
Ssc.8767.1.A1_at	0.00152552
Ssc.62.2.S1_a_at	0.000853957
Ssc.427.1.S1_at	0.000161671
Ssc.19357.1.S1_at	0.000972101
Ssc.16297.1.S2_at	0.00409982
Ssc.23501.1.S1_s_at	4.14542e-05
Ssc.8162.2.S1_at	0.000518178
Ssc.10498.1.A1_at	0.00334743
Ssc.6323.1.S1_at	0.000174108
Ssc.4379.1.A1_at	0.00150893
Ssc.8494.1.A1_at	0.0045496
Ssc.5559.1.S1_at	9.53447e-05
Ssc.8162.1.S1_at	0.000410397
Ssc.9311.1.A1_at	2.07271e-06
Ssc.7093.1.A1_at	0.000497451
Ssc.8287.1.A1_at	0.00342619
Ssc.2381.1.A1_at	0.00253907
Ssc.26263.1.S1_at	0.00254943
Ssc.16209.1.S1_at	0.00346143
Ssc.22370.1.S1_at	0.00209551
Ssc.12776.1.A1_at	0.00378891
Ssc.7314.1.A1_at	0.00467811
Ssc.6196.1.S1_at	0.000907847
Ssc.13189.1.A1_at	0.00459727
Ssc.670.2.S1_at	0.00253078
Ssc.1313.1.A1_at	0.000617668
Ssc.19699.2.S1_a_at	0.0013369
Ssc.9781.1.S1_at	0.000669486
Ssc.23936.1.S1_at	0.00403142
Ssc.8980.1.A1_at	0.00100112
Ssc.21647.1.A1_at	0.00338888
Ssc.9117.1.S1_at	0.00380135
Ssc.9434.1.A1_at	0.00327903
Ssc.12565.1.A1_at	0.00085603
Ssc.27187.1.S1_at	0.00418066
Ssc.17992.1.S1_s_at	0.00278987
Ssc.7111.1.A1_at	0.00368113
Ssc.14374.1.A1_at	7.46176e-05
Ssc.8766.1.A1_at	0.00196493
Ssc.22545.1.A1_at	0.00191104
Ssc.17345.1.S1_at	0.00143017
Ssc.7594.1.A1_at	0.000802139
Ssc.25215.1.A1_at	0.00281474
Ssc.28997.2.S1_at	0.00230485
Ssc.18990.1.A1_at	0.00275463
Ssc.16506.1.A1_at	0.000824939
Ssc.9720.1.A1_at	0.000505741
Ssc.3548.1.S1_at	2.27998e-05
Ssc.2073.1.A1_at	0.00234838
Ssc.4985.1.A1_at	3.10907e-05
Ssc.1555.1.A1_at	0.000225925
Ssc.3590.1.A1_at	0.00149028
Ssc.26568.1.A1_s_at	0.0020126
Ssc.11434.1.S1_at	0.000236289
Ssc.17100.1.S1_at	0.00431953
Ssc.7910.1.A1_at	0.00135763
Ssc.27431.1.A1_at	0.00128715
Ssc.29855.1.A1_at	0.0017846
Ssc.11784.1.S1_at	0.00064254
Ssc.24183.1.S1_at	0.00273805
Ssc.21382.1.A1_at	0.00282303
Ssc.1667.1.S1_at	0.00121461
Ssc.18359.1.S1_at	0.00421589
Ssc.432.1.S1_at	0.000874684
Ssc.15391.2.S1_a_at	0.00291009
Ssc.31172.3.S1_at	0.000555486
Ssc.115.1.S1_s_at	8.29084e-06
Ssc.13067.1.A1_at	0.00484185
Ssc.195.1.S1_at	0.00180326
Ssc.25069.1.S1_at	0.00148406
Ssc.14444.3.A1_a_at	0.00124155
Ssc.7730.1.A1_at	0.00222816
Ssc.3445.3.A1_at	0.000192762
Ssc.8710.1.A1_at	0.000416615
Ssc.8909.1.A1_at	0.00379721
Ssc.10427.2.A1_at	0.000509887
Ssc.18038.1.A1_at	0.00456204
Ssc.14182.1.A1_at	0.00178668
Ssc.3445.1.S1_at	0.000203126
Ssc.28512.1.S1_at	0.00434233
Ssc.1466.1.A1_at	0.00189238
Ssc.16008.1.S1_at	0.0046864
Ssc.7195.1.A1_at	0.00272354
Ssc.24722.1.S1_at	0.00304481
Ssc.28782.1.A1_at	0.00133483
Ssc.21302.1.A1_at	0.00219085
Ssc.19206.1.A1_at	0.000283961
Ssc.24009.1.S1_at	0.00199188
Ssc.5743.1.S1_a_at	0.00369357
Ssc.24728.2.S1_at	0.0014737
Ssc.29787.1.A1_at	0.00355884
Ssc.14243.1.S1_at	0.00128301
Ssc.15674.1.A1_at	0.00273391
Ssc.26303.1.A1_at	0.000638395
Ssc.7747.1.A1_at	0.00394437
Ssc.10858.1.A1_at	0.00161671
Ssc.5401.1.S1_at	0.00172864
Ssc.4266.1.S1_at	6.4254e-05
Ssc.19504.1.A1_at	0.00221366
Ssc.13990.1.A1_at	0.00263234
Ssc.25920.1.S1_at	0.00440658
Ssc.2753.1.S1_at	0.00248311
Ssc.2953.1.A1_at	0.002309
Ssc.7399.1.A1_at	0.000694358
Ssc.27140.1.A1_at	0.00432575
Ssc.28997.1.S1_at	0.00149235
Ssc.8209.1.A1_at	0.00444596
Ssc.657.1.A1_at	1.65817e-05
Ssc.7910.2.A1_a_at	0.00156904
Ssc.12886.1.A1_at	0.00325001
Ssc.11086.1.A1_at	0.000362724
Ssc.22206.1.S1_at	0.002195
Ssc.19024.1.A1_at	0.00143224
Ssc.27540.2.S1_at	0.000982465
Ssc.8528.3.S1_at	0.000462214
Ssc.17573.1.S1_at	0.00256809
Ssc.12412.1.A1_at	0.00305518
Ssc.9479.1.A1_at	0.00334535
Ssc.24728.2.S1_a_at	0.000766903
Ssc.3879.1.S1_at	0.000143017
Ssc.2154.3.S1_a_at	0.002081
Ssc.31016.1.A1_at	0.00153381
Ssc.4430.1.S1_at	0.00286863
Ssc.10994.1.S1_at	0.00122912
Ssc.7218.1.A1_at	0.00100319
Ssc.15224.3.A1_at	0.00345106
Ssc.21302.2.S1_at	5.18178e-05
Ssc.29972.1.A1_at	0.000230071
Ssc.2712.1.S1_at	0.00148821
Ssc.4956.1.A1_at	0.00321477
Ssc.2224.1.S1_at	0.00081043
Ssc.21718.1.S1_at	0.00261369
Ssc.17774.1.S1_at	0.00404593
Ssc.7361.1.A1_at	0.00388219
Ssc.8745.1.A1_at	0.00283547
Ssc.15296.3.S1_at	0.002879
Ssc.4984.1.S1_at	0.0025142
Ssc.13876.1.S1_at	0.00088712
Ssc.24330.1.S1_at	0.00189031
Ssc.29232.1.A1_at	0.00477967
Ssc.27457.1.A1_at	0.00468847
Ssc.16312.1.S1_at	0.0047092
Ssc.79.1.S1_at	0.00261783
Ssc.12104.1.S1_at	0.0013597
Ssc.5966.1.A1_at	0.00157941
Ssc.21663.1.A1_at	0.00499316
Ssc.873.1.S1_at	0.00224267
Ssc.6514.1.S1_at	0.00142188
Ssc.7621.1.A1_at	0.00277536
Ssc.27507.1.S1_at	0.00058865
Ssc.2099.1.S1_at	0.000615595
Ssc.21730.1.S1_at	0.00181984
Ssc.25058.1.A1_at	0.0041392
Ssc.5821.1.S1_at	0.00219915
Ssc.10536.1.S1_at	0.00095552
Ssc.3232.1.S1_at	0.00384695
Ssc.29428.1.A1_at	0.00270903
Ssc.16460.1.S1_at	0.00371844
Ssc.8803.1.A1_at	0.000319197
Ssc.26456.1.A1_at	3.93815e-05
Ssc.27493.1.S1_at	0.00382622
Ssc.3295.1.S1_at	0.000348215
Ssc.927.1.S1_at	0.00322928
Ssc.16716.1.S1_at	0.00265514
Ssc.5863.1.S1_at	0.001853
Ssc.9726.2.S1_at	0.00284998
Ssc.20050.1.S1_at	0.00382001
Ssc.20578.1.S1_at	0.0037143
Ssc.14379.1.A1_at	0.000429051
Ssc.21217.1.A1_at	0.00405837
Ssc.29650.1.A1_at	0.00227998
Ssc.3436.1.A1_at	0.00337645
Ssc.11530.1.S1_at	0.00377441
Ssc.26899.1.A1_at	0.0036459
Ssc.10618.1.A1_at	0.00184886
Ssc.9269.1.S1_at	0.00096381
Ssc.19980.1.S1_at	0.00400448
Ssc.950.1.S1_at	8.91266e-05
Ssc.670.1.S1_at	0.000460142
Ssc.15594.1.S1_at	0.00302823
Ssc.10881.1.S1_at	0.00209758
Ssc.19206.2.S1_at	0.00102599
Ssc.21823.1.S1_at	0.00463665
Ssc.17904.1.A1_at	0.00392157
Ssc.22427.1.A1_at	0.00394644
Ssc.6080.1.S1_at	2.48725e-05
Ssc.19509.1.A1_at	0.0026282
Ssc.10618.3.S1_at	0.00369564
Ssc.24858.1.S1_at	0.00422004
Ssc.22221.1.S1_a_at	0.000762758
Ssc.3227.1.A1_a_at	0.00215977
Ssc.23877.1.S1_at	0.00328525
Ssc.1843.1.S1_at	0.00405629
Ssc.4046.1.S1_at	0.00218049
Ssc.19375.1.A1_at	0.00108403
Ssc.27995.1.A1_at	0.00178253
Ssc.10025.2.S1_at	0.0010405
Ssc.17068.1.A1_at	0.000524396
Ssc.17288.1.S1_at	0.00419517
Ssc.15224.1.S1_at	0.00439415
Ssc.28680.1.S1_at	0.00482734
Ssc.24916.1.S1_at	0.0049828
Ssc.22398.1.A1_at	0.004276
Ssc.5371.3.S1_a_at	0.00400033
Ssc.12229.1.S1_at	0.00125192
Ssc.15370.2.S1_at	0.00303238
Ssc.27275.1.A1_at	0.00272769
Ssc.17337.1.S1_at	0.000827012
Ssc.13723.1.S1_at	0.00245202
Ssc.3295.2.A1_at	0.00105086
Ssc.27266.1.S1_at	0.00144675
Ssc.9053.1.S1_at	0.00165195
Ssc.33.1.S1_at	0.00435269
Ssc.24094.1.S1_at	0.00213696
Ssc.4283.1.S1_at	0.00265307
Ssc.113.1.S1_at	0.00447913
Ssc.23822.1.S1_a_at	0.00138664
Ssc.16705.1.S1_at	0.00111097
Ssc.23658.1.S1_at	0.000406251
Ssc.6356.1.S1_at	0.00117108
Ssc.26669.1.A1_at	0.000719231
Ssc.28782.2.S1_at	0.00299507
Ssc.30761.1.A1_at	0.00274012
Ssc.23305.1.S1_at	0.000375161
Ssc.20225.1.A1_at	0.000729594
Ssc.22391.1.S1_at	0.00157112
Ssc.29839.1.A1_at	0.000903702
Ssc.31172.1.S1_at	0.00112548
Ssc.24286.1.S1_at	0.00186751
Ssc.15594.2.S1_at	0.00157526
Ssc.18198.1.S1_at	0.0034407
Ssc.14029.1.A1_at	0.00313601
Ssc.29905.1.A1_at	0.000559632
Ssc.19675.1.S1_at	0.000976247
Ssc.9471.1.A1_at	0.00239605
Ssc.15335.1.S1_at	0.000184471
Ssc.30472.1.A1_at	0.000238362
Ssc.11984.1.A1_at	0.00177217
Ssc.14239.1.A1_at	0.000768976
Ssc.19629.2.S1_s_at	0.000882975
Ssc.17001.1.S1_at	0.00272147
Ssc.31026.1.A1_at	0.00499523
Ssc.13778.1.S1_at	0.00389877
Ssc.16186.1.S1_at	0.00310699
Ssc.19946.1.S1_at	0.00159806
Ssc.1408.2.S1_at	0.00206235
Ssc.27199.1.S1_at	0.00201882
Ssc.25890.1.S1_at	0.000700576
Ssc.3227.1.A1_at	0.00281681
Ssc.14161.1.S1_at	0.00297434
Ssc.11630.1.S1_at	0.000978319
Ssc.6694.1.S1_at	0.00185093
Ssc.29706.1.A1_at	0.00321063
Ssc.26959.1.S1_at	0.00237947
Ssc.15739.1.S1_at	0.00162293
Ssc.4976.1.S1_at	0.00183642
Ssc.15224.2.S1_at	0.00321685
Ssc.7202.1.A1_at	0.00279401
Ssc.11668.1.A1_at	0.00110268
Ssc.12709.1.A1_at	0.00218256
Ssc.26107.1.S1_at	0.00250798
Ssc.18849.1.A1_at	0.000325416
Ssc.21617.1.A1_at	0.00347801
Ssc.7768.1.A1_at	0.00105501
Ssc.20071.1.S1_at	0.00268416
Ssc.428.5.S1_at	0.00427186
Ssc.26287.1.S1_at	0.00256602
Ssc.6182.1.A1_at	0.00367699
Ssc.3771.1.A1_at	0.00424698
Ssc.6514.3.S1_a_at	0.00381793
Ssc.272.1.S1_a_at	0.000829084
Ssc.13734.1.A1_at	0.0033951
Ssc.30972.1.S1_at	0.00282096
Ssc.4612.1.S1_at	0.00463044
Ssc.4135.2.A1_at	0.000721303
Ssc.5129.1.S1_at	0.00163122
Ssc.22037.2.S1_at	0.00402106
Ssc.13791.1.A1_at	0.000300543
Ssc.7730.2.S1_at	0.00213282
Ssc.9608.1.S1_at	0.00142395
Ssc.24422.1.S1_at	0.00164366
SscAffx.8.1.S1_s_at	0.000547196
Ssc.28910.1.S1_at	0.00164159
Ssc.30055.1.A1_at	0.000315052
Ssc.15238.1.S1_at	0.00324794
Ssc.9796.1.A1_at	0.0017618
Ssc.13176.1.S1_at	0.00218878
Ssc.121.1.S1_at	0.00169548
Ssc.22443.2.A1_at	0.00411848
Ssc.19089.1.A1_at	8.29084e-05
Ssc.11689.1.A1_at	8.49811e-05
Ssc.10487.1.A1_at	0.00135555
Ssc.2078.1.S1_at	0.000818721
Ssc.15492.1.S1_at	0.000445633
Ssc.6562.1.S1_at	0.00101563
Ssc.4516.3.S1_at	0.0022406
Ssc.14506.1.S1_at	0.00325623
Ssc.25111.1.A1_at	0.00270489
SscAffx.20.1.S1_at	0.00396095
Ssc.26478.1.A1_at	0.00170584
Ssc.21659.1.S1_at	0.00479418
Ssc.24528.1.S1_at	0.00258674
Ssc.17239.1.S1_at	0.00450193
Ssc.27717.1.S1_at	0.000163744
Ssc.148.1.S1_at	0.00204991
Ssc.16160.1.S1_at	0.00309456
Ssc.4565.1.A1_at	0.000957592
Ssc.9509.1.A1_at	0.00131617
Ssc.2754.1.S1_at	0.00400655
Ssc.25314.1.S1_a_at	0.000246653
Ssc.14196.1.A1_at	0.00395059
Ssc.11660.1.A1_at	0.00408946
Ssc.2632.1.A1_at	0.00242714
Ssc.911.1.S1_at	0.00378477
Ssc.2062.1.A1_at	0.00135348
Ssc.6034.1.S1_at	0.00138043
Ssc.16649.1.S1_a_at	0.00153588
Ssc.24358.1.S1_at	0.00245824
Ssc.5941.1.S1_a_at	0.00120839
Ssc.27153.1.S1_at	0.00466774
Ssc.9594.1.A1_at	0.00014509
Ssc.19975.1.S1_at	0.00183849
Ssc.11264.1.A1_at	0.00255358
Ssc.23516.1.S1_at	0.0012229
Ssc.8806.1.S1_at	0.00278365
Ssc.7511.2.A1_at	0.00348837
Ssc.7190.1.S1_at	0.00387804
Ssc.13009.1.A1_at	0.00310078
Ssc.28383.1.S1_at	0.00234216
Ssc.19484.1.A1_at	0.00130581
Ssc.24424.1.A1_at	0.00202504
Ssc.17230.1.A1_at	0.00158355
Ssc.8232.1.A1_at	0.00446255
Ssc.6670.1.A1_at	0.00251834
Ssc.22123.1.A1_at	0.002651
Ssc.140.1.S1_at	0.00449156
Ssc.271.1.A1_at	0.00431124
Ssc.21197.1.A1_at	0.0021038
Ssc.14113.1.S1_at	0.00107988
Ssc.6147.3.S1_at	0.000744103
Ssc.9964.1.A1_at	0.00460556
Ssc.24959.1.S1_at	0.00207686
Ssc.924.3.A1_at	0.0030303
Ssc.13867.2.S1_at	0.00123948
Ssc.575.1.S1_at	0.00373088
Ssc.18208.1.S1_at	0.00232558
Ssc.20025.1.S1_at	0.000545123
Ssc.26646.1.S1_at	0.00481905
Ssc.12457.1.S1_at	0.00140944
Ssc.15481.1.S1_at	0.00455582
Ssc.2087.1.S1_at	0.00198151
Ssc.18120.1.A1_at	0.00295568
Ssc.19196.1.A1_at	0.0038283
Ssc.7624.1.S1_at	0.00476309
Ssc.19744.1.S1_at	0.000605232
Ssc.13176.2.S1_at	0.00351117
Ssc.20910.1.S1_at	0.00212038
Ssc.16376.1.S1_at	0.00312357
Ssc.2648.1.S1_at	0.00061145
Ssc.8970.2.A1_at	0.00466153
Ssc.11169.1.A1_at	0.00176595
Ssc.3500.1.A1_at	0.000323343
Ssc.4026.1.S1_at	6.83995e-05
Ssc.12191.3.A1_at	0.000905775
Ssc.24253.1.S1_at	0.000234216
Ssc.27391.1.S1_at	0.00149857
Ssc.29067.1.A1_s_at	0.00132032
Ssc.30857.1.S1_at	0.00235045
Ssc.1165.2.A1_at	0.00487502
Ssc.20818.1.S1_at	0.00356299
Ssc.24344.1.S1_a_at	0.000698504
Ssc.7444.1.A1_at	0.00436513
Ssc.6152.1.A1_at	0.00336401
Ssc.18895.1.A1_at	0.000240434
Ssc.24873.1.S1_at	0.000970029
Ssc.5281.1.A1_at	0.0042076
Ssc.114.1.S1_at	0.00348423
Ssc.16819.1.A1_at	0.0026738
Ssc.4313.1.S1_at	0.00076483
Ssc.16830.1.S1_at	0.00248933
Ssc.21130.1.S1_at	0.00107574
Ssc.19169.1.S1_at	0.00223438
Ssc.7139.1.S1_at	0.00268831
Ssc.11405.1.A1_at	0.00342412
Ssc.7176.1.A1_at	0.00290801
Ssc.22641.1.S1_at	0.000777267
Ssc.26610.1.A1_at	0.00474029
Ssc.21091.1.S1_at	0.00177424
Ssc.28428.1.S1_at	0.0028935
Ssc.924.2.A1_at	0.00274427
Ssc.4303.2.S1_at	0.00442731
Ssc.29181.1.A1_s_at	0.00154624
Ssc.5362.1.S1_at	6.63267e-05
Ssc.11037.1.S1_at	0.00471334
Ssc.11742.2.S1_at	0.00357128
Ssc.12781.1.A1_at	0.00316918
Ssc.8974.1.S1_at	0.00333914
Ssc.7864.1.A1_at	0.00368943
Ssc.24490.1.S1_at	0.00426978
Ssc.20571.1.S1_a_at	0.00426357
Ssc.6256.1.A1_at	0.00296605
Ssc.24442.1.S1_at	0.00227376
Ssc.6918.1.A1_at	0.00494963
Ssc.248.1.S1_at	0.000400033
Ssc.9791.1.A1_at	0.00258053
Ssc.12857.1.S1_at	0.00490403
Ssc.17295.2.S1_at	0.00234424
Ssc.2594.1.S1_at	0.00283754
Ssc.4303.1.S1_at	0.0023774
Ssc.16453.1.S1_at	0.00190068
Ssc.1996.1.A1_at	0.000630104
Ssc.19348.1.A1_at	0.00449364
Ssc.3753.1.S1_at	0.00301787
Ssc.19778.1.S1_at	0.00158148
Ssc.10373.1.S1_at	0.00375782
Ssc.10618.2.A1_at	0.0036003
Ssc.848.1.S1_at	0.00419309
Ssc.6681.1.A1_at	0.00197115
Ssc.11170.1.S1_at	0.00464287
Ssc.10351.1.A1_at	0.00243129
Ssc.22104.1.A1_at	0.00105294
Ssc.7531.1.A1_at	0.00391535
Ssc.18619.2.A1_at	0.00477138
Ssc.16556.1.S1_at	0.000920284
Ssc.28458.1.A1_at	0.000949301
Ssc.888.1.A1_at	0.00164988
Ssc.21491.1.S1_at	0.00452887
Ssc.2862.1.A1_at	0.000659122
Ssc.6934.2.A1_at	0.00216184
Ssc.21597.1.S1_at	0.0020354
Ssc.1739.1.S1_at	0.000860175
Ssc.16931.1.S1_at	0.00275878
Ssc.7857.1.A1_at	0.00473822
Ssc.5239.1.S1_at	0.00312979
Ssc.13547.1.A1_at	0.000839448
Ssc.2895.1.S1_at	0.00317746
Ssc.23471.1.A1_at	0.00123534
Ssc.28763.1.A1_at	0.00257223
Ssc.16882.1.A1_at	0.00400862
Ssc.8043.1.A1_at	0.00213075
Ssc.21565.1.S1_at	0.00261991
Ssc.8137.1.A1_at	2.69452e-05
Ssc.5941.1.S1_at	0.00111512
Ssc.16634.1.S1_at	0.00217013
Ssc.7446.1.S1_a_at	0.00106745
Ssc.27888.1.A1_a_at	0.00448327
Ssc.6970.1.A1_at	0.00299299
Ssc.21158.1.S1_a_at	0.00211416
Ssc.9834.1.A1_at	0.000472578
Ssc.2947.1.S1_at	0.0016561
Ssc.11969.1.A1_at	0.00200017
Ssc.5296.1.A1_at	0.0017162
Ssc.26810.1.A1_at	0.00315674
Ssc.28183.1.A1_at	0.00234009
Ssc.12781.1.A2_at	0.000594868
Ssc.16990.1.S1_at	0.00276707
Ssc.15398.1.A1_at	0.00168304
Ssc.9136.1.S1_at	0.00464495
Ssc.1340.1.A1_at	0.000271525
Ssc.4547.1.A1_at	0.00280231
Ssc.6274.1.A1_at	0.00215769
Ssc.308.1.S1_at	0.00450607
Ssc.15638.1.A1_at	0.00186958
Ssc.17377.1.S1_a_at	0.000261162
Ssc.10285.1.A1_at	0.00260333
Ssc.6384.1.S1_at	0.00254114
Ssc.10763.1.A1_at	0.00476723
Ssc.14408.1.A1_at	0.00136177
Ssc.10772.1.A1_at	0.00377648
Ssc.12421.1.A1_at	0.00494134
Ssc.17905.1.A1_at	0.000487087
Ssc.25108.1.A1_a_at	0.00143639
Ssc.16774.1.A1_at	0.00188824
Ssc.14028.1.S1_at	0.00275256
Ssc.5721.1.S1_at	0.000999047
Ssc.18129.1.A1_at	0.00447498
Ssc.9089.1.A1_at	0.000476723
Ssc.30981.1.A1_at	0.00297848
Ssc.15565.1.S1_at	0.00391742
Ssc.15370.1.S1_at	0.00183435
Ssc.29988.1.A1_at	0.00136799
Ssc.1231.1.A1_at	0.00347594
Ssc.22022.1.A1_at	0.000335779
Ssc.7442.1.A1_at	0.0011545
Ssc.12273.1.A1_at	0.00141152
Ssc.24652.1.S1_at	0.00153173
Ssc.30270.1.A1_at	0.00126435
Ssc.21701.1.S1_at	0.00462215
Ssc.28567.1.A1_at	0.00238569
Ssc.936.1.S1_at	0.000252871
Ssc.1062.1.S1_at	0.00105708
Ssc.15656.1.S1_at	0.000540977
Ssc.9341.1.S1_at	0.00204577
Ssc.8424.1.A1_at	0.000426978
Ssc.1567.3.A1_at	0.000681922
Ssc.18440.1.S1_at	0.00114206
Ssc.5053.1.S1_at	0.00166439
Ssc.5362.2.S1_at	0.000116072
Ssc.24998.1.S1_a_at	0.00294325
SscAffx.31.1.S1_at	0.00288729
Ssc.17309.1.S1_at	0.00367906
Ssc.15024.1.A1_at	9.94901e-05
Ssc.29471.1.A1_at	0.00161879
Ssc.5667.1.S1_at	0.00316296
Ssc.24344.1.S1_at	0.00100941
Ssc.13385.2.S1_a_at	0.00278158
Ssc.22719.1.S1_at	0.000990756
Ssc.24110.1.S1_at	0.00341376
Ssc.1777.1.S1_at	0.00259296
Ssc.8698.1.S1_at	0.00207064
Ssc.24481.1.S1_at	0.00465945
Ssc.5164.1.S1_at	0.00231522
Ssc.21612.1.A1_at	0.00333292
Ssc.18502.1.S1_at	0.00428222
Ssc.29801.1.A1_at	0.00167268
Ssc.7850.1.A1_at	0.00475687
Ssc.22180.1.A1_at	0.00246653
Ssc.22495.1.S1_at	0.00494549
Ssc.11608.1.A1_at	0.00254322
Ssc.24912.1.S1_at	0.00139286
Ssc.1493.1.S1_at	0.00402935
Ssc.25748.1.S1_at	0.000582432
Ssc.17203.2.S1_at	0.00198566
Ssc.22474.1.A1_at	0.00406251
Ssc.6107.1.S1_at	0.00309663
Ssc.30928.1.A1_at	0.000947229
Ssc.709.1.S1_at	0.00179082
Ssc.14381.1.A1_at	0.00310285
Ssc.15594.3.S1_at	0.00221158
Ssc.25160.1.S1_at	0.00426149
Ssc.16620.1.A1_at	0.0044356
Ssc.25151.1.S1_at	0.00159184
Ssc.6559.1.S1_at	0.00162708
Ssc.17340.1.S1_at	0.0041164
Ssc.23396.1.A1_at	0.00194835
Ssc.8305.1.A1_at	0.00460142
Ssc.4785.1.S1_at	0.000918211
Ssc.9495.1.S1_at	0.00198773
Ssc.1449.1.S1_at	0.00196286
Ssc.19334.1.S1_at	0.00131824
Ssc.11075.6.S1_x_at	0.00450815
Ssc.29023.1.A1_at	0.00132653
Ssc.22270.1.S1_at	0.00441902
Ssc.23999.1.S1_a_at	0.00298056
Ssc.24801.1.A1_at	0.00459935
Ssc.30540.1.A1_at	0.00285412
Ssc.11448.1.A1_at	0.000636322
Ssc.22102.1.A1_at	0.00320441
Ssc.22509.1.S1_at	0.00120217
Ssc.22107.2.A1_at	0.00190689
Ssc.10965.2.S1_at	0.00111926
Ssc.30942.1.A1_at	0.00332463
Ssc.21987.1.A1_at	0.00214318
Ssc.11101.1.S1_a_at	0.00150271
Ssc.17030.1.S1_at	0.00137835
Ssc.8528.1.A1_at	0.000124363
Ssc.25213.1.S1_at	0.00259711
Ssc.5627.1.S1_at	0.00181155
Ssc.24102.1.S1_at	0.000435269
Ssc.10723.1.A1_at	0.00320234
Ssc.24317.1.A1_at	0.00229035
Ssc.181.1.S1_s_at	0.00401484
Ssc.8012.1.A1_at	0.000574141
Ssc.3458.3.A1_a_at	0.00256187
Ssc.9327.1.A1_at	0.00332877
Ssc.13040.1.A1_at	0.00380342
Ssc.8851.2.A1_a_at	0.00121254
Ssc.12225.1.A1_at	0.00212246
Ssc.15430.1.A1_at	0.00419102
Ssc.5722.1.A1_at	0.00447084
Ssc.29331.1.A1_at	0.000194835
Ssc.11348.1.A2_at	0.00228413
Ssc.1913.1.A1_at	0.00401691
Ssc.28138.1.A1_at	0.00136384
Ssc.16342.1.A1_at	0.000654977
Ssc.22376.1.A1_at	0.00470091
Ssc.11770.1.S1_at	0.00476516
Ssc.9187.3.S1_a_at	0.00370601
Ssc.18377.1.S1_at	0.00442316
Ssc.22505.1.A1_at	0.0014281
Ssc.16545.1.S1_at	0.00235253
Ssc.8371.1.A1_at	0.000758612
Ssc.3629.1.S1_at	0.00405008
Ssc.24367.1.S1_at	0.00269038
Ssc.20887.1.S1_at	0.00417029
Ssc.11739.1.A1_at	0.0032583
Ssc.5549.2.S1_at	0.0017929
Ssc.5241.1.A1_at	0.00459105
Ssc.10025.1.S1_at	0.00317125
Ssc.11075.1.S1_x_at	0.00397131
Ssc.8258.1.A1_at	0.00340546
Ssc.4952.1.A1_at	0.00452058
Ssc.1549.1.A1_at	0.000528541
Ssc.6710.1.A1_at	0.00078763
Ssc.21192.3.S1_at	0.00296812
Ssc.5894.1.S1_at	0.00433197
Ssc.12781.1.A1_s_at	0.00280438
Ssc.18496.1.S1_at	0.00231729
Ssc.3072.1.S1_at	0.000290179
Ssc.19231.1.A1_at	0.00311943
Ssc.3768.1.S1_at	0.00271111
Ssc.13990.2.S1_at	0.00271525
Ssc.31047.1.A1_s_at	0.000470505
Ssc.16915.1.S1_at	0.00346765
Ssc.26340.1.S1_at	0.00366663
Ssc.26387.1.S1_at	0.00464702
Ssc.19673.1.S1_at	0.00295983
Ssc.19337.1.A1_at	0.00491232
Ssc.16733.1.S1_at	0.00338059
Ssc.26300.2.S1_at	0.00486051
Ssc.6620.2.A1_at	0.00356921
Ssc.1593.1.S1_at	0.000808357
Ssc.13187.1.A1_at	0.00161257
Ssc.18187.1.A1_at	0.00125606
Ssc.19928.1.S1_a_at	0.00148199
Ssc.2808.1.S1_at	0.00397546
Ssc.29136.1.S1_at	0.00113792
Ssc.11190.1.S1_at	0.000536832
Ssc.18347.1.A1_s_at	0.00358786
Ssc.9133.1.A1_at	0.00232765
Ssc.19642.1.S1_at	0.00134104
Ssc.29555.1.A1_at	0.00052025
Ssc.926.1.A1_at	0.000652904
Ssc.11199.1.S1_at	0.0017017
Ssc.6515.1.A1_at	0.000414542
Ssc.1413.1.S1_at	7.8763e-05
Ssc.15612.1.S1_at	0.00368735
Ssc.8970.1.S2_at	0.00342204
Ssc.26304.1.S1_at	0.00211002
Ssc.21122.1.S1_at	0.000501596
Ssc.12426.1.A1_at	0.00166024
Ssc.3458.1.A1_at	0.00218464
Ssc.24228.2.A1_at	0.00360859
Ssc.22032.1.A1_at	0.00372673
Ssc.21872.1.S1_at	0.00375575
Ssc.9932.1.A1_at	0.00396302
Ssc.18377.2.S1_at	0.00279194
Ssc.11441.1.S1_at	0.00379928
Ssc.17747.1.S1_at	0.00236082
Ssc.14444.2.S1_at	0.00455789
Ssc.9483.1.A1_s_at	0.000623886
Ssc.11787.2.A1_at	0.000992828
Ssc.27202.1.A1_at	0.00331012
Ssc.21938.1.S1_at	0.00202711
Ssc.28993.1.S1_s_at	0.00453924
Ssc.5257.1.S1_at	0.00264685
Ssc.12511.1.A1_at	0.00257016
Ssc.26187.1.S1_at	7.25449e-05
Ssc.1654.1.S1_at	0.000916138
Ssc.4835.1.S1_at	0.00219293
Ssc.9314.3.A1_at	0.00435684
Ssc.14025.1.A1_at	0.00410604
Ssc.4158.1.S1_at	0.00073374
Ssc.12817.1.S1_at	0.00383244
Ssc.2615.1.S1_at	0.00307176
Ssc.19212.1.S1_at	0.00102807
Ssc.15271.1.A1_at	0.000775194
Ssc.19276.2.A1_at	0.00186337
Ssc.7099.1.S1_at	0.00428429
Ssc.11164.2.S1_a_at	0.0032127
Ssc.828.1.S1_at	0.00444804
Ssc.16580.1.A1_at	0.00438378
Ssc.308.1.S2_at	0.0036231
Ssc.12831.1.A1_at	0.00168097
Ssc.2782.1.S1_at	0.00338681
Ssc.10718.1.A1_at	0.00282925
Ssc.11101.1.S1_at	0.00128508
Ssc.455.1.S1_at	0.000648758
Ssc.18190.1.A1_at	0.00430917
Ssc.21338.1.S1_at	0.000242507
Ssc.5910.1.A1_at	0.00244165
Ssc.17467.1.S1_at	0.00491025
Ssc.12561.1.A1_at	0.00302201
Ssc.6040.1.S1_at	0.000538905
Ssc.27350.1.S1_at	0.00127886
Ssc.18042.1.A1_at	0.00117937
Ssc.7336.1.S1_at	0.00191726
Ssc.22030.1.S1_at	0.00330805
Ssc.26909.1.A1_at	0.00320856
Ssc.26294.1.S1_at	0.00217427
Ssc.14396.1.S1_at	0.00324379
Ssc.22180.2.S1_at	0.00301165
Ssc.19109.1.S1_at	0.00472164
Ssc.10053.1.A1_at	0.0018302
Ssc.20913.1.S1_at	0.00131203
Ssc.25099.1.S1_a_at	0.00479625
Ssc.15296.1.S1_at	0.00428637
Ssc.4967.1.S1_at	0.00152966
Ssc.24174.1.S1_at	0.00162086
Ssc.1422.1.S1_at	0.00271318
Ssc.2421.1.A1_at	0.000458069
Ssc.19420.1.S1_at	0.00327074
Ssc.25019.1.A1_a_at	0.00243336
Ssc.20522.1.S1_at	0.0015421
Ssc.1197.1.A1_at	0.000151308
Ssc.21490.1.S1_at	0.00411433
Ssc.9387.1.A1_at	0.00377233
Ssc.14292.1.A1_at	0.00384902
Ssc.19250.1.S1_at	0.00151101
Ssc.18955.2.A1_at	0.000464287
Ssc.3178.1.S1_at	0.000128508
Ssc.8311.1.A1_at	0.00496414
Ssc.16485.1.S1_at	0.00223024
Ssc.2459.1.S1_at	0.00471956
Ssc.19316.1.S1_at	0.000275671
Ssc.7701.1.A1_at	0.000269452
Ssc.29520.1.A1_at	0.0029163
Ssc.23486.1.S1_at	0.00379099
Ssc.12316.1.S1_at	0.00462007
Ssc.28535.1.S1_at	3.73088e-05
Ssc.19648.1.S1_at	0.00140737
Ssc.26337.1.S1_at	0.00406873
Ssc.19629.1.A1_at	0.00145919
Ssc.27897.1.S1_at	0.00240227
Ssc.6041.2.A1_at	0.00220329
Ssc.27142.1.A1_at	0.00361481
Ssc.18432.1.S1_at	0.0016789
Ssc.14286.1.A1_at	0.00276914
Ssc.21641.1.A1_at	0.00440036
Ssc.10299.1.A1_at	0.00112134
Ssc.18185.1.S1_at	0.00221573
Ssc.22181.1.S1_at	0.00019898
Ssc.1843.2.S1_at	0.00315052
Ssc.9770.1.A1_at	0.00229864
Ssc.12095.1.S1_at	0.00145712
Ssc.19596.1.A1_at	0.00418688
Ssc.4581.2.S1_at	0.000996974
Ssc.4271.1.S1_at	0.00362724
Ssc.10299.2.S1_at	0.0016333
Ssc.16956.1.A1_at	0.00239813
Ssc.11604.1.A1_s_at	0.00349459
Ssc.16820.2.S1_at	0.0025598
Ssc.25139.2.S1_at	0.00491854
Ssc.27023.1.S1_at	0.0049973
Ssc.11718.1.S1_at	9.74174e-05
Ssc.16571.1.S1_at	0.0024002
Ssc.7534.1.A1_at	0.000491232
Ssc.8619.1.A1_at	0.00282511
Ssc.3070.1.S1_at	0.00222402
Ssc.2879.1.S1_at	0.00186129
Ssc.13663.1.A1_at	0.00127679
Ssc.1940.1.S1_a_at	0.00386768
Ssc.3587.1.A1_at	0.00432989
Ssc.1717.1.S1_at	0.00343448
Ssc.26024.1.S1_at	0.00488952
Ssc.29012.1.S1_at	0.00150479
Ssc.4656.1.S1_at	0.00330597
Ssc.12312.1.A1_at	0.000190689
Ssc.7670.1.S1_at	0.00455996
Ssc.11570.1.A1_a_at	0.00297019
Ssc.12009.1.A1_at	0.00480869
Ssc.16096.2.S1_a_at	0.00493098
Ssc.16031.1.S1_at	0.0047776
Ssc.28782.3.S1_at	0.00246031
Ssc.1234.1.S1_at	0.00349252
Ssc.21124.1.S1_at	0.00236911
Ssc.226.1.S1_at	0.000781412
Ssc.9954.1.S1_at	0.00308834
Ssc.12259.1.A1_at	0.00388011
Ssc.8201.2.A1_at	0.000632177
Ssc.1327.1.S1_at	0.00241885
Ssc.4908.1.S1_at	0.00499109
Ssc.11818.1.A1_at	0.00240434
Ssc.27246.1.S1_at	0.00334121
Ssc.7575.1.A1_at	0.00182398
Ssc.13581.2.S1_at	0.000779339
Ssc.813.1.S1_at	0.00375161
Ssc.11348.1.A1_at	0.00470298
Ssc.4581.1.A1_at	0.00363554
Ssc.16481.1.S1_at	0.00262405
Ssc.23154.1.S1_at	0.00381379
Ssc.7134.1.S1_at	0.00388841
Ssc.5490.1.A1_at	0.000671558
Ssc.894.1.A1_at	0.00413298
Ssc.24192.1.S1_at	0.00368528
Ssc.19907.1.S1_at	0.00363139
Ssc.30989.1.A1_at	0.000418688
Ssc.22253.1.A1_at	0.00133068
Ssc.1197.2.S1_at	0.00201053
Ssc.2449.1.S1_at	0.000938938
Ssc.6297.1.S1_at	0.00384073
Ssc.10704.1.A1_at	0.00265929
Ssc.19807.1.S1_at	0.00232351
Ssc.6804.1.S1_at	0.000447706
Ssc.30692.1.A1_at	0.000862248
Ssc.7395.1.A1_a_at	0.00392779
Ssc.13956.1.S1_at	0.00190897
Ssc.29247.1.A1_at	0.00214526
Ssc.4682.1.A1_at	0.00179497
Ssc.3355.1.S1_at	0.00124363
Ssc.15629.1.S1_at	0.00190482
Ssc.20196.2.S1_at	0.00484392
Ssc.20177.1.S1_at	0.0029391
Ssc.7632.1.A1_at	0.0029619
Ssc.1322.1.S1_at	0.00145504
Ssc.6651.1.S1_at	0.00291216
Ssc.3681.1.S1_at	0.00216805
Ssc.1947.1.S1_at	0.000360652
Ssc.3798.1.A1_at	0.00291838
Ssc.19847.1.S1_at	0.000613522
Ssc.25450.1.S1_at	0.00344277
Ssc.6543.1.S1_at	3.52361e-05
Ssc.19271.1.S1_at	0.0015193
Ssc.5583.1.A1_at	0.00469054
Ssc.2249.1.A1_at	0.00133897
Ssc.19316.2.A1_at	0.00115035
Ssc.4218.1.S1_at	0.00175973
Ssc.21184.1.S1_at	0.004048
Ssc.7498.1.S1_at	0.000924429
Ssc.12403.1.A1_at	0.0035091
Ssc.25131.1.S1_at	0.0011089
Ssc.17540.2.A1_at	0.00247067
Ssc.16768.1.S1_at	0.00197529
Ssc.112.1.S1_at	0.0025826
Ssc.5390.1.A1_at	0.00471127
Ssc.21243.1.S1_at	0.0027194
Ssc.7413.1.A1_at	0.0049372
Ssc.16936.2.S1_a_at	0.0019214
Ssc.30316.1.A1_at	0.00344485
Ssc.5380.1.S1_at	0.00118352
Ssc.20781.1.S1_at	0.00402313
Ssc.20259.1.S1_a_at	0.00159392
Ssc.7735.2.S1_at	0.000211416
Ssc.16804.1.A1_at	0.00245409
Ssc.9666.1.S1_at	0.00374332
Ssc.1639.1.A1_at	0.00247896
Ssc.2146.1.S1_at	0.00255151
Ssc.3734.3.A1_at	0.00330183
Ssc.105.1.S1_at	0.00141773
Ssc.1693.1.S1_at	0.00462629
Ssc.8858.1.S1_at	0.000706794
Ssc.8201.1.S1_at	0.00424491
Ssc.16667.1.A1_at	0.00252456
Ssc.16161.1.S1_at	0.00141566
Ssc.3162.1.S1_at	0.00184264
Ssc.22034.1.S1_at	0.00328732
Ssc.2217.2.S1_at	0.00365004
Ssc.10283.1.S1_at	0.00448535
Ssc.21167.2.A1_at	0.00264478
Ssc.13030.1.S1_at	0.00439207
Ssc.5319.2.S1_at	0.00376612
Ssc.1127.1.A1_at	0.00286656
Ssc.27854.1.S1_at	0.00451644
Ssc.10426.1.S1_at	0.0038967
Ssc.7607.1.A1_at	0.00363968
Ssc.939.1.S1_at	0.00241264
Ssc.14365.1.A1_at	0.00155453
Ssc.17801.1.A1_s_at	0.00216598
Ssc.9439.1.A1_a_at	0.000302616
Ssc.5163.1.S1_at	0.000292252
Ssc.24063.1.S1_at	0.000259089
Ssc.9599.1.S1_at	0.000186544
Ssc.7943.1.S1_at	0.00458276
Ssc.27936.1.S1_at	0.00466567
Ssc.22275.1.S1_at	0.0018986
Ssc.27379.1.S1_at	0.00104879
Ssc.25029.1.A1_at	0.000182399
Ssc.9412.1.S1_at	0.0039423
Ssc.16914.1.S1_a_at	0.00163537
Ssc.4225.1.A1_at	0.00368321
Ssc.24106.1.A1_at	0.00228827
Ssc.30455.1.A1_at	0.0039796
Ssc.2601.1.S1_at	0.00390913
Ssc.16018.1.A1_at	0.00479003
Ssc.15156.2.A1_at	0.00447705
Ssc.9778.1.S1_at	0.00192555
Ssc.4891.1.A1_at	0.00190275
Ssc.28902.1.S1_at	0.00156075
Ssc.21728.1.S1_a_at	0.00173071
Ssc.5724.1.S1_at	0.00175351
Ssc.28155.1.A1_at	0.00230278
Ssc.19029.1.A1_at	0.0011773
Ssc.26169.1.S1_at	0.000213489
Ssc.17571.1.S1_at	0.00478589
Ssc.2061.2.S1_a_at	0.00236496
Ssc.31024.1.A1_at	0.000149235
Ssc.15109.1.S1_at	0.00155868
Ssc.11985.1.S1_at	0.00138457
Ssc.2007.1.S1_at	0.00420346
Ssc.9676.1.S1_at	0.00399826
Ssc.6740.1.A1_at	0.00329146
Ssc.7551.1.A1_at	0.000847739
Ssc.30799.1.A1_at	0.00410397
Ssc.2373.1.A1_at	0.00338474
Ssc.3596.1.S1_at	0.00360237
Ssc.20392.1.S1_at	0.00048916
Ssc.4115.1.S1_at	0.00205406
Ssc.7592.1.A1_at	0.0026966
Ssc.9732.1.S1_at	0.00133275
Ssc.27573.1.S1_at	0.00146541
Ssc.29755.1.A1_at	0.00414957
Ssc.1193.1.A1_at	0.00319405
Ssc.19354.1.S1_at	0.00225925
Ssc.27968.1.A1_at	0.00017618
Ssc.13581.1.S1_at	0.00202089
Ssc.8270.1.S1_at	0.00303652
Ssc.11147.1.S1_at	0.00477553
Ssc.30414.1.A1_at	0.0028479
Ssc.7561.1.A1_at	0.000634249
Ssc.17159.1.S1_at	0.00139701
Ssc.11504.1.A1_at	0.00269867
Ssc.20269.1.A1_at	0.00180533
Ssc.8754.1.A1_at	0.00054305
Ssc.26275.1.S1_at	0.00254529
Ssc.7099.2.A1_a_at	0.00478174
Ssc.3059.1.S1_at	0.00259503
Ssc.2209.1.S1_at	0.000215562
Ssc.2894.1.S1_at	0.00258467
Ssc.13956.2.S1_a_at	0.00193177
Ssc.941.1.S1_at	0.000286034
Ssc.1991.1.A1_at	0.00441073
Ssc.20732.1.A1_at	0.000296398
Ssc.1632.1.S1_at	0.00146955
Ssc.28954.1.S1_at	0.000607304
Ssc.16667.2.S1_at	0.00433611
Ssc.24968.1.S1_at	0.00329561
Ssc.16945.1.S1_at	0.0040936
Ssc.4395.1.S1_at	0.00408324
Ssc.11787.1.S1_at	0.00311528
Ssc.6056.1.S1_at	0.00209136
Ssc.20797.1.A1_at	0.00473614
Ssc.911.2.A1_at	0.00164781
Ssc.15720.1.A1_at	0.00116072
Ssc.28327.1.S1_at	0.00215562
Ssc.19271.2.S1_at	0.00350703
Ssc.11628.1.A1_at	0.00396717
Ssc.1973.1.A1_at	0.00318161
Ssc.28421.1.A1_at	0.00310907
Ssc.8528.2.S1_at	8.08357e-05
Ssc.7450.1.A1_at	0.00488745
Ssc.1935.1.S1_at	0.0016022
Ssc.3673.1.S1_at	0.00139908
Ssc.11188.1.S1_at	0.00417651
Ssc.5146.1.A1_at	0.00114414
Ssc.16296.1.S1_at	0.00446876
Ssc.20340.1.S1_a_at	0.00230071
Ssc.10373.2.S1_at	0.00300128
Ssc.15454.1.A1_at	0.00170999
Ssc.3037.3.A1_at	0.00494756
Ssc.10911.2.S1_at	0.003934
Ssc.2563.1.S1_at	0.00337437
Ssc.7758.1.A1_at	0.0044128
Ssc.24856.1.A1_at	0.00367077
Ssc.17540.1.S1_at	0.00130788
Ssc.12780.1.S1_at	0.00380964
Ssc.30780.1.S1_at	0.00223853
Ssc.8604.1.A1_at	0.000667413
Ssc.27840.1.A1_at	0.00294118
Ssc.2081.1.S1_at	0.00395888
Ssc.11139.1.S1_at	0.00233802
Ssc.6680.1.A1_at	0.000532687
Ssc.9167.1.A1_at	0.00404179
Ssc.1829.1.S1_at	0.00147577
Ssc.4589.1.S1_at	0.00336608
Ssc.17252.1.S1_at	0.000603159
Ssc.1362.1.S1_at	0.00141981
Ssc.4851.1.S1_at	0.00430502
Ssc.23477.2.S1_a_at	0.00362517
Ssc.507.1.A1_at	0.00317539
Ssc.15034.1.S1_at	0.00412469
Ssc.3040.1.S1_at	0.0036687
Ssc.26449.3.S1_a_at	0.00194213
Ssc.20772.1.S1_at	0.0021266
Ssc.4309.1.A1_at	0.0032811
Ssc.9603.1.S1_at	0.00277329
Ssc.30827.1.S1_at	0.00452266
Ssc.2929.1.S1_at	0.00497451
Ssc.27959.1.S1_s_at	0.00118766
Ssc.30605.1.S1_at	0.00375368
Ssc.7576.2.A1_at	0.000596941
Ssc.23910.1.S1_at	0.00284376
Ssc.3236.1.A1_at	0.00390706
Ssc.11101.2.S1_at	0.00412055
Ssc.4771.1.S1_at	0.0050056
Ssc.27397.1.A1_at	0.00318576
Ssc.2950.1.S1_at	0.00281267
Ssc.19829.1.S1_at	0.00442109
Ssc.6842.2.A1_a_at	0.00302409
Ssc.17517.1.S1_at	0.00279609
Ssc.29771.1.A1_at	0.00283961
Ssc.2974.1.A1_at	0.00326037
Ssc.1504.1.S1_at	0.00421382
Ssc.5664.1.S1_at	0.00101977
Ssc.2376.1.S1_at	0.00353397
Ssc.4202.1.S1_at	0.00224475
Ssc.4170.1.S1_at	0.00237533
Ssc.7870.2.S1_at	0.000132653
Ssc.15310.1.S1_at	0.0020582
Ssc.167.4.S1_at	0.00468225
Ssc.19609.1.S1_at	0.00457862
Ssc.24468.1.A1_at	0.00393815
Ssc.1752.1.S1_at	0.00445011
Ssc.5167.1.S1_at	0.00407909
Ssc.6730.1.S1_at	0.00221987
Ssc.17449.1.S1_at	0.00261161
Ssc.4977.1.S1_at	0.00205613
Ssc.10615.1.A1_at	0.00188617
Ssc.11051.1.S1_at	0.000572068
Ssc.24111.1.S1_at	0.000354434
Ssc.26307.1.S1_at	0.00208515
Ssc.7281.1.A1_at	0.00416615
Ssc.8473.1.S1_at	0.00129337
Ssc.11828.2.S1_at	0.00463873
Ssc.29110.1.S1_at	0.00243958
Ssc.3976.1.A1_at	0.00414128
Ssc.29816.1.A1_at	0.00284169
Ssc.1149.1.S1_at	0.00224889
Ssc.15665.1.A1_at	0.00345728
Ssc.5098.1.S1_at	0.00329354
Ssc.15595.1.S1_at	0.00293703
Ssc.20866.1.S1_at	0.00046636
Ssc.1614.1.A1_at	0.00421175
Ssc.27880.1.S1_at	0.00225096
Ssc.2878.1.A1_at	0.00390084
Ssc.8343.1.A1_at	0.000308834
Ssc.850.1.S1_at	0.00353812
Ssc.10667.1.A1_at	4.55996e-05
Ssc.815.1.S1_at	0.00422418
Ssc.14255.1.S1_at	0.00303445
Ssc.5082.1.A1_at	0.000480869
Ssc.8432.1.A1_at	0.00362932
Ssc.4548.1.A1_at	0.00188202
Ssc.2862.2.S1_at	0.00459313
Ssc.6620.1.S1_at	0.00449778
Ssc.18772.1.A1_at	0.00464909
Ssc.21946.1.S1_at	0.00289765
Ssc.12008.1.A1_at	0.00267587
Ssc.16825.2.S1_at	0.00472578
Ssc.5981.1.S1_at	0.00456618
Ssc.8554.2.S1_at	0.00266343
Ssc.1972.1.S1_at	0.00139079
Ssc.10484.1.A1_s_at	0.000868466
Ssc.16721.1.S1_at	0.00483771
Ssc.17309.2.A1_at	0.000754467
Ssc.902.1.S1_a_at	0.00220951
Ssc.13909.1.A1_at	0.000381379
Ssc.6727.1.S1_at	0.000341997
Ssc.1848.1.A1_at	0.000134726
Ssc.2617.1.S1_at	0.00216391
Ssc.5355.1.S1_at	0.000155453
Ssc.12963.1.S1_at	0.00499938
Ssc.2048.1.S1_at	0.00438586
Ssc.16607.1.A1_at	0.000899556
Ssc.4049.1.S1_a_at	0.00144261
Ssc.9221.1.A1_at	0.0034179
Ssc.16807.1.A1_at	0.00038967
Ssc.9659.1.A1_at	0.00373295
Ssc.30946.1.A1_at	0.00104672
Ssc.5638.1.S1_at	0.0013141
Ssc.7501.1.A1_at	0.0043672
Ssc.16770.1.S1_at	0.00124985
Ssc.17083.2.S1_at	0.00100526
Ssc.25255.2.S1_a_at	0.00316503
Ssc.29727.1.A1_at	0.00197322
Ssc.7629.1.S1_at	0.00440451
Ssc.2243.1.S1_at	0.00112963
Ssc.21484.1.S1_at	0.00124777
Ssc.5062.1.S1_at	0.00100734
Ssc.21705.1.S1_at	0.00200224
Ssc.10656.1.A1_at	0.00282718
Ssc.2547.1.S1_at	0.00372052
Ssc.7507.1.A1_at	0.00235875
Ssc.19198.2.S1_a_at	0.004618
Ssc.17024.1.S1_at	0.00495378
Ssc.13798.1.A1_at	0.00169341
Ssc.27306.1.S1_at	0.000696431
Ssc.17602.1.S1_at	0.00411018
Ssc.9391.1.A1_at	0.00160842
Ssc.22275.2.S1_at	0.00495171
Ssc.17315.1.S1_at	0.00498902
Ssc.16541.1.S1_at	0.000126435
Ssc.20606.1.S1_at	0.00294532
Ssc.10538.1.A1_at	0.00132446
Ssc.3822.1.S1_at	0.00425528
Ssc.6388.1.A1_at	0.00260747
Ssc.1227.1.A1_at	0.00234631
Ssc.1239.1.A1_at	0.00116486
Ssc.6474.1.S1_at	0.00467189
Ssc.10250.1.A1_at	0.00172035
Ssc.7281.2.A1_at	0.00126228
Ssc.1675.1.S1_at	0.00181362
Ssc.11977.1.S1_at	0.00426771
Ssc.26761.1.S1_at	0.00194627
Ssc.1825.1.A1_at	0.00398789
Ssc.3259.1.S1_at	0.0030759
Ssc.20379.1.A1_at	0.00492061
Ssc.17793.1.A1_at	0.00267172
Ssc.28311.1.S1_at	0.00122704
Ssc.10632.1.A1_at	0.00279816
Ssc.20538.1.A1_at	0.00303859
Ssc.4475.1.S1_at	0.00493512
Ssc.18568.1.A1_at	0.00394851
Ssc.11558.1.S1_at	0.0048916
Ssc.21965.1.S1_at	0.00339096
Ssc.19152.1.S1_at	0.00103221
Ssc.21045.1.S1_at	0.00138872
Ssc.11008.1.S1_at	0.00188409
Ssc.11134.1.S1_at	0.00036687
Ssc.11164.1.A1_at	0.00251627
Ssc.25352.1.S1_at	0.0033495
Ssc.12543.1.A1_at	0.0017473
Ssc.11044.1.A1_at	0.00171206
Ssc.31121.1.S1_at	0.00415371
Ssc.2025.1.S1_at	0.00206442
Ssc.21205.1.S1_at	0.00451851
Ssc.1884.1.S1_at	0.00289558
Ssc.839.1.S1_at	0.00206857
Ssc.851.1.A1_at	0.000281889
Ssc.3331.1.A1_at	0.00224682
Ssc.28005.1.S1_at	0.00492476
Ssc.142.1.S1_at	0.00245616
Ssc.7939.1.S1_a_at	0.00396924
Ssc.908.1.S1_at	0.00390291
Ssc.16529.1.S1_at	0.0037827
Ssc.5999.1.A1_at	0.00203126
Ssc.9995.1.S1_at	0.00352983
Ssc.11000.1.S1_at	0.00209966
Ssc.14132.1.A1_at	0.00492269
Ssc.4971.1.S1_at	0.000217635
Ssc.12051.1.S1_at	0.00208722
Ssc.10133.1.A1_at	0.00410189
Ssc.18308.1.A1_at	0.0033267
Ssc.8554.1.A1_at	0.0039568
Ssc.854.1.S1_at	0.00423869
Ssc.4714.1.S1_at	0.00401069
Ssc.17254.1.A1_at	0.00105915
Ssc.23296.1.S1_at	0.00477345
Ssc.1829.1.S2_at	0.00255772
Ssc.7386.1.A1_at	0.000412469
Ssc.16657.1.S1_at	0.00335365
Ssc.10576.1.S1_at	0.00219707
Ssc.11912.1.S1_at	0.00103843
Ssc.15469.1.A1_at	0.00372259
Ssc.21593.1.S1_at	0.00146748
Ssc.11338.1.S1_a_at	0.00319819
Ssc.21892.1.S1_at	0.0022178
Ssc.21218.1.S1_at	0.000791775
Ssc.4516.1.A1_at	0.00132239
Ssc.30757.1.A1_at	0.00107366
Ssc.21649.1.S1_at	0.00377855
Ssc.8443.1.A1_at	0.00474443
Ssc.11790.3.A1_a_at	7.66903e-05
Ssc.7735.1.S1_at	0.00118974
Ssc.1964.1.S1_at	0.00211831
Ssc.21719.1.A1_at	0.00308212
Ssc.18955.1.S1_at	0.00377026
Ssc.6421.1.A1_at	0.00448949
Ssc.3727.1.A1_at	0.00111719
Ssc.25783.1.S1_at	0.000373088
Ssc.13418.1.A1_at	0.000746176
Ssc.28333.1.S1_at	0.00241471
Ssc.18518.1.S1_at	0.00406666
Ssc.11006.1.S1_at	0.00386146
Ssc.856.1.S1_at	0.00356713
Ssc.10037.1.A1_at	0.000507814
Ssc.1914.1.S1_at	0.00332048
Ssc.8574.1.A1_at	0.00449571
Ssc.7476.1.A1_at	0.00359201
Ssc.1920.1.A1_at	0.00348008
Ssc.11716.1.S1_a_at	0.00485222
Ssc.14008.1.S1_at	0.00490818
Ssc.6798.1.S1_at	0.00406044
Ssc.7550.1.A1_at	0.00355263
Ssc.12284.1.A1_at	0.00253285
Ssc.11002.1.S1_at	0.00155661
Ssc.21752.1.S1_at	0.00152759
Ssc.4409.1.A1_at	0.00266136
Ssc.30.1.S1_at	0.00202918
Ssc.4381.1.S1_at	0.00137628
Ssc.183.1.S1_at	0.00220536
Ssc.26318.1.S1_at	0.00247274
Ssc.17203.1.A1_at	0.000120217
Ssc.15297.1.S1_at	0.00419724
Ssc.12191.1.A2_at	0.000756539
Ssc.3952.1.S1_at	0.00143846
Ssc.9304.1.A1_at	0.00182606
Ssc.21074.1.A1_at	0.00193798
Ssc.13867.1.S1_at	0.000752394
Ssc.27204.1.S1_at	0.00416822
Ssc.11173.1.A1_at	0.00276085
Ssc.26078.1.S1_at	0.000872611
Ssc.15306.1.S1_at	0.00385524
Ssc.14543.1.S1_at	0.00191311
Ssc.29358.1.A1_at	0.00495585
Ssc.11506.1.A1_at	0.00434647
Ssc.6719.1.A1_at	0.0027422
Ssc.16781.1.S1_at	9.3272e-05
Ssc.6830.1.A1_at	0.0012685
Ssc.10835.1.A1_at	0.000941011
Ssc.29453.1.A1_at	0.0023546
Ssc.24718.1.S1_at	0.00345521
Ssc.21881.1.S1_at	0.00240642
Ssc.786.1.S1_at	0.000395888
Ssc.2695.1.S1_at	0.00110061
Ssc.1546.1.S1_at	0.000337852
Ssc.2787.1.S1_at	0.00267794
Ssc.18389.3.S1_at	0.00323757
Ssc.6015.1.A1_at	0.00016789
Ssc.18736.1.S1_at	0.00410811
Ssc.2633.1.A1_at	0.000930647
Ssc.7927.1.S1_at	0.00293496
Ssc.1649.1.A1_at	0.000878829
Ssc.3930.1.S1_at	0.000404179
Ssc.5886.2.S1_at	0.00365626
Ssc.7578.1.A1_at	0.00283132
Ssc.17244.1.S1_at	0.00458898
Ssc.28329.1.S1_at	0.000841521
Ssc.27162.1.S1_at	0.00403557
Ssc.9738.1.A1_at	0.0045268
Ssc.22328.1.S1_at	0.00395473
Ssc.15728.1.S1_at	0.00389462
Ssc.6071.1.S1_at	0.00169962
Ssc.5300.1.S1_at	0.00157319
Ssc.7970.1.A1_at	0.00179911
Ssc.11137.1.A1_at	0.000943083
Ssc.24995.1.S1_at	0.000717158
Ssc.7705.1.A1_at	0.0048232
Ssc.2089.1.A1_at	0.000549268
Ssc.21840.1.S1_at	0.000553414
Ssc.13387.1.S1_at	0.00392571
Ssc.24229.1.S1_at	0.00488538
Ssc.7604.2.A1_a_at	0.00238155
Ssc.7870.2.S2_at	0.000159599
Ssc.12417.1.S1_at	0.00042076
Ssc.6541.1.S1_at	0.00199395
Ssc.7690.1.A1_at	0.00150686
Ssc.21968.1.S1_at	0.00182813
Ssc.4058.1.A1_at	0.00350288
Ssc.6034.2.S1_a_at	0.000356506
Ssc.1922.1.S1_at	0.00304274
Ssc.11726.1.A1_at	0.00215355
Ssc.3347.1.S1_at	0.00337023
Ssc.19927.1.A1_at	0.00184057
Ssc.2430.1.S1_at	0.00454546
Ssc.2387.1.S1_at	0.00326245
Ssc.21847.2.A1_at	0.00497243
Ssc.18480.1.S1_at	0.00455374
Ssc.18286.2.A1_at	0.00189653
Ssc.2046.1.S1_at	0.00354848
Ssc.6521.1.S1_at	0.00155039
Ssc.4260.1.A1_at	0.00424906
Ssc.16897.1.S1_at	0.00258882
Ssc.4237.1.A1_at	0.00383037
Ssc.21860.2.S1_at	0.000138872
Ssc.17292.1.S1_at	0.00209344
Ssc.24230.2.S1_a_at	0.0034863
Ssc.3934.1.S1_at	0.00451229
Ssc.9463.1.S1_at	0.00398375
Ssc.5181.1.S1_at	0.000690213
Ssc.5893.1.S1_at	0.00432782
Ssc.18389.1.A1_at	0.00483563
Ssc.21552.2.S1_at	0.00300543
Ssc.28928.1.A1_at	0.00369772
Ssc.1005.2.S1_at	0.0021494
Ssc.14094.1.A1_at	0.00365212
Ssc.1588.1.S1_at	0.00157733
Ssc.11119.1.S1_at	0.00439
Ssc.26804.1.S1_at	0.00422626
Ssc.11214.1.A1_at	0.00425735
Ssc.19165.1.S1_at	0.00195664
Ssc.28497.1.S1_at	0.00471749
Ssc.21824.1.S1_at	0.00335572
Ssc.2292.1.A1_at	0.00277121
Ssc.28609.1.S1_at	0.00469676
Ssc.5897.1.S1_at	0.00489574
Ssc.8937.1.A1_at	0.00345935
Ssc.7119.1.S1_at	0.00436306
Ssc.27842.1.S1_at	0.00247689
Ssc.18370.1.A1_at	0.00103636
Ssc.17272.1.A1_at	0.00371222
Ssc.2762.1.S1_at	0.00388426
Ssc.6032.1.S1_at	0.0029847
Ssc.26094.1.S1_at	0.0033039
Ssc.20033.1.A1_at	0.00253492
Ssc.18758.1.S1_at	0.00200846
Ssc.6071.1.S2_at	0.000433197
Ssc.14436.1.S1_at	0.0031899
Ssc.30751.1.A1_at	0.00298885
Ssc.26910.1.S1_at	0.00492891
Ssc.5665.2.S1_a_at	0.00269452
Ssc.1908.1.S1_at	0.0022634
Ssc.22419.2.A1_at	0.00185715
Ssc.16858.1.S1_at	0.00334328
Ssc.1890.1.A1_at	0.00201675
Ssc.9930.1.S1_a_at	0.002423
Ssc.11102.2.S1_at	0.0040024
Ssc.23944.1.A1_at	0.00431746
Ssc.16610.1.S1_at	0.000482942
Ssc.8761.1.A1_at	0.00359615
Ssc.3126.1.A1_at	0.00454753
Ssc.18101.1.A1_at	0.00203333
Ssc.5144.1.A1_at	0.000402106
Ssc.7604.2.A1_at	0.00106952
Ssc.15252.1.S1_at	0.00177009
Ssc.19374.1.S1_at	0.00120425
Ssc.7335.1.S1_at	0.00388633
Ssc.7643.1.A1_at	0.000172035
Ssc.9183.1.S1_at	0.000683995
Ssc.5220.1.S1_at	0.00126021
Ssc.4402.1.S1_at	0.00371637
Ssc.10180.1.S1_at	0.00290594
Ssc.4812.2.S1_a_at	0.0014965
Ssc.11197.1.S1_at	0.00255565
Ssc.8046.1.A1_at	0.00417444
Ssc.19917.1.S1_at	0.00486672
Ssc.19584.1.S1_at	0.00439829
Ssc.20060.1.A1_at	9.11993e-05
Ssc.7201.1.A1_at	0.000725449
Ssc.8017.1.A1_a_at	0.00139493
Ssc.22885.1.S1_at	0.00457654
Ssc.19605.1.S1_at	0.00343241
Ssc.10953.1.A1_at	0.000704722
Ssc.15729.1.A1_at	0.00263442
Ssc.8814.1.A1_at	0.000223853
Ssc.25255.1.S1_at	0.00472785
Ssc.16447.1.S1_at	0.00401899
Ssc.8483.1.A1_at	0.00172657
Ssc.16685.1.S1_at	0.000578286
Ssc.21860.2.S2_at	0.0024458
Ssc.8009.1.A1_at	0.00189446
Ssc.12948.1.A1_at	0.000209344
Ssc.16801.1.S1_at	0.00236704
Ssc.5368.1.S1_at	0.00328317
Ssc.2010.1.S1_at	7.04722e-05
Ssc.7319.1.A1_at	0.00483149
Ssc.31057.1.A1_s_at	0.00323343
Ssc.4829.2.A1_at	0.00109854
Ssc.21860.1.A1_at	0.000797994
Ssc.5658.1.S1_at	0.000601086
Ssc.846.1.S1_at	0.00340961
Ssc.15634.3.A1_s_at	0.00127472
Ssc.5761.1.S1_at	0.00321892
Ssc.8150.1.A1_at	0.00183228
Ssc.18537.1.S1_at	0.00426564
Ssc.10542.1.S1_at	0.000837375
Ssc.18180.1.A1_at	0.00446669
Ssc.5788.1.A1_at	0.00119595
Ssc.1771.1.A1_at	0.00280645
Ssc.3876.1.A1_at	0.000897484
Ssc.1648.1.S1_at	0.0027567
Ssc.14003.1.S1_a_at	0.000113999
Ssc.6705.1.A1_at	0.00372466
Ssc.12373.1.S1_at	0.00438793
Ssc.19264.1.S1_at	0.00290387
Ssc.17620.1.S1_at	0.00166231
Ssc.21431.1.S1_at	0.00422833
Ssc.11095.1.S1_at	0.00351739
Ssc.53.1.S1_at	0.00268002
Ssc.11118.1.S1_at	0.00287278
Ssc.8408.1.A1_at	0.00444182
Ssc.3269.1.S1_at	0.00425942
Ssc.24647.1.A1_at	0.00399204
Ssc.9752.1.A1_at	0.000661195
Ssc.1277.1.A1_at	0.00311321
Ssc.5896.1.S1_at	0.0022862
Ssc.1962.1.S1_at	0.000928574
Ssc.7336.1.A1_at	0.00322514
Ssc.939.1.A1_at	0.000820793
Ssc.4122.1.A1_at	0.00317954
Ssc.5637.1.S1_at	0.00308005
Ssc.12288.1.A1_a_at	0.00352361
Ssc.11302.1.S1_at	0.00125399
Ssc.2041.2.S1_at	0.00333085
Ssc.1410.1.S1_at	0.00257845
Ssc.18181.1.A1_at	0.00207893
Ssc.17842.1.S1_at	0.00461593
Ssc.29320.1.A1_at	0.0028334
Ssc.7868.2.A1_a_at	0.00115657
Ssc.19155.2.S1_at	0.00387182
Ssc.1133.1.S1_at	0.00449985
Ssc.23008.1.S1_at	0.00473407
Ssc.24371.1.A1_at	0.0010177
Ssc.5518.1.S1_at	0.0019442
Ssc.1994.1.S1_at	0.00453095
Ssc.12469.1.A1_at	0.00376404
Ssc.26132.1.S1_at	0.00247482
Ssc.20354.1.S1_at	0.00361895
Ssc.13158.1.A1_at	0.00409153
Ssc.15683.1.A1_at	0.000358579
Ssc.8883.1.S1_at	0.00194006
Ssc.991.1.S1_at	0.00442524
Ssc.1247.1.S1_at	0.00173279
Ssc.16699.1.S1_at	0.00393193
Ssc.3364.1.A1_at	0.00262612
Ssc.1881.1.S2_at	0.000580359
Ssc.13715.1.S1_at	0.0046636
Ssc.8576.1.A1_at	0.00331426
Ssc.8987.1.A1_at	0.00468433
Ssc.16499.1.S1_at	0.00490196
Ssc.100.1.S1_at	0.002765
Ssc.5025.1.S1_at	0.00304896
Ssc.27061.1.A1_at	0.00498072
Ssc.11072.1.S1_at	0.000393815
Ssc.6553.2.S1_at	0.00465324
Ssc.7719.1.A1_at	0.000686067
Ssc.3616.1.A1_at	0.00352775
Ssc.6675.1.S1_a_at	0.00472993
Ssc.17281.1.A1_at	0.0035319
Ssc.1374.1.S1_at	0.00338266
Ssc.16611.1.S1_at	0.00500145
Ssc.16856.1.A1_at	0.00420553
Ssc.4250.1.S1_at	0.00415993
Ssc.21587.1.S1_s_at	0.00356506
Ssc.4096.1.A1_at	0.00411226
Ssc.3296.1.S1_at	0.00455167
Ssc.11155.1.S1_at	0.00403349
Ssc.2496.2.S1_at	0.00324587
Ssc.26606.1.A1_at	0.00492683
Ssc.30932.1.S1_at	0.00470713
Ssc.13482.1.S1_at	0.00300336
Ssc.16104.1.A1_at	0.00263649
Ssc.17405.1.S1_at	0.00056585
Ssc.21951.1.S1_at	0.00481698
Ssc.6666.1.A1_at	0.00323965
Ssc.4741.1.S1_at	0.00491647
Ssc.29898.1.A1_at	0.00232973
Ssc.14003.4.S1_at	0.00403764
Ssc.16531.1.S1_at	0.00414542
Ssc.3221.1.A1_at	0.0044584
Ssc.11182.1.S1_at	0.00215147
Ssc.23123.1.A1_at	0.00344692
Ssc.1214.1.S1_at	0.00401277
Ssc.19647.1.A1_at	0.00355677
Ssc.17588.1.A1_at	0.00472371
Ssc.15702.1.S1_at	0.00248103
Ssc.17186.2.S1_at	0.00169133
Ssc.17764.2.S1_at	0.00437964
Ssc.25146.1.S1_at	0.00301994
Ssc.24025.1.A1_at	0.00210173
Ssc.16539.1.S1_at	0.00294947
Ssc.11620.3.S1_a_at	0.000708867
Ssc.1655.1.A1_at	0.00428844
Ssc.2429.1.S1_at	0.00354641
Ssc.25405.1.S1_at	0.00313187
Ssc.5145.1.S1_a_at	0.00354019
Ssc.20218.1.S1_at	0.00363761
Ssc.25240.2.S1_at	0.00195042
Ssc.1131.2.A1_at	0.00339303
Ssc.24909.1.S1_at	0.00152137
Ssc.1641.1.S1_at	0.00217842
Ssc.25979.1.S1_at	0.00143432
Ssc.20969.1.A1_at	0.000109854
Ssc.7723.1.A1_at	0.000692285
Ssc.4759.1.S1_at	0.000911993
Ssc.22111.1.S1_at	0.000350288
Ssc.21573.1.A1_at	0.00469262
Ssc.28688.1.S1_at	0.00198358
Ssc.19571.1.S1_at	0.0039195
Ssc.1246.1.S1_at	0.00287485
Ssc.16253.1.S1_at	0.00320648
Ssc.23768.1.S1_at	0.00248725
Ssc.1863.1.S1_at	0.00274634
Ssc.30241.1.A1_at	0.00381171
Ssc.9300.3.S1_at	0.000263234
Ssc.2160.1.S1_at	0.00497036
Ssc.5400.1.S1_at	0.00461385
Ssc.5528.1.A1_at	0.00158977
Ssc.19417.1.S1_at	0.000165817
Ssc.4768.1.A1_at	0.00319197
Ssc.17839.1.S1_at	0.00309041
Ssc.16789.1.S1_at	0.00430088
Ssc.8386.1.A1_at	0.00061974
Ssc.27158.2.S1_at	0.000945156
Ssc.5147.1.S1_at	0.00178875
Ssc.22243.1.A1_at	0.00117315
Ssc.5960.1.A1_at	0.00384281
Ssc.9003.1.A1_at	0.00184679
Ssc.5214.1.S1_at	0.0023318
Ssc.26071.1.S1_at	0.00113377
Ssc.16564.1.S1_at	0.00457033
Ssc.20590.1.A1_at	0.004732
Ssc.5861.3.S1_at	0.000965883
Ssc.11369.1.S1_at	0.00150064
Ssc.4602.1.A1_at	0.00467396
Ssc.1796.1.A1_at	0.00233387
Ssc.29215.1.A1_at	0.00346972
Ssc.15439.1.A1_at	0.00446047
Ssc.5403.1.S1_at	0.00250383
Ssc.8902.1.A1_at	0.00229656
Ssc.13137.1.S1_a_at	0.00113999
Ssc.2834.1.A1_at	0.00304067
Ssc.2528.1.S1_at	0.00466982
Ssc.15312.1.S1_at	0.00468018
Ssc.10245.2.A1_a_at	0.00374539
Ssc.8313.3.S1_at	0.00201468
Ssc.25821.1.S1_s_at	0.00297227
Ssc.29071.1.A1_at	0.00476102
Ssc.4489.1.S1_at	0.004504
Ssc.21555.1.S1_at	0.00270074
Ssc.30435.1.A1_at	0.0041848
Ssc.1841.2.A1_at	8.70538e-05
Ssc.6064.1.S1_at	0.00315259
Ssc.26161.1.S1_at	0.00385939
Ssc.2652.1.A1_at	0.00121046
Ssc.14244.1.A1_at	0.00395266
Ssc.29093.1.S1_at	0.0045724
Ssc.7477.1.S1_at	0.00118559
Ssc.4357.1.S1_at	0.00389048
Ssc.4004.2.S1_at	0.00458691
Ssc.17761.1.S1_a_at	0.00342826
Ssc.3465.1.A1_at	0.000657049
Ssc.21890.1.S1_at	0.00261576
Ssc.10298.1.A1_at	0.000130581
Ssc.25030.1.A1_at	0.00270696
Ssc.5313.1.S1_at	0.0043444
Ssc.20801.1.S1_at	0.00409775
Ssc.28190.1.A1_at	0.00103428
Ssc.5043.1.A1_at	0.00403971
Ssc.27623.1.S1_at	0.00184471
Ssc.26510.1.A1_at	0.000368943
Ssc.2314.1.S1_at	0.00316088
Ssc.7757.1.A1_at	0.00475894
Ssc.30840.1.A1_at	0.00251213
Ssc.11741.1.S1_at	0.00244994
Ssc.19916.2.S1_a_at	0.00447291
Ssc.20559.1.A1_at	0.00474858
Ssc.4878.3.S1_at	0.00387597
Ssc.6901.1.S1_at	0.00195457
Ssc.25681.1.S1_at	0.0042304
Ssc.19563.1.A1_at	0.00213489
Ssc.3443.1.A1_at	0.00278572
Ssc.31044.1.S1_at	0.004846
Ssc.18640.2.S1_at	0.00192348
Ssc.11005.1.A1_at	0.00222609
Ssc.891.1.S1_at	0.00356092
Ssc.18230.1.S1_at	0.000936865
Ssc.21579.1.S1_at	0.00398168
Ssc.18330.3.S1_at	0.00497865
Ssc.16351.1.S2_at	0.00306761
Ssc.8148.2.S1_at	0.00212453
Ssc.4744.1.S1_at	0.00431331
Ssc.21557.1.S1_at	0.000178253
Ssc.22451.1.A1_at	0.000984538
Ssc.24406.1.A1_at	0.00443975
Ssc.3940.2.A1_at	0.00327488
Ssc.21623.2.A1_at	0.00412262
Ssc.8143.3.S1_at	0.00203955
Ssc.5604.1.S1_at	0.00313808
Ssc.4937.1.A1_at	0.00116901
Ssc.21296.2.A1_at	0.00384488
Ssc.21697.1.A1_at	0.00344899
Ssc.19558.2.S1_a_at	0.00231107
Ssc.24993.1.S1_at	0.00417859
Ssc.8464.1.A1_at	0.00443145
Ssc.3652.2.S1_at	0.00370808
Ssc.11666.1.S1_a_at	0.00299921
Ssc.17636.1.S1_at	0.00291423
Ssc.18371.1.A1_at	0.00394022
Ssc.30947.1.A1_at	0.000771048
Ssc.8148.2.S1_a_at	0.00383452
Ssc.29041.1.A1_at	0.00163951
Ssc.8220.1.A2_at	0.00343863
Ssc.13377.1.S1_at	0.0043216
Ssc.26224.1.S1_at	0.000232144
Ssc.1020.1.S1_at	0.00127057
Ssc.20812.1.S1_at	0.00397339
Ssc.2420.1.S1_at	0.000773121
Ssc.31066.1.A1_at	0.00476931
Ssc.2975.1.S1_at	0.0038511
Ssc.24299.1.S1_at	0.00494341
Ssc.1761.1.S1_at	0.000227998
Ssc.4384.1.S1_at	0.0012457
Ssc.8356.1.A1_at	0.00357335
Ssc.5323.1.S1_at	0.000609377
Ssc.24003.1.S1_at	0.00352568
Ssc.3221.2.S1_at	0.00358372
Ssc.19562.2.S1_at	0.00391328
Ssc.9902.1.A1_at	0.000273598
Ssc.25260.1.S1_at	0.00121875
Ssc.6764.2.S1_at	0.000951374
Ssc.21936.2.S1_at	0.00479832
Ssc.12970.1.S1_at	0.00496829
Ssc.6040.2.S1_at	0.00358993
Ssc.10607.1.A1_at	0.00287692
Ssc.24312.1.A1_at	0.00208929
Ssc.29846.1.A1_at	0.00474651
Ssc.5395.1.S1_at	0.00358164
Ssc.6907.1.S1_at	0.00123326
Ssc.13564.1.S1_at	0.00285827
Ssc.27549.1.A1_at	0.00165402
Ssc.4286.1.A1_at	0.00480247
Ssc.22300.1.A1_at	0.00374746
Ssc.4223.1.S1_at	0.00489989
Ssc.1170.1.A1_at	0.000317125
Ssc.21629.1.A1_at	0.00350081
Ssc.28690.1.A1_at	0.00364382
Ssc.5262.1.S1_at	0.00173486
Ssc.5046.1.A1_at	0.00431538
Ssc.4625.2.S1_at	0.00137006
Ssc.1142.1.S1_at	0.004162
Ssc.2755.1.S1_at	0.00288521
Ssc.7661.2.S1_at	0.000870538
Ssc.12103.1.A1_at	0.00212867
Ssc.2301.1.S1_at	0.00231936
Ssc.23539.1.S1_at	0.000329561
Ssc.26349.1.S1_at	0.00469469
Ssc.19366.2.S1_at	0.000265307
Ssc.21450.1.S1_at	0.00314637
Ssc.20217.1.S1_at	0.000625959
Ssc.3044.1.S1_at	0.00456825
Ssc.3443.2.S1_at	0.000980392
Ssc.10091.1.S1_at	0.00440244
Ssc.24006.2.A1_at	0.000737885
Ssc.10565.1.A1_at	0.00427393
Ssc.1347.1.S1_at	0.00424284
Ssc.1131.1.S1_at	0.000851884
Ssc.25676.1.S1_at	0.00340132
Ssc.23551.1.S1_at	0.00225304
Ssc.2472.3.S1_at	0.00140115
Ssc.20184.1.S1_at	0.00130374
Ssc.6273.2.S1_at	0.00420139
Ssc.22848.1.S1_at	0.00437342
Ssc.5323.2.S1_at	0.00254736
Ssc.22598.1.S1_at	6.01086e-05
Ssc.8738.1.S1_at	0.00301372
Ssc.1093.2.A1_at	0.00416408
Ssc.30966.1.A1_at	0.00443767
Ssc.24392.2.A1_at	0.00159599
Ssc.8991.1.S1_at	0.00248518
Ssc.9629.1.A1_at	0.00314016
Ssc.9537.2.S1_at	0.00229242
Ssc.18879.2.S1_at	0.00421797
Ssc.2933.1.S1_at	0.00239398
Ssc.10938.1.S1_at	0.00180948
Ssc.17920.2.S1_at	0.00465738
Ssc.29870.1.A1_at	0.00484807
Ssc.6432.2.S1_at	0.00429673
Ssc.5321.1.A1_at	0.00325416
Ssc.4221.1.S1_at	0.000478796
Ssc.11382.1.S1_at	0.00026738
Ssc.8313.2.A1_at	0.00197737
Ssc.22290.1.A1_at	0.00456411
Ssc.24654.1.A1_at	0.0016105
Ssc.17415.1.A1_at	0.00487709
Ssc.15358.1.S1_at	0.000495378
Ssc.1747.1.S1_at	0.00299714
Ssc.18672.1.S1_at	0.00493927
Ssc.9402.1.A1_at	0.00436927
Ssc.17953.1.S1_at	0.00141359
Ssc.24077.1.S1_at	0.00108817
Ssc.26103.1.S1_at	0.0037371
Ssc.1714.1.S1_at	0.00365419
Ssc.25165.1.A1_at	0.00241056
Ssc.12606.1.A1_at	0.00273183
Ssc.24167.1.A1_at	0.0013825
Ssc.20868.1.A1_at	0.00228205
Ssc.2476.1.S1_at	0.00174315
Ssc.20939.1.S1_at	0.00274841
Ssc.24040.1.S1_at	0.00445218
Ssc.18640.1.S1_at	0.00405422
Ssc.9145.1.A1_at	0.00142603
Ssc.13555.2.S1_at	0.0040708
Ssc.30700.1.S1_at	0.00462422
Ssc.12236.1.A1_at	0.000310907
Ssc.15643.1.S1_at	0.00380757
Ssc.1800.1.A1_at	0.00241678
Ssc.21918.1.S1_at	0.00111305
Ssc.4665.1.S1_at	0.00385732
Ssc.11263.1.S1_at	0.000107781
Ssc.6432.1.A1_at	0.00327281
Ssc.13312.1.A1_at	0.00083323
Ssc.19583.1.A1_at	0.00280852
Ssc.23964.1.S1_a_at	0.00175144
Ssc.2476.2.S1_at	0.00068814
Ssc.849.1.S1_at	0.00383659
Ssc.11467.1.A1_at	0.00393608
Ssc.18335.2.A1_at	0.00122497
Ssc.2491.1.S1_at	0.00271732
Ssc.2310.1.S1_at	0.00326867
Ssc.9492.1.A1_at	0.000783485
Ssc.24394.1.S1_at	0.00435477
Ssc.22547.1.S1_at	0.00497658
Ssc.17900.1.S1_at	0.0047548
Ssc.5879.4.S1_a_at	0.00243544
Ssc.8347.1.A1_at	0.00465531
Ssc.28921.1.S1_at	0.00203747
Ssc.5870.2.A1_at	0.00154002
Ssc.3001.1.S1_at	0.00374124
Ssc.25540.1.S1_at	0.00458484
Ssc.27583.1.S1_at	0.00470505
Ssc.29665.1.A1_at	0.00398997
Ssc.1049.1.S1_at	0.00483356
Ssc.8732.1.A1_at	0.00288314
Ssc.3255.1.S1_at	0.00445633
Ssc.8185.1.A1_at	0.00210795
Ssc.13430.1.A1_at	0.000201053
Ssc.9721.1.A1_at	0.00269245
Ssc.27188.1.S1_at	0.00489367
Ssc.26764.1.S1_at	0.00299092
Ssc.21734.1.S1_at	0.000474651
Ssc.25208.2.S1_at	0.000835302
Ssc.2361.1.A1_at	0.00116279
Ssc.25853.1.A1_at	0.00250176
Ssc.25821.1.S1_at	0.00229449
Ssc.5123.1.A1_at	0.00434026
Ssc.12150.1.A1_at	0.000849811
Ssc.19603.1.S1_at	0.00256394
Ssc.14898.3.S1_at	0.00461178
Ssc.26309.1.A1_at	0.00210587
Ssc.15301.1.S1_at	0.00413091
Ssc.20199.1.S1_at	0.00273598
Ssc.11547.2.A1_at	0.00404386
Ssc.14306.1.S1_at	0.00238776
Ssc.29090.1.A1_at	0.00225511
Ssc.5166.1.A1_at	0.000304688
Ssc.19128.1.A1_at	0.0037599
Ssc.20992.1.A1_at	0.00187995
Ssc.847.1.S1_at	0.00352154
Ssc.18220.3.A1_at	0.000646686
Ssc.8205.1.A1_at	0.00378062
Ssc.1885.1.S1_at	0.00359823
Ssc.12715.1.S1_s_at	0.00480662
Ssc.13853.1.A1_at	0.00306968
Ssc.10936.1.S1_at	0.000893338
Ssc.4341.1.A1_at	0.00333499
Ssc.9355.2.A1_at	0.00486258
Ssc.9400.1.A1_at	0.0014053
Ssc.2747.1.S1_at	0.00246445
Ssc.9886.1.A1_at	0.00272976
Ssc.22507.1.A1_at	0.00405215
Ssc.6136.1.A1_at	0.00433818
Ssc.13929.1.S1_at	0.000257016
Ssc.18186.1.S1_at	0.00490611
Ssc.11793.1.A1_at	0.000974174
Ssc.15228.1.A1_at	0.00478382
Ssc.31084.1.A1_at	0.00160635
Ssc.1267.1.S1_at	0.000967956
Ssc.6977.1.A1_at	0.00333706
Ssc.6618.1.A1_at	0.00474236
Ssc.26838.1.A1_at	0.00389255
Ssc.5169.1.A1_at	0.0012913
Ssc.12255.1.A1_at	0.00174937
Ssc.2247.1.S1_at	0.00322099
Ssc.2463.2.A1_at	0.000306761
Ssc.9728.1.A1_at	0.00292667
Ssc.20371.1.A1_at	0.00305103
Ssc.15672.1.S1_at	0.00174108
Ssc.21971.2.S1_at	0.00482112
Ssc.1414.1.A1_a_at	0.00199602
Ssc.235.2.S1_at	0.00226133
Ssc.1844.1.S1_at	0.00488123
Ssc.30564.1.A1_at	0.000592795
Ssc.24271.1.S1_at	0.00424077
Ssc.17852.1.S1_at	0.000760685
Ssc.21709.1.S1_at	0.00034407
Ssc.30996.1.S1_at	0.000715085
Ssc.24029.1.A1_at	0.0012001
Ssc.11408.1.A1_at	0.00171828
Ssc.3107.1.S1_at	0.0010861
Ssc.6129.2.A1_at	0.00314845
Ssc.15540.1.A1_at	0.00385317
Ssc.4680.1.S1_at	0.00386353
Ssc.19480.1.A1_at	0.00204162
Ssc.6827.1.A1_at	0.00187788
Ssc.13280.1.A1_at	0.00211209
Ssc.2463.1.S1_at	0.000561705
Ssc.19657.2.S1_at	0.00238362
Ssc.22056.1.S1_at	0.00300958
Ssc.29225.1.A1_at	0.00369979
Ssc.24841.1.S1_at	0.00336815
Ssc.11542.1.S1_at	0.00168719
Ssc.24129.1.S1_at	0.00284583
Ssc.22610.1.S1_at	0.000449778
Ssc.2698.1.S1_at	0.00176388
Ssc.23833.1.S1_at	0.0038055
Ssc.22284.1.A1_at	0.0042988
Ssc.1616.1.S1_at	0.00214111
Ssc.4407.1.A1_at	0.000377233
Ssc.27267.1.A1_at	0.00266965
Ssc.9468.1.A1_at	0.000727521
Ssc.21857.1.S1_at	0.000785557
Ssc.10451.1.S1_at	0.0027878
Ssc.10700.1.A1_at	0.0028106
Ssc.5822.1.S1_at	0.00451022
Ssc.20812.2.S1_at	0.00101148
Ssc.22557.1.A1_at	0.000891266
Ssc.30830.1.S1_at	0.00343034
Ssc.6095.1.A1_at	0.00429258
Ssc.9902.2.S1_at	0.000153381
Ssc.10808.1.A1_at	0.00479211
Ssc.19383.1.A1_at	0.000739958
Ssc.3712.1.S1_at	0.00180119
Ssc.2102.2.S1_at	0.00311736
Ssc.17765.1.S1_at	0.0030531
Ssc.1779.2.S1_at	0.00335986
Ssc.5706.1.S1_at	0.00453509
Ssc.29379.1.A1_at	0.00196078
Ssc.3983.1.S1_at	0.0042532
Ssc.28908.2.S1_at	0.00206027
Ssc.73.1.S1_at	0.00193384
Ssc.22623.1.S1_at	0.00318783
Ssc.27546.1.S1_at	0.00170377
Ssc.30312.1.A1_at	0.00359408
Ssc.25330.1.S1_at	0.00268209
Ssc.20616.1.S1_at	0.00488331
Ssc.12442.1.A1_at	0.000277743
Ssc.10060.1.A1_at	0.0030075
Ssc.26085.1.S1_at	0.00420968
Ssc.3481.1.A1_at	0.000677776
Ssc.14281.2.S1_at	0.000118145
Ssc.10108.1.A1_at	0.000563777
Ssc.29631.1.A1_at	0.00451436
Ssc.1122.1.S1_at	0.00121668
Ssc.24849.1.S1_at	0.000723376
Ssc.29668.1.A1_at	0.00233594
Ssc.26600.1.A1_at	0.000988683
Ssc.15299.2.S1_at	0.00231314
Ssc.16994.1.S1_a_at	0.00236289
Ssc.6966.3.S1_a_at	0.00346557
Ssc.15772.1.S1_at	0.00458069
Ssc.6485.2.S1_a_at	0.00252042
Ssc.3303.1.S1_at	0.0010633
Ssc.28460.1.A1_at	0.00475065
Ssc.15992.1.S1_at	0.00407702
Ssc.18515.1.A1_at	0.00399619
Ssc.5051.1.S1_at	0.00481491
Ssc.8535.1.A1_at	0.00289972
Ssc.24655.1.S1_at	0.00161464
Ssc.19153.1.S1_at	0.0030987
Ssc.1522.2.A1_at	0.00289143
Ssc.3920.1.S1_at	0.00445425
Ssc.4632.2.A1_at	0.00163744
Ssc.2714.1.S1_a_at	0.00144882
Ssc.2102.1.S1_at	0.00437549
Ssc.6634.1.A1_at	0.00294739
Ssc.1584.1.A1_at	0.00160428
Ssc.22369.1.A1_at	0.00177839
Ssc.30625.1.S1_at	0.00235667
Ssc.12014.1.S1_at	0.00322721
Ssc.26207.2.S1_at	0.000731667
Ssc.7739.1.A1_at	0.00176802
Ssc.12129.1.A1_at	0.00423662
Ssc.21766.1.A1_at	0.00270281
Ssc.3715.3.A1_at	0.00460349
Ssc.31120.2.S1_at	0.00223646
Ssc.26475.1.S1_at	0.00413713
Ssc.3582.1.S1_at	0.00243751
Ssc.10479.1.A1_at	0.000364797
Ssc.4998.1.A1_at	0.000590723
Ssc.903.1.A1_at	0.00129752
Ssc.7706.1.A1_at	0.00249762
Ssc.4632.1.A1_at	0.00156282
Ssc.2100.3.S1_at	0.00392364
Ssc.24762.1.A1_at	0.00463251
Ssc.16810.1.S1_at	0.00264271
Ssc.16265.1.S1_at	0.000895411
Ssc.18523.1.S1_at	0.00192762
Ssc.11547.1.S1_at	0.00126643
Ssc.3782.1.S1_at	0.00175766
Ssc.20904.1.A1_at	0.00134726
Ssc.10155.1.S1_at	0.00227584
Ssc.11872.1.A1_at	0.00147992
Ssc.9202.1.A1_at	0.00204784
Ssc.5374.1.A1_at	0.00113584
Ssc.2353.1.S1_at	0.00441487
Ssc.13432.1.A1_at	0.00362103
Ssc.3825.1.S1_at	0.0021722
Ssc.24710.1.S1_at	0.00327696
Ssc.17745.1.S1_at	0.00446462
Ssc.1522.1.S1_at	0.00239191
Ssc.23342.1.S1_at	0.00441695
Ssc.16941.1.A1_at	0.000800066
Ssc.10063.3.S1_at	0.00263027
Ssc.27627.1.S1_at	0.00120632
Ssc.19343.1.A1_at	0.000451851
Ssc.25649.1.S1_at	0.00174522
Ssc.21952.1.S1_at	0.00102392
Ssc.8447.1.A1_at	0.00206649
Ssc.5171.1.S1_at	0.00498694
Ssc.13216.1.S1_at	0.000514032
Ssc.30924.1.S1_at	0.00220744
Ssc.17915.1.A1_at	0.00493305
Ssc.12014.2.A1_at	0.00313394
Ssc.1810.1.A1_at	0.00351946
Ssc.18778.1.S1_at	0.00039796
Ssc.7586.1.S1_at	0.0024914
Ssc.6236.1.S1_at	0.00106123
Ssc.19338.1.A1_at	0.00408117
Ssc.4407.3.S1_at	0.00381586
Ssc.4223.2.S1_at	0.00336194
Ssc.2094.1.S1_at	0.000576214
Ssc.2052.1.S1_at	0.00232144
Ssc.8790.1.A1_at	0.00485636
Ssc.31195.1.S1_at	0.00487087
Ssc.19823.3.S1_at	0.000522323
Ssc.27542.1.S1_at	0.00296398
Ssc.29678.1.S1_at	0.00146333
Ssc.27296.1.S1_at	0.00440866
Ssc.11079.1.A1_at	0.00349666
Ssc.11267.1.S1_at	0.000914065
Ssc.1902.1.A1_at	0.000530614
Ssc.12872.1.A1_at	0.000516105
Ssc.21227.1.S1_at	0.00151515
Ssc.28995.3.S1_at	0.000569995
Ssc.6614.1.S1_at	0.00382415
Ssc.8084.1.S1_at	0.000567923
Ssc.4943.1.A1_at	0.000885047
Ssc.7474.1.A1_at	0.00145297
Ssc.29676.2.A1_a_at	0.00308627
Ssc.5393.1.A1_at	0.00443353
Ssc.22413.1.A1_at	0.00485429
Ssc.2720.1.S1_at	0.00220122
Ssc.25084.1.S1_at	0.00137421
Ssc.21577.1.A1_at	0.000493305
Ssc.10490.1.A1_at	0.00263856
Ssc.29832.1.A1_at	1.86544e-05
Ssc.17919.1.A1_at	0.0048688
Ssc.16979.1.S1_a_at	0.00427808
Ssc.763.1.S1_at	0.00295776
Ssc.1291.1.A1_at	0.00349874
Ssc.26369.2.S1_at	0.00199809
Ssc.19538.1.A1_at	0.00341997
Ssc.13825.1.A1_at	0.00498487
Ssc.13614.1.A1_at	0.00259089
Ssc.23783.1.A1_at	0.0032355
Ssc.12172.1.A1_at	0.00331634
Ssc.7936.1.S1_at	0.000858102
Ssc.810.1.S2_at	0.00358579
Ssc.21255.1.S1_at	0.00134933
Ssc.1176.1.A1_at	0.0038739
Ssc.13804.1.A1_at	0.00244373
Ssc.19666.1.S1_at	0.000953447
Ssc.5524.1.S1_at	4.76723e-05
Ssc.2476.3.S1_at	0.00172449
Ssc.11082.1.A1_at	0.00378684
Ssc.8833.1.S1_at	0.00475273
Ssc.25804.1.S1_at	0.00227791
Ssc.29836.1.A1_at	0.00485843
Ssc.11157.1.A1_at	0.00298678
Ssc.6345.1.S1_at	0.00051196
Ssc.11440.3.A1_at	0.00107781
Ssc.12014.3.S1_at	0.000663267
Ssc.12131.1.A1_at	0.0015649
Ssc.18231.2.S1_at	0.00434855
Ssc.1795.2.S1_at	0.00301579
Ssc.16979.3.S1_a_at	0.00366041
Ssc.25208.1.S1_at	0.00127264
Ssc.14271.1.A1_at	0.000702649
Ssc.15512.1.S1_at	0.000994901
Ssc.6462.1.A1_at	0.00332256
Ssc.14472.1.S1_at	0.00423455
Ssc.10086.1.S1_at	0.000675704
Ssc.15928.1.S1_at	0.00293081
Ssc.20806.1.S1_at	0.00029847
Ssc.295.2.A1_at	0.00311114
Ssc.3476.1.A1_at	0.00347386
Ssc.23262.1.A1_s_at	0.00390499
Ssc.383.1.S1_at	0.00391121
Ssc.9760.1.A1_at	0.001967
Ssc.12023.2.S1_at	0.00288936
Ssc.2012.1.A1_at	0.00460971
Ssc.24182.1.S1_at	0.00158562
Ssc.4010.1.S1_at	0.00489781
Ssc.28488.1.S1_at	0.00347179
Ssc.5039.2.S1_at	0.00242093
Ssc.27879.1.S1_at	0.00187166
Ssc.1730.1.A1_at	0.000750321
Ssc.1554.2.S1_at	0.000822866
Ssc.25969.1.S1_at	0.000843593
Ssc.26050.1.S1_at	0.00154831
Ssc.25843.1.S1_at	0.000922356
Ssc.12514.1.A1_at	0.00281889
Ssc.30725.1.S1_at	0.00487294
Ssc.28690.3.S1_at	0.00167682
Ssc.21143.2.S1_at	0.00354434
Ssc.12992.1.S1_at	0.00257638
Ssc.1414.1.A1_at	0.0036915
Ssc.8805.1.A1_at	0.00363346
Ssc.13104.1.S1_at	0.00453302
Ssc.13665.1.A1_at	0.00462836
Ssc.3450.1.S1_at	0.00024458
Ssc.9788.1.S1_at	0.00406459
Ssc.2297.1.A1_at	0.000814575
Ssc.2832.1.S1_at	0.00226547
Ssc.5629.1.S1_at	0.00500352
Ssc.2971.1.S1_at	0.00414749
Ssc.5517.1.A1_at	0.00367492
Ssc.27984.1.A1_at	0.00306554
Ssc.21838.1.S1_at	0.00225718
[truncated: 416 more rows]

## Sheet: 1C
Supplementary Table 1C. Porcine genes identified with significantly changes in expression in response to electrosurgery incisions, compared to control
Gene ID/Accession*	Gene symbol	Description	ES/C	Adjusted p
396880	IL8	interleukin 8	110.7	0.00293289
396900	AMCF-II	alveolar macrophage-derived chemotactic factor-II	100.94	0.012059
397115	ARG1	arginase, liver	85.07	0.0102993
396870	PPBP	pro-platelet basic protein (chemokine (C-X-C motif) ligand 7)	33.73	0.00419102
P30034	PF4	Platelet factor 4	22.12	0.00976039
397460	TNC	tenascin C	16.28	0.011916
397007	TLR9	TLR9 toll-like receptor 9	15.79	0.000116072
397060	DUOX2	dual oxidase 2	15.6	0.00605646
397498	CHRM2	cholinergic receptor, muscarinic 2	14.57	0.0020354
100156225	LOC100156225	olfactory receptor 5K3-like	13.71	0.00896655
100155595	SDS	serine dehydratase	13.48	0.0120694
397402	PLIN2	perilipin 2	11.14	0.00171413
396862	TIMP1	TIMP metallopeptidase inhibitor 1	11.08	0.00996974
100153197	ARID4A	AT rich interactive domain 4A (RBP1-like)	10.9	0.0105004
399500	IL6	interleukin 6 (interferon, beta 2)	10.48	0.00244787
397508	SELE	selectin E	10.31	0.0101065
397499	IL1RN	interleukin 1 receptor antagonist	9.86	0.000128508
396945	SERPINE1	serpin peptidase inhibitor, clade E (nexin, plasminogen activator inhibitor type 1), member 1	9.77	0.00788252
396591	AGER	advanced glycosylation end product-specific receptor	9.35	0.000246653
CAD54732	NPTX1	neuronal pentraxin I	9.22	0.00644613
397628	ANGPTL4	angiopoietin-like 4	8.55	0.0124031
494467	CXCL14	chemokine (C-X-C motif) ligand 14	8.28	0.0106289
397150	SELP	selectin P (granule membrane protein 140kDa, antigen CD62)	7.76	0.0103138
403324	CYP3A29	cytochrome P450 3A29	7.35	0.00501389
397320	MMP1	matrix metallopeptidase 1 (interstitial collagenase)	7.27	0.0041392
100144486	FOS	FBJ murine osteosarcoma viral oncogene homolog	7.13	0.0126871
100152969	LOC100152969	cyclin-dependent kinase-like 1-like	6.56	0.00232351
100157205	RRM2B	ribonucleotide reductase M2 B (TP53 inducible)	6.56	0.00220951
397664	TCTP	translationally controlled tumor protein	6.26	0.00417859
100157842	BTRC	beta-transducin repeat containing E3 ubiquitin protein ligase	6.22	0.00330597
397324	ACACA	acetyl-CoA carboxylase alpha	6.12	0.00965261
397411	MMP7	matrix metallopeptidase 7 (matrilysin, uterine)	6.1	0.00862662
100301483	S100A12	S100 calcium binding protein A12	5.56	0.00691871
397422	CCL2	chemokine (C-C motif) ligand 2	5.24	0.00962152
397050	CLEC5A	C-type lectin domain family 5, member A	5.11	0.00525225
654317	CAR	constitutive androstane receptor	5.1	0.0021494
AAG09619	---	Pref-1	4.86	0.0105667
100154240	LOC100154240	neurensin-1-like	4.84	0.0135327
100135668	CCNB2	cyclin B2	4.71	0.00368943
100141419	NCR1	natural cytotoxicity triggering receptor 1	4.42	0.00455374
397266	BIRC5	baculoviral IAP repeat containing 5	4.31	0.0025598
396926	CTSL1	cathepsin L1	4.26	0.00795506
574063	AURKA	aurora kinase A	4.2	0.010747
396637	UCHL1	ubiquitin carboxyl-terminal esterase L1 (ubiquitin thiolesterase)	4.14	0.0046864
397120	SHAS2	hyaluronan synthase 2	4.02	0.00673631
100155893	ARG2	arginase, type II	4.02	0.00886084
100153133	UBE2C	ubiquitin-conjugating enzyme E2C	4.01	0.00501181
100154691	RCBTB2	regulator of chromosome condensation (RCC1) and BTB (POZ) domain containing protein 2	3.97	0.00755089
100153417	LOC100153417	uncharacterized protein C8orf37 homolog	3.92	0.00173486
100037295	KDM5C	lysine (K)-specific demethylase 5C	3.91	0.00611035
396640	SULT1A1	sulfotransferase family, cytosolic, 1A, phenol-preferring, member 1	3.89	0.00367284
448985	CYP7A1	cytochrome P450, family 7, subfamily A, polypeptide 1	3.83	0.0127845
100156630	MAPK14	mitogen-activated protein kinase 14	3.83	0.0101604
733617	MCAM	melanoma cell adhesion molecule	3.67	0.000182399
BAD08437	IER3	immediate early response 3	3.67	0.00804834
396953	PLK1	polo-like kinase 1	3.66	0.0052937
503659	P2Y12R	purinergic receptor P2Y12	3.64	0.0103097
100155110	CKS1B	CDC28 protein kinase regulatory subunit 1B	3.64	0.00527505
396914	CRY	CRY protein	3.61	0.0130083
AAB36056	APEH	acylamino acid-releasing enzyme, AARE {EC 3.4.19.1}	3.61	0.00587821
414374	CCR1	chemokine (C-C motif) receptor 1	3.58	0.00849604
100155762	CDK1	cyclin-dependent kinase 1	3.56	0.00720889
100156133	TMEM20	solute carrier family 35, member G1	3.49	0.00582846
100156934	UPF0639	UPF0639 protein	3.48	0.00925673
396921	APCS	amyloid P component, serum	3.46	0.0127534
100157538	LOC100157538	receptor tyrosine-protein kinase erbB-3-like	3.44	0.00589686
1511097A	---	APase N	3.44	0.00144261
100157092	TTC13	tetratricopeptide repeat domain 13	3.42	0.00295361
100156441	DSCC1	defective in sister chromatid cohesion 1 homolog (S. cerevisiae)	3.37	0.00706172
396583	LOC396583	SNAIL-like zinc finger protein	3.34	0.0107739
100154730	LRRC8A	leucine rich repeat containing 8 family, member A	3.33	0.00278158
100153038	IFIT1	interferon-induced protein with tetratricopeptide repeats 1	3.32	0.0110703
396940	AMEL	amelogenin (amelogenesis imperfecta 1, X-linked)|amelogenin	3.28	0.00753223
397218	KPNA2	karyopherin alpha 2 (RAG cohort 1, importin alpha 1)	3.24	0.0119492
100152517	LOC100152517	probable peptide chain release factor C12orf65, mitochondrial-like	3.24	0.0120487
100156507	LOC100156507	sesquipedalian-1-like	3.15	0.0112279
100144442	F2	coagulation factor II (thrombin)	3.13	0.00787837
397022	EEF1G	eukaryotic translation elongation factor 1 gamma	3.12	0.00931269
397668	AREG	amphiregulin	3.12	0.00263856
396621	TLR6	toll-like receptor 6	3.11	0.000943083
100157699	TMEM184B	transmembrane protein 184B	3.11	0.00323136
397379	CDC20	cell division cycle 20 homolog (S. cerevisiae)	3.09	0.0131431
414408	ODC	ornithine decarboxylase	3.07	0.0107491
100156695	INTS6	integrator complex subunit 6	3.07	0.00240849
100516298	MARCO		3.07	0.000151308
397281	FGF7	fibroblast growth factor 7	3.02	0.0052025
AAB03231	---	MHC class II SLA-DRB1-4	2.97	0.0131887
100153061	VPS72	vacuolar protein sorting 72 homolog (S. cerevisiae)	2.94	0.0026282
397479	NOR-1	neuron-derived orphan receptor-1 alfa	2.93	0.0135058
396571	MYOCD	myocardin	2.92	0.00582432
397094	IL1A	interleukin 1, alpha	2.92	4.14542e-06
100157132	LOC100157132	paraneoplastic antigen Ma2 homolog	2.9	0.00619948
100156780	SDF2L1	stromal cell-derived factor 2-like 1	2.88	0.00026738
100157647	PLEKHA1	pleckstrin homology domain containing, family A (phosphoinositide binding specific) member 1	2.88	0.00211416
396718	RYR1	ryanodine receptor 1 (skeletal)	2.86	6.21813e-06
100152165	LATS1	LATS, large tumor suppressor, homolog 1 (Drosophila)	2.86	0.0122041
100037950	NCOR1	nuclear receptor corepressor 1	2.85	0.013226
100155068	LOC100155068	tissue factor pathway inhibitor	2.85	0.0100402
100157894	NSDHL	NAD(P) dependent steroid dehydrogenase-like	2.84	0.00122704
100049662	BRCA1	breast cancer 1, early onset	2.83	0.012743
397316	FCN1	ficolin (collagen/fibrinogen domain containing) 1	2.82	0.00726692
396917	TOPOII	topoisomersae II	2.79	0.0136198
100154788	PKD2L1	polycystic kidney disease 2-like 1	2.78	0.00884426
100154823	MORF4L1	mortality factor 4 like 1	2.78	0.00363761
100154935	LOC100154935	POM121-like protein 2-like	2.78	0.0080359
414404	PNAS-5	apoptosis-related protein	2.77	0.00418895
100154833	GPR26	G protein-coupled receptor 26	2.76	0.00287485
100049689	CRYZL1	crystallin, zeta (quinone reductase)-like 1	2.73	0.0115906
100157211	LYZ	lysozyme	2.72	0.00585748
414904	CXCL2	chemokine (C-X-C motif) ligand 2	2.71	0.0111139
733675	MEF2B	myocyte enhancer factor 2B	2.71	0.0129379
100157750	ENO2	enolase 2 (gamma, neuronal)	2.71	0.00548647
100151787	LOC100151787	probable E3 ubiquitin-protein ligase C12orf51-like	2.7	0.00795092
100156416	WDR11	WD repeat domain 11	2.7	0.00206235
100037948	LOC100037948	Kv channel interacting protein 2	2.68	0.0117481
100157543	LOC100157543	olfactory receptor 6C76-like	2.67	0.00658915
397431	HTR4	5-hydroxytryptamine (serotonin) receptor 4, G protein-coupled	2.66	0.0135514
100158240	KCNJ11	potassium inwardly-rectifying channel, subfamily J, member 11	2.66	0.00298056
100152475	LOC100152475	olfactory receptor 1L1-like	2.65	0.00769805
396911	CNN1	calponin 1, basic, smooth muscle	2.64	0.00469676
100153312	CDCA3	cell division cycle associated 3	2.64	0.0123098
100155801	WISP3	WNT1 inducible signaling pathway protein 3	2.62	0.000953447
100144459	TRIM10	tripartite motif containing 10	2.6	0.00693114
100144477	CD163L1	CD163 molecule-like 1	2.6	0.00700369
100152365	SLC23A3	solute carrier family 23 (nucleobase transporters), member 3	2.6	0.0134477
100158068	LOC100158068	RNA-binding protein Nova-1-like	2.59	0.00643991
780437	ODAM	odontogenic, ameloblast asssociated	2.58	0.00567094
397031	CD163	CD163 molecule	2.57	0.00811259
100155278	ERMP1	endoplasmic reticulum metallopeptidase 1	2.55	0.00657464
100144508	ID4	inhibitor of DNA binding 4, dominant negative helix-loop-helix protein	2.54	0.0106081
641353	ADRA2B	adrenoceptor alpha 2B	2.53	0.00691042
100152918	VPS37B	vacuolar protein sorting 37 homolog B (S. cerevisiae)	2.53	0.0101356
100154647	LOC100154647	ubiquitin-conjugating enzyme E2 N-like	2.53	0.0106144
100152910	CYP1A2	cytochrome P450, family 1, subfamily A, polypeptide 2	2.52	0.00140737
733669	GADD45A	growth arrest and DNA-damage-inducible, alpha	2.51	0.0074431
100155368	JPH1	junctophilin 1	2.51	0.00119595
100155956	LOC100155956	unactive progesterone receptor, 23 kD	2.5	0.00464909
100152046	LOC100152046	ribosomal protein S6 kinase alpha-5-like	2.48	0.00982672
100152590	LOC100152590	MGC166137 protein	2.47	0.00788874
100271745	TCAP	titin-cap (telethonin)	2.47	0.0042304
397093	INHBA	inhibin, beta A	2.43	0.0129648
397353	OLFR24	olfactory receptor	2.43	0.0078763
ABA00736	NR1D1	nuclear receptor subfamily 1 group D member 1	2.42	0.00801517
100158055	OLFML3	olfactomedin-like 3	2.41	0.0130353
397144	KLKB1	kallikrein B, plasma (Fletcher factor) 1	2.4	0.000161671
780421	CMKLR1	chemokine-like receptor 1	2.4	0.00914273
100144510	SLCO2A1	solute carrier organic anion transporter family, member 2A1	2.39	0.00585126
100152267	ACTC1	actin, alpha, cardiac muscle 1	2.39	0.0103076
100154485	LOC100154485	cyclin-T1-like	2.38	0.00322514
606746	DNMT1	DNA (cytosine-5-)-methyltransferase 1	2.37	0.000594868
100158214	FLRT3	fibronectin leucine rich transmembrane protein 3	2.36	0.00324172
100152360	LOC100152360	coiled-coil domain-containing protein 68-like	2.35	0.0121689
100156403	LRRC8C	leucine rich repeat containing 8 family, member C	2.35	0.0125586
100155616	LOC100155616	actin-like protein 7A-like	2.33	0.00655184
100157239	LOC100157239	olfactory receptor 13J1-like	2.32	0.00479832
100170644	SLC26A3	solute carrier family 26, member 3	2.32	0.00938731
397209	GFPT1	glutamine--fructose-6-phosphate transaminase 1	2.31	0.00151308
448980	ACSL4	acyl-CoA synthetase long-chain family member 4	2.31	0.000453924
100144505	HPCA	hippocalcin	2.3	0.00235667
450242	HN1	hematological and neurological expressed 1	2.29	0.0116175
100152850	LOC100152850	zinc finger protein ZFAT-like	2.29	0.00382622
100152937	GRK5	G protein-coupled receptor kinase 5	2.29	0.00758405
100156880	PIGA	phosphatidylinositol glycan anchor biosynthesis, class A	2.29	0.0132799
100157003	LOC100157003	protein amnionless-like	2.29	0.00217013
493185	IFRD1	interferon-related developmental regulator 1	2.28	0.012287
100152776	LOC100152776	protein Dr1-like	2.28	0.00329768
100153156	LOC100153156	protein FAM65C-like	2.28	0.00460142
100152075	FHL5	four and a half LIM domains 5	2.27	0.0108838
100152657	LOC100152657	putative paraneoplastic antigen-like protein 6B-like protein LOC649238-like	2.27	0.0108942
100152774	ZNF644	zinc finger protein 644	2.27	0.00333706
100154428	PHTF1	putative homeodomain transcription factor 1	2.27	0.00166646
100049656	CNN3	calponin 3, acidic	2.26	0.00901215
100152629	ANKS6	ankyrin repeat and sterile alpha motif domain containing 6	2.26	0.000360652
404772	GEM	GTP binding protein overexpressed in skeletal muscle	2.25	0.00149235
100154994	SERPINB10	serpin peptidase inhibitor, clade B (ovalbumin), member 10	2.25	0.0131824
396743	CD55	CD55 molecule, decay accelerating factor for complement (Cromer blood group)	2.23	0.00335779
397436	CASQ2	calsequestrin 2 (cardiac muscle)	2.23	0.00511545
100154472	ASCC2	activating signal cointegrator 1 complex subunit 2	2.23	0.0122124
397193	GUCY2C	guanylate cyclase 2C (heat stable enterotoxin receptor)	2.22	0.00193798
100154722	LOC100154722	monofunctional C1-tetrahydrofolate synthase, mitochondrial-like	2.21	6.01086e-05
397169	BEST1	bestrophin 1	2.2	0.00663682
396955	AURKB	aurora kinase B	2.19	0.00552585
100155377	SEC22C	SEC22 vesicle trafficking protein homolog C (S. cerevisiae)	2.19	0.00105501
100156234	DNAJB12	DnaJ (Hsp40) homolog, subfamily B, member 12	2.19	0.00665547
397074	SPAM-1	sperm adhesion molecule 1	2.17	0.00292045
414372	CCR2	chemokine (C-C motif) receptor 2|c-C chemokine receptor type 2-like	2.17	0.00643577
100037999	TPM1	tropomyosin 1 (alpha)	2.17	0.00449364
100048931	HSPH1	heat shock 105kDa/110kDa protein 1	2.17	0.00795921
100152505	ERH	enhancer of rudimentary homolog (Drosophila)	2.17	0.010718
100156359	LIMK2	LIM domain kinase 2	2.17	0.00108403
397595	GCG	glucagon	2.16	0.0135224
100155619	SOCS6	suppressor of cytokine signaling 6	2.16	0.00584712
100157339	RAD51AP1	RAD51 associated protein 1	2.16	0.00765867
100157611	KIFAP3	kinesin-associated protein 3	2.16	0.0113398
100157914	SNX16	sorting nexin 16	2.16	0.0100464
100154710	EFNA4	ephrin-A4	2.15	0.00206649
100157741	TSPAN6	tetraspanin 6|tetraspanin-6-like	2.14	0.00284376
397599	B3GNT5	UDP-GlcNAc:betaGal beta-1,3-N-acetylglucosaminyltransferase 5	2.13	0.0113667
AAB34314	---	aminopeptidase P, AP-P	2.13	0.00967749
396983	PDXK	pyridoxal (pyridoxine, vitamin B6) kinase	2.12	0.00882768
100153822	NFIL3	nuclear factor, interleukin 3 regulated	2.12	0.0114123
100155141	EEF1E1	eukaryotic translation elongation factor 1 epsilon 1	2.12	0.00200017
CAN59669	BAT3	HLA-B associated transcript 3	2.11	0.0111077
100125963	SELPLG	selectin P ligand	2.1	0.00229656
100142670	LSDP5	lipid storage droplet protein 5	2.1	0.0126124
768100	ROD1	polypyrimidine tract binding protein 3	2.09	0.000335779
100151894	LOC100151894	zinc finger matrin-type protein 1-like	2.09	0.00327074
100157033	POLR3H	polymerase (RNA) III (DNA directed) polypeptide H (22.9kD)	2.09	0.0136695
396913	C-JUN	C-JUN protein	2.08	0.000903702
100144630	FKBP7	FK506 binding protein 7	2.08	0.0123036
100152894	DNAJB11	DnaJ (Hsp40) homolog, subfamily B, member 11	2.08	0.0112507
100156196	LOC100156196	olfactory receptor 4K14-like	2.08	0.0129938
397564	HBEGF	heparin-binding EGF-like growth factor	2.07	0.00172035
407060	HSPA5	heat shock 70kDa protein 5 (glucose-regulated protein, 78kDa)	2.06	0.00337645
100134984	SLMO2	slowmo homolog 2 (Drosophila)	2.06	0.00856651
100141311	H2AFZ	H2A histone family, member Z	2.06	0.00843179
100156461	BMP1	bone morphogenetic protein 1	2.06	0.000319197
396811	PTGER3	prostaglandin E receptor 3 (subtype EP3)	2.04	0.00399411
448808	FGL2	fibrinogen-like 2	2.04	0.0039568
100155370	NKRF	NFKB repressing factor	2.04	0.00130581
100151862	CDC45	cell division cycle 45 homolog (S. cerevisiae)	2.03	0.00766903
100155795	MYLIP	myosin regulatory light chain interacting protein	2.03	0.00504291
397345	ADAM10	ADAM metallopeptidase domain 10	2.01	0.00165402
100151864	SMC3	structural maintenance of chromosomes 3	2.01	0.00690627
100152547	LZTFL1	leucine zipper transcription factor-like 1	2.01	0.0084691
100154321	OBFC2B	nucleic acid binding protein 2	2.01	0.0048004
P00377	DHFR	Dihydrofolate reductase	2.01	0.00594246
397541	PTGS1	prostaglandin-endoperoxide synthase 1 (prostaglandin G/H synthase and cyclooxygenase)	2	0.0120652
399541	TLR4	toll-like receptor 4	2	0.00634457
100101475	MMP12	matrix metallopeptidase 12 (macrophage elastase)	2	0.0133068
100155439	LOC100155439	SPT3-associated factor 42	2	0.000891266
100156419	LOC100156419	homer 2	2	0.00140944
396581	HMBS	hydroxymethylbilane synthase	1.99	0.004276
397542	PN-1	nexin-1	1.99	0.0127948
100152780	CSPP1	centrosome and spindle pole associated protein 1	1.99	0.00480454
100154209	NCEH1	neutral cholesterol ester hydrolase 1	1.99	0.0114787
100154922	SH2B3	SH2B adaptor protein 3	1.99	0.0132861
100192435	ERO1L	ERO1-like (S. cerevisiae)	1.99	0.00993036
397096	ENG	endoglin	1.98	0.00600257
100151873	LOC100151873	ubiquitin thioesterase OTUB2-like	1.98	0.006357
100152602	LOC100152602	coiled-coil domain-containing protein 147-like	1.98	0.0103718
100154784	FKBPL	FK506 binding protein like	1.98	0.00749078
397079	CECR1	cat eye syndrome chromosome region, candidate 1	1.96	0.00847324
403326	CYP4A24	cytochrome P450 4A24	1.96	0.00453924
100037272	EPAS1	endothelial PAS domain protein 1	1.96	0.00684824
AAF43428	---	arylhydrocarbon receptor	1.96	0.0126767
595107	NIP7	nuclear import 7 homolog (S. cerevisiae)	1.95	0.00704514
733685	ALDH2	aldehyde dehydrogenase 2 family (mitochondrial)	1.95	0.00506985
100151986	UNC45A	unc-45 homolog A (C. elegans)	1.95	0.0106537
397625	PSME3	proteasome (prosome, macropain) activator subunit 3 (PA28 gamma; Ki)	1.94	0.0112465
494568	CTSD	cathepsin D	1.94	0.0110683
574059	EEF1A1	eukaryotic translation elongation factor 1 alpha 1	1.94	0.00800274
733670	RGS2	regulator of G-protein signaling 2, 24kDa	1.94	0.00635908
100048958	GNA14	guanine nucleotide binding protein (G protein), alpha 14	1.94	0.0117191
100101476	ADM5	adrenomedullin 5 homolog (pig)	1.94	0.00185922
100101929	EIF4A1	eukaryotic translation initiation factor 4A1	1.94	0.0118932
100141304	BLM	Bloom syndrome, RecQ helicase-like	1.94	0.00739129
100151896	RANBP1	RAN binding protein 1	1.94	0.010689
100155235	GNL3	guanine nucleotide binding protein-like 3 (nucleolar)	1.94	0.0111284
100135659	NCOA3	nuclear receptor coactivator 3	1.93	0.0133607
100141406	RPL7L1	ribosomal protein L7-like 1	1.93	0.00699747
100153105	ANKRD52	ankyrin repeat domain 52	1.93	0.00621606
100155608	TSC22D2	TSC22 domain family, member 2	1.93	0.0127679
100155786	LOC100155786	Ppig protein	1.93	0.00521494
497050	AHCY	adenosylhomocysteinase	1.92	0.00968163
641354	PLOD2	procollagen-lysine, 2-oxoglutarate 5-dioxygenase 2	1.92	0.0124694
100152643	LOC100152643	choline-phosphate cytidylyltransferase B-like	1.92	0.00812295
100153078	FZD3	frizzled family receptor 3	1.91	0.00921527
100156963	PARP6	poly (ADP-ribose) polymerase family, member 6	1.91	0.00670315
396812	CRISP1	cysteine-rich secretory protein 1	1.9	0.00285412
397091	PRKAR1A	protein kinase, cAMP-dependent, regulatory, type I, alpha	1.9	0.00342619
100152196	UBE2W	ubiquitin-conjugating enzyme E2W (putative)	1.9	0.00162708
100153993	IREB2	iron-responsive element binding protein 2	1.9	0.00438171
100154824	MCM3	minichromosome maintenance complex component 3	1.9	0.00608962
396810	KIT	v-kit Hardy-Zuckerman 4 feline sarcoma viral oncogene homolog	1.89	0.0119906
397191	HSP90B1	heat shock protein 90kDa beta (Grp94), member 1	1.89	0.0130208
100037300	XIAP	X-linked inhibitor of apoptosis	1.89	0.0110517
100152260	PRDX4	peroxiredoxin 4	1.89	0.00733325
100157138	PNP	purine nucleoside phosphorylase	1.89	0.00996767
396738	ACTR3	ARP3 actin-related protein 3 homolog (yeast)	1.88	0.0118704
100141471	CLK1	CDC-like kinase 1	1.88	0.00320648
100154462	LOC100154462	actin related protein 2/3 complex subunit 5-like protein	1.88	0.00181155
100155750	LSG1	large subunit GTPase 1 homolog (S. cerevisiae)	1.88	0.00517141
397106	IL10	interleukin 10	1.87	0.00978112
397642	B3GAT3	beta-1,3-glucuronyltransferase 3 (glucuronosyltransferase I)	1.87	0.011688
100127354	CLN3	ceroid-lipofuscinosis, neuronal 3	1.87	0.00551756
100144457	VARS	valyl-tRNA synthetase	1.87	0.00910335
100151744	RAG2	recombination activating gene 2	1.87	0.00223853
100154659	SPTB	spectrin, beta, erythrocytic	1.87	0.0102164
100127159	SLC16A1	solute carrier family 16, member 1 (monocarboxylic acid transporter 1)	1.86	0.0079903
100155151	CRABP2	cellular retinoic acid binding protein 2	1.86	0.00229242
1TUB_B	---	Chain B, Tubulin Alpha-Beta Dimer, Electron Diffraction	1.86	0.00254322
397465	GAL	galanin/GMAP prepropeptide	1.85	0.00147784
399537	GPX4	glutathione peroxidase 4	1.85	0.00501803
100155794	LRCH2	leucine-rich repeats and calponin homology (CH) domain containing 2	1.85	0.00488745
100156873	LOC100156873	mCG11933	1.85	0.000839448
100171389	PTPN6	protein tyrosine phosphatase, non-receptor type 6	1.85	0.00816648
397004	SSTR1	somatostatin receptor 1	1.84	0.009236
100154373	LOC100154373	platelet receptor Gi24-like	1.84	0.0132239
396663	CCR7	chemokine (C-C motif) receptor 7	1.83	0.00628239
494564	LOC494564	medium-wave-sensitive opsin	1.83	0.0132529
595122	LOC595122	histone H1.3-like protein	1.83	0.00182398
100152525	LOC100152525	Uncharacterized protein C20orf4 homolog	1.83	0.00838826
100153984	VNN2	vanin 2	1.83	0.00409982
397331	KCNE1	potassium voltage-gated channel, Isk-related family, member 1	1.82	0.00645028
100037998	TMSB10	thymosin beta 10	1.82	0.00817684
397257	PNOC	prepronociceptin	1.81	0.00109646
397441	CD86	CD86 molecule	1.81	0.00954483
397608	TPM4	tropomyosin 4	1.81	0.00258674
595132	KIF5B	kinesin family member 5B	1.81	0.0130995
100144488	UPK1B	uroplakin 1B	1.81	0.0110807
100152934	TRPA1	transient receptor potential cation channel, subfamily A, member 1	1.81	0.00198773
100156602	SOS2	son of sevenless homolog 2 (Drosophila)	1.81	0.00797579
100158076	ATF6	activating transcription factor 6	1.81	0.0125378
396750	ICAM-1	intercellular adhesion molecule-1	1.8	0.0074887
733603	LOC733603	serum amyloid A2	1.8	0.00324794
100157528	OSBP2	oxysterol binding protein 2	1.8	0.0120424
397141	NPL	N-acetylneuraminate pyruvate lyase (dihydrodipicolinate synthase)	1.79	0.00038967
407605	NGF	nerve growth factor (beta polypeptide)	1.79	0.00186544
100153179	SUDS3	suppressor of defective silencing 3 homolog (S. cerevisiae)	1.79	0.00673009
100156801	RXRB	retinoid X receptor, beta	1.79	0.00961738
396959	CARP	cardiac ankyrin repeat protein	1.78	0.00390913
414385	SRM	spermidine synthase	1.78	0.00956141
414852	MAGED1	melanoma antigen family D, 1	1.78	0.00490611
100151747	LRRC2	leucine rich repeat containing 2	1.78	0.000302616
100153480	SNRPD3	small nuclear ribonucleoprotein D3 polypeptide 18kDa	1.78	0.00696845
100155903	WDR47	WD repeat domain 47	1.78	0.0126332
100156195	LOC100156195	uncharacterized protein C1orf51-like	1.78	0.00329146
CAJ76248	---	polyprotein	1.78	0.0108278
733640	PRKG1	protein kinase, cGMP-dependent, type I	1.77	0.00862455
100155339	LOC100155339	fibroblast growth factor 23-like	1.77	0.00111926
100156355	LOC100156355	MGC166193 protein	1.77	0.011945
100156606	LOC100156606	PAK1IP1 protein	1.77	0.00612693
100171388	SLC30A5	solute carrier family 30 (zinc transporter), member 5	1.77	0.0134312
BAA25983	HKA1	hair keratin A1	1.77	0.00896447
397025	CLU	clusterin	1.76	0.00322721
768109	SNRPA	small nuclear ribonucleoprotein polypeptide A	1.76	0.00676326
100152730	EIF4ENIF1	eukaryotic translation initiation factor 4E nuclear import factor 1	1.76	0.00234838
100152909	BZW1	basic leucine zipper and W2 domains 1	1.76	0.0086432
100153097	SMG5	smg-5 homolog, nonsense mediated mRNA decay factor (C. elegans)	1.76	0.0131907
100192436	GRB2	growth factor receptor-bound protein 2	1.76	0.00818306
396882	LOC396882	Gi-alpha-3 protein	1.75	0.00402728
397130	HMGB2	high mobility group box 2	1.75	0.00532687
397200	PKCNT1	Na/nucleoside cotransporter	1.75	0.000708867
414388	TPM3	tropomyosin 3	1.75	0.00659329
100037270	DESI2	desumoylating isopeptidase 2	1.75	0.00407288
100144500	RHOF	ras homolog family member F (in filopodia)	1.75	0.0108859
100157586	IKBKAP	inhibitor of kappa light polypeptide gene enhancer in B-cells, kinase complex-associated protein	1.75	0.00697467
100154536	LOC100154536	pecanex-like protein 1	1.74	0.000348215
100155734	LOC100155734	histone H2A type 1-like|histone H2A type 1-like	1.74	0.00132239
397420	TFF2	trefoil factor 2	1.73	0.00911785
100127468	CRH	corticotropin releasing hormone	1.73	0.010177
100144498	RAB3A	RAB3A, member RAS oncogene family	1.73	0.0107677
100152890	LOC100152890	tyrosine-protein kinase Lyn-like	1.73	0.00818099
100153629	LOC100153629	RING finger protein 215-like	1.73	0.00717158
100154782	LOC100154782	5-hydroxytryptamine receptor 5B-like	1.73	0.00766281
396659	CXCR4	chemokine (C-X-C motif) receptor 4	1.72	0.00841728
396689	DCPS	decapping enzyme, scavenger	1.72	0.00976247
397557	NOS3	nitric oxide synthase 3 (endothelial cell)	1.72	0.00310078
397617	HR	hairless homolog (mouse)	1.72	0.000827012
494463	STMN1	stathmin 1	1.72	0.0130912
503546	SLC4A4	solute carrier family 4, sodium bicarbonate cotransporter, member 4	1.72	0.00120839
692156	ENO3	enolase 3 (beta, muscle)	1.72	0.00139908
733620	SPEF2	sperm flagellar 2	1.72	0.000507814
100152141	CCN2	connective tissue growth factor	1.72	0.00601708
100153308	TCTN1	tectonic family member 1	1.72	0.00595283
100155722	LZTS1	leucine zipper, putative tumor suppressor 1	1.72	0.00632591
100156570	LOC100156570	eukaryotic translation initiation factor 3, subunit A	1.72	0.000603159
396825	PDE4A	phosphodiesterase 4A, cAMP-specific	1.71	0.0129192
397350	IGF1R	insulin-like growth factor 1 receptor	1.71	0.00626373
574055	TNFRSF8	tumor necrosis factor receptor superfamily, member 8	1.71	0.00398789
595113	ARL1	ADP-ribosylation factor-like 1	1.71	0.000999047
100152628	PSTPIP1	proline-serine-threonine phosphatase interacting protein 1	1.71	0.00304689
100153261	LOC100153261	olfactory receptor 1L3-like	1.71	0.00583883
100158048	SIPA1L2	signal-induced proliferation-associated 1 like 2	1.71	9.74174e-05
100170767	ARRB2	arrestin, beta 2	1.71	0.00778303
100152644	LOC100152644	protein FAM124A-like	1.7	0.0133835
100154045	RBM18	RNA binding motif protein 18	1.7	0.00682336
100157776	CCT2	chaperonin containing TCP1, subunit 2 (beta)	1.7	0.00034407
397261	STAT4	signal transducer and activator of transcription 4	1.69	0.0111222
403154	CFTR	cystic fibrosis transmembrane conductance regulator (ATP-binding cassette sub-family C, member 7)	1.69	0.0136882
733659	PYGM	PYGM phosphorylase, glycogen, muscle	1.69	0.00588028
100038330	SNRPE	small nuclear ribonucleoprotein polypeptide E	1.69	0.00732289
100152098	LOC100152098	uncharacterized protein C14orf45-like	1.69	0.00377855
100155165	PIK3AP1	phosphoinositide-3-kinase adaptor protein 1	1.69	0.000153381
100156042	OSBPL6	oxysterol binding protein-like 6	1.69	0.00506156
396589	IL16	interleukin 16	1.68	0.00421589
397195	ADM	adrenomedullin	1.68	0.00767732
448813	DDX39B	DEAD (Asp-Glu-Ala-Asp) box polypeptide 39B	1.68	0.00223024
100152238	IFNGR1	interferon gamma receptor 1	1.68	0.000105708
100152711	ADAM28	ADAM metallopeptidase domain 28	1.68	0.0051652
100157207	LOC100157207	lysyl oxidase homolog 4-like	1.68	0.0124984
397112	TBXAS1	thromboxane A synthase 1 (platelet)	1.67	0.00855615
397526	C7	complement component 7	1.67	0.00113999
445002	FST	follistatin	1.67	0.00367077
733658	LOC733658	tRNA-splicing ligase RtcB homolog	1.67	0.00660158
768101	SRSF4	serine/arginine-rich splicing factor 4	1.67	0.00403557
100152933	IPO5	importin 5	1.67	0.00859553
100154291	SLC12A1	solute carrier family 12 (sodium/potassium/chloride transporters), member 1	1.67	0.00235875
100155444	RPS10	ribosomal protein S10	1.67	0.0136529
100155673	RCCD1	RCC1 domain containing 1	1.67	0.00383866
100156687	LOC100156687	proline-rich transmembrane protein 3-like	1.67	0.00654147
396986	FHL3	four and a half LIM domains 3	1.66	0.00790325
414415	MRPS11	mitochondrial ribosomal protein S11	1.66	0.00304067
497635	IMPACT	Impact homolog (mouse)	1.66	0.00311528
100154571	ATXN1	ataxin 1	1.66	0.0101086
100155867	C5H12orf11	chromosome 12 open reading frame 11 ortholog	1.66	0.00244373
AAR01786	COX3	cytochrome c oxidase subunit III	1.66	0.00830535
654327	SRSF1	serine/arginine-rich splicing factor 1	1.65	0.00186958
768117	SRSF2	serine/arginine-rich splicing factor 2	1.65	0.00920283
100134988	C17H20orf106	chromosome 20 open reading frame 106 ortholog	1.65	0.00569374
100151876	DNAJC14	DnaJ (Hsp40) homolog, subfamily C, member 14	1.65	0.0013597
100154432	RPN2	ribophorin II	1.65	0.00901629
100157658	DEPTOR	DEP domain containing MTOR-interacting protein	1.65	0.00458484
397332	EGR-1	early growth response protein 1(Egr-1, NGFI-A)	1.64	0.00376404
397412	MIF	macrophage migration inhibitory factor (glycosylation-inhibiting factor)	1.64	0.00827012
100125829	MUC13	mucin 13, cell surface associated	1.64	0.00456618
100154272	BPHL	biphenyl hydrolase-like (serine hydrolase)	1.64	0.0113937
100157115	LOC100157115	Rhabdoid tumor deletion region gene 1	1.64	0.0130892
AAM55498	SLA-P14	MHC class I antigen	1.64	0.00376612
Q75ZP3	IGFBP1	Insulin-like growth factor-binding protein 1	1.64	0.00593832
397018	SCARB1	scavenger receptor class B, member 1	1.63	0.00711976
397655	RAN	RAN, member RAS oncogene family	1.63	0.00628446
100037303	SGMS1	sphingomyelin synthase 1	1.63	0.000768976
100135667	NLRC5	NLR family, CARD domain containing 5	1.63	0.007155
100141410	ZNF217	zinc finger protein 217	1.63	0.00207686
100152224	LOC100152224	UPF0551 protein C8orf38 homolog, mitochondrial-like	1.63	0.0120818
100153516	BAZ2A	bromodomain adjacent to zinc finger domain, 2A	1.63	0.00434026
396996	TF	transferrin	1.62	0.00806285
791125	FYN	FYN oncogene related to SRC, FGR, YES	1.62	0.000327488
100037286	ARNTL	aryl hydrocarbon receptor nuclear translocator-like	1.62	0.00460349
100154734	ILF2	interleukin enhancer binding factor 2, 45kDa	1.62	0.0124674
100156146	ADAM8	ADAM metallopeptidase domain 8	1.62	0.0128529
ACI04227	SLA-DQB	MHC class II antigen	1.62	0.0128943
397006	ADAM2	ADAM metallopeptidase domain 2	1.61	0.00183642
397162	CCND2	cyclin D2	1.61	0.0124363
100153122	LOC100153122	protein misato homolog 1-like	1.61	0.0012457
100154821	LOC100154821	protein FAM75D1-like	1.61	0.00593003
100155418	HSD17B7	hydroxysteroid (17-beta) dehydrogenase 7	1.61	0.0104734
100155420	NHP2L1	NHP2 non-histone chromosome protein 2-like 1 (S. cerevisiae)	1.61	0.0126187
100157662	LOC100157662	homeobox protein Hox-D1-like	1.61	0.00632384
100157738	NRBF2	nuclear receptor binding factor 2	1.61	0.00436927
397020	TNFRSF1A	tumor necrosis factor receptor superfamily, member 1A	1.6	0.00029847
397219	PAPP-A	pregnancy-associated plasma protein-A	1.6	0.0105086
397609	PTF-BETA	pleiotrophic factor beta	1.6	0.0117253
414396	ACTB	actin, beta	1.6	0.00566265
733643	LOC733643	nuclear receptor corepressor 2	1.6	0.013114
100101924	EIF4E2	eukaryotic translation initiation factor 4E family member 2	1.6	0.0115305
100125552	SLC2A11	solute carrier family 2 (facilitated glucose transporter), member 11	1.6	0.00893546
100125830	KCNAB1	potassium voltage-gated channel, shaker-related subfamily, beta member 1	1.6	0.00315881
100152189	SSB	Sjogren syndrome antigen B (autoantigen La)	1.6	0.00445633
100152491	LOC100152491	Lysophospholipase I	1.6	0.000870538
100155187	PUS7L	pseudouridylate synthase 7 homolog (S. cerevisiae)-like	1.6	0.00329354
1210234A	---	ATPase alpha,Na/K	1.6	0.00356921
397351	HPRT1	hypoxanthine phosphoribosyltransferase 1	1.59	0.0104299
397491	IGF1	insulin-like growth factor 1 (somatomedin C)	1.59	0.00352568
733606	TMSB4X	thymosin beta 4, X-linked	1.59	0.000885047
100048957	BTG3	BTG family, member 3	1.59	0.00776023
100152755	TRIM59	tripartite motif containing 59	1.59	0.00717572
100157928	TDRD10	tudor domain containing 10	1.59	0.0068358
414430	MED27	mediator complex subunit 27	1.58	0.00525847
503700	PIK3C3	phosphatidylinositol 3-kinase, catalytic subunit type 3	1.58	0.0117398
100038017	LOC100038017	lysophosphatidic acid receptor 4	1.58	0.0112838
100101921	SLC9A2	solute carrier family 9, subfamily A (NHE2, cation proton antiporter 2), member 2	1.58	0.00342204
100142661	ASPA	aspartoacylase	1.58	0.00883389
100153334	TBC1D12	TBC1 domain family, member 12	1.58	0.0053621
100153375	LOC100153375	huntingtin-interacting protein K-like	1.58	0.00717365
100153928	PRPF39	PRP39 pre-mRNA processing factor 39 homolog (S. cerevisiae)	1.58	0.00274427
100155677	STRBP	spermatid perinuclear RNA binding protein	1.58	0.011802
100155855	SNRPF	small nuclear ribonucleoprotein polypeptide F	1.58	0.0107532
100156909	LOC100156909	dual specificity protein phosphatase 18-like	1.58	0.00823073
396836	LEPR	leptin receptor	1.57	0.010633
404697	HYAL2	hyaluronoglucosaminidase 2	1.57	0.00865149
445532	COFILIN	COFILIN protein	1.57	0.012486
449526	EPRS	glutamyl-prolyl-tRNA synthetase	1.57	0.00464495
100127170	HNRNPAB	heterogeneous nuclear ribonucleoprotein A/B	1.57	0.0103532
100152026	LOC100152026	protein EAN57-like	1.57	0.01049
100153225	SEMA3F	sema domain, immunoglobulin domain (Ig), short basic domain, secreted, (semaphorin) 3F	1.57	0.000907847
100156866	LOC100156866	trace amine-associated receptor 8a-like	1.57	0.0134851
100157141	STXBP1	syntaxin binding protein 1	1.57	0.00202504
100512686	IRS1	insulin receptor substrate 1	1.57	0.00747212
100514624	NEK6	NIMA (never in mitosis gene a)-related kinase 6	1.57	0.00739336
P81649	RNASE6	Ribonuclease K3	1.57	0.000965883
397254	GDF11	growth differentiation factor 11	1.56	0.00539941
414419	RPL32	ribosomal protein L32	1.56	0.00726278
448812	IGFBP3	insulin-like growth factor binding protein 3	1.56	0.0136136
574074	FABP5	fatty acid binding protein 5 (psoriasis-associated)	1.56	0.00351946
733687	MAPRE1	microtubule-associated protein, RP/EB family, member 1	1.56	0.0130166
100037299	P4HA1	prolyl 4-hydroxylase, alpha polypeptide I	1.56	0.00384073
100038005	KLF5	Kruppel-like factor 5 (intestinal)	1.56	0.0113315
100049661	ADAMTS20	ADAM metallopeptidase with thrombospondin type 1 motif, 20	1.56	0.00558596
100049665	KRT2	keratin 2	1.56	0.00891887
100124386	MKI67	antigen identified by monoclonal antibody Ki-67	1.56	0.0071094
100152746	LOC100152746	sterile alpha motif domain-containing protein 15-like	1.56	0.0129068
100153715	LOC100153715	transmembrane protein 44-like	1.56	0.00296398
100153732	LOC100153732	olfactory receptor 1052-like	1.56	0.00405837
100153826	LOC100153826	diacylglycerol O-acyltransferase 2-like protein 6-like	1.56	0.00396302
100153873	PTK7	PTK7 protein tyrosine kinase 7	1.56	0.0117937
100155201	LOC100155201	pyrophosphatase 1	1.56	0.00973759
100156127	LOC100156127	histone H2B type 1-M-like|histone cluster 1, H2bd	1.56	0.00208515
100157256	EYA4	eyes absent homolog 4 (Drosophila)	1.56	0.000872611
100170853	SMN1	survival of motor neuron 1, telomeric	1.56	0.00599635
397285	ITGAV	integrin, alpha V	1.55	0.00846702
553100	GUCY1A3	guanylate cyclase 1, soluble, alpha 3	1.55	0.012314
780428	CDC42	cell division cycle 42 (GTP binding protein, 25kDa)	1.55	0.00391328
100151867	LOC100151867	guanine nucleotide-binding protein G(z) subunit alpha-like	1.55	0.0118373
100153485	TCP1	t-complex 1	1.55	0.00649587
100153809	LOC100153809	aldehyde dehydrogenase 9A1	1.55	0.00280023
100154206	WDR46	WD repeat domain 46	1.55	0.0103014
100154317	CCT3	chaperonin containing TCP1, subunit 3 (gamma)	1.55	0.0121544
100187581	CLTA	clathrin, light chain A	1.55	0.00844837
397078	TGFB1	transforming growth factor, beta 1	1.54	0.00452887
397186	CTR1	high-affinity copper uptake protein	1.54	0.000868466
733577	CD70	CD70 molecule	1.54	0.00716743
100124376	SKIV2L	superkiller viralicidic activity 2-like (S. cerevisiae)	1.54	0.00583468
100134857	NCF1	neutrophil cytosolic factor 1	1.54	0.000426978
100142667	NAGA	N-acetylgalactosaminidase, alpha-	1.54	0.00644198
100144507	RAP2A	RAP2A, member of RAS oncogene family	1.54	0.00469884
100152681	LOC100152681	epidermal Langerhans cell protein LCP1	1.54	0.00947022
100153578	CPXM2	carboxypeptidase X (M14 family), member 2	1.54	0.0102931
100153958	PABPC1	poly(A) binding protein, cytoplasmic 1	1.54	0.00770012
100155200	LOC100155200	F-box/LRR-repeat protein 22-like	1.54	0.0130747
100156249	LOC100156249	malectin-like	1.54	0.011402
100156452	LOC100156452	olfactomedin-like protein 2B-like	1.54	0.013199
396833	MAPK6	mitogen-activated protein kinase 6	1.53	0.0100879
100125975	KLHDC3	kelch domain containing 3	1.53	0.00581188
100144472	UCHL5	ubiquitin carboxyl-terminal hydrolase L5	1.53	0.0113211
100153008	CCDC64	coiled-coil domain containing 64	1.53	0.0032811
100155249	LOC100155249	keratin, type II cytoskeletal 3-like	1.53	0.00584504
100157653	SEMA3G	sema domain, immunoglobulin domain (Ig), short basic domain, secreted, (semaphorin) 3G	1.53	0.0118538
396943	ITGB2	integrin, beta 2 (complement component 3 receptor 3 and 4 subunit)	1.52	0.00119388
397258	NEK2	NIMA (never in mitosis gene a)-related kinase 2	1.52	0.00569995
100152210	TAF5	TAF5 RNA polymerase II, TATA box binding protein (TBP)-associated factor, 100kDa	1.52	0.00232558
100155569	NHLRC2	NHL repeat containing 2	1.52	0.00466982
100157200	LOC100157200	Protein fam69a	1.52	0.0120114
100158131	SBNO1	strawberry notch homolog 1 (Drosophila)	1.52	0.000209344
100170146	IDH1	isocitrate dehydrogenase 1 (NADP+), soluble	1.52	0.00555901
100174963	ARPC1A	actin related protein 2/3 complex, subunit 1A, 41kDa	1.52	0.0132923
396607	TLR1	toll-like receptor 1	1.51	0.00901007
396636	CD8B	CD8b molecule	1.51	0.0119678
396730	ANGPT2	angiopoietin 2	1.51	0.00249554
397330	XPO1	exportin 1 (CRM1 homolog, yeast)	1.51	0.00336194
100154370	SYNCRIP	synaptotagmin binding, cytoplasmic RNA interacting protein	1.51	0.000853957
100155079	PTPRE	protein tyrosine phosphatase, receptor type, E	1.51	0.00313187
100155707	TIAM1	T-cell lymphoma invasion and metastasis 1	1.51	0.00903702
100156545	LOC100156545	acetoacetyl-CoA synthetase-like	1.51	0.0131721
100156887	LOC100156887	olfactory receptor 1J4-like	1.51	0.00151722
100157001	GOLGA4	golgin A4	1.51	0.00800688
100157558	CIZ1	CDKN1A interacting zinc finger protein 1	1.51	0.00290594
396873	TCN1	transcobalamin I (vitamin B12 binding protein, R binder family)	1.5	0.00916553
396875	ATP2A2	ATPase, Ca++ transporting, cardiac muscle, slow twitch 2	1.5	0.000858102
397624	SLC15A1	solute carrier family 15 (oligopeptide transporter), member 1	1.5	0.0119948
641355	DSG1	desmoglein 1	1.5	0.00693322
733666	KCNS3	potassium voltage-gated channel, delayed-rectifier, subfamily S, member 3	1.5	0.00764623
100141422	BCAS4	breast carcinoma amplified sequence 4	1.5	0.00995937
100142665	NCF2	neutrophil cytosolic factor 2	1.5	0.00238155
100152587	LOC100152587	DPCD protein	1.5	0.00764001
100153946	LOC100153946	CCAAT/enhancer-binding protein delta-like	1.5	0.000729594
100155514	KIF13B	kinesin family member 13B	1.5	0.00612901
100155657	GOLGA3	golgin A3	1.5	0.00753638
100155924	RFTN1	raftlin, lipid raft linker 1	1.5	7.66903e-05
100156280	LOC100156280	gremlin-1-like	1.5	0.0113066
100156965	LOC100156965	serine/arginine repetitive matrix protein 4-like	1.5	0.00525432
AAG28213	NADH5	NADH5	1.5	0.000149235
396638	RPS23	ribosomal protein S23	1.49	0.000982465
396773	SERPINH1	serpin peptidase inhibitor, clade H (heat shock protein 47), member 1, (collagen binding protein 1)	1.49	0.00366248
445533	PC2	pro-hormone convertase	1.49	0.0012913
100037957	LOC100037957	F-actin capping protein subunit alpha 1	1.49	0.00185093
100144534	LSM2	LSM2 homolog, U6 small nuclear RNA associated (S. cerevisiae)	1.49	0.0082867
100152468	SLC39A14	solute carrier family 39 (zinc transporter), member 14	1.49	0.0125751
100154531	ZNF193	zinc finger protein 193	1.49	0.0119409
100154773	PCDH9	protocadherin 9	1.49	0.00666998
100154966	LOC100154966	sideroflexin-4-like	1.49	0.0059777
100155381	LOC100155381	olfactory receptor 4S2-like	1.49	0.00610413
100158101	ARHGAP30	Rho GTPase activating protein 30	1.49	0.00392986
396608	SCNN1A	sodium channel, non-voltage-gated 1 alpha subunit	1.48	0.00640675
397059	ITGA2B	integrin, alpha 2b (platelet glycoprotein IIb of IIb/IIIa complex, antigen CD41)	1.48	0.00989305
733609	DBH	dopamine beta-hydroxylase (dopamine beta-monooxygenase)	1.48	0.0111118
768108	TRA2B	transformer 2 beta homolog (Drosophila)	1.48	0.00081043
100048959	GJD3	gap junction protein, delta 3, 31.9kDa	1.48	0.00103014
100152857	CCDC167	coiled-coil domain containing 167	1.48	0.0104755
100153500	NUP188	nucleoporin 188kDa	1.48	0.000157526
100154248	IFIT3	interferon-induced protein with tetratricopeptide repeats 3	1.48	0.00928989
100154919	TRIM42	tripartite motif containing 42	1.48	0.0035547
100156173	RBM8A	RNA binding motif protein 8A	1.48	0.00854371
100156229	LOC100156229	DNA-directed RNA polymerase III subunit RPC1-like	1.48	0.012316
100157116	LOC100157116	uncharacterized LOC100157116	1.48	0.0126705
445521	HMGB1	high mobility group box 1	1.47	0.0037143
733592	RPL6	ribosomal protein L6	1.47	0.00817477
100038030	EIF4E	eukaryotic translation initiation factor 4E	1.47	0.00642955
100125962	LAG3	lymphocyte-activation gene 3	1.47	0.0104402
100153828	PSMD1	proteasome (prosome, macropain) 26S subunit, non-ATPase, 1	1.47	0.0115056
100157972	PPIL2	peptidylprolyl isomerase (cyclophilin)-like 2	1.47	0.00397753
100158102	LOC100158102	transcription factor GATA-5-like	1.47	0.0126021
396962	PMCH	pro-melanin-concentrating hormone	1.46	0.00325001
397215	KCNB2	potassium voltage-gated channel, Shab-related subfamily, member 2	1.46	0.00998839
397450	T	T, brachyury homolog (mouse)	1.46	0.00823281
397463	GLRX	glutaredoxin (thioltransferase)	1.46	0.00509472
414394	FLNB	filamin B, beta	1.46	0.000818721
595129	FADD	Fas (TNFRSF6)-associated via death domain	1.46	0.0124611
733594	TUBA1B	tubulin, alpha 1b	1.46	0.00719645
100144306	MYH4	myosin, heavy chain 4, skeletal muscle	1.46	0.00692907
100152718	VWA2	von Willebrand factor A domain containing 2	1.46	0.00451644
100152831	LOC100152831	pumilio domain-containing protein KIAA0020-like	1.46	0.00430502
100154515	LOC100154515	ferritin heavy chain-like	1.46	0.0127244
100154880	LOC100154880	pumilio domain-containing protein C14orf21-like	1.46	0.00909091
100155309	IDE	insulin-degrading enzyme	1.46	0.00349045
100155803	OLA1	Obg-like ATPase 1	1.46	0.0116549
100155804	RCOR1	REST corepressor 1	1.46	0.00937072
100156232	HS2ST1	heparan sulfate 2-O-sulfotransferase 1	1.46	0.00826183
100157373	LOC100157373	tripartite motif-containing protein 45-like	1.46	0.0134063
100192437	ERP44	endoplasmic reticulum protein 44	1.46	0.00884218
397039	MDH2	malate dehydrogenase 2, NAD (mitochondrial)	1.45	0.00544501
414905	TNNC2	troponin C type 2 (fast)	1.45	0.00869917
733653	LOC733653	crystallin, zeta (quinone reductase)	1.45	0.00346972
100151888	ZBTB10	zinc finger and BTB domain containing 10	1.45	0.00646064
100152055	LOC100152055	NADPH oxidase cytosolic protein p40phox	1.45	0.0115243
100153509	INPP5J	inositol polyphosphate-5-phosphatase J	1.45	0.00698503
100154253	BICC1	bicaudal C homolog 1 (Drosophila)	1.45	0.00465945
100154578	GPR137B	G protein-coupled receptor 137B	1.45	0.00582224
100155557	LOC100155557	myosin-Vc-like	1.45	0.00458069
100156439	LOC100156439	hCG1798824	1.45	0.0070182
100156650	LOC100156650	ephrin type-A receptor 6-like	1.45	0.00308627
100156751	ASTE1	asteroid homolog 1 (Drosophila)	1.45	0.0066534
AAB09534	---	beta 1,4 galactosyltransferase	1.45	0.0130021
P34930	HSPA1A	Heat shock 70 kDa protein 1A	1.45	0.00845873
396859	NOS2	nitric oxide synthase 2, inducible	1.44	0.0066306
100048946	RNASEL	ribonuclease L (2',5'-oligoisoadenylate synthetase-dependent)	1.44	0.0115968
100101926	EIF4A3	eukaryotic translation initiation factor 4A3	1.44	0.0109232
100141418	RNF39	ring finger protein 39	1.44	0.00523359
100142689	CREB3	cAMP responsive element binding protein 3	1.44	0.0113274
100144621	LOC100144621	mighty	1.44	0.00663267
100151912	CNPY2	canopy 2 homolog (zebrafish)	1.44	0.00643162
100152737	UGCG	UDP-glucose ceramide glucosyltransferase	1.44	0.00933342
100153072	MYEF2	myelin expression factor 2	1.44	0.00197944
100154117	M6PR	mannose-6-phosphate receptor (cation dependent)	1.44	0.00133068
100154179	LOC100154179	putative Golgi pH regulator C-like	1.44	0.00359408
100154316	LOC100154316	immunoglobulin iota chain-like	1.44	0.0097977
100155149	CLK2	CDC-like kinase 2	1.44	0.00979356
100156979	LOC100156979	TNF receptor-associated factor 3-like	1.44	0.0040252
CAQ34905	SRPRB	signal recognition particle receptor B subunit	1.44	0.00580359
396713	A	blood group A transferase-like	1.43	0.0133648
397391	MMP2	matrix metallopeptidase 2 (gelatinase A, 72kDa gelatinase, 72kDa type IV collagenase)	1.43	0.00317125
397601	ARAF	v-raf murine sarcoma 3611 viral oncogene homolog	1.43	0.00113584
399540	SUCLA2	succinate-CoA ligase, ADP-forming, beta subunit	1.43	0.00708245
414398	RPL23	ribosomal protein L23	1.43	0.00360859
606748	SLC45A2	solute carrier family 45, member 2	1.43	0.00860382
654328	MET	met proto-oncogene (hepatocyte growth factor receptor)	1.43	0.0127928
100037923	LOC100037923	immunoglobulin VDJ region	1.43	0.0110185
100127155	LMO4	LIM domain only 4	1.43	0.012171
100151740	FYCO1	FYVE and coiled-coil domain containing 1	1.43	0.00696431
100153792	TUBA3D	tubulin, alpha 3d	1.43	0.013427
100157976	DRG1	developmentally regulated GTP binding protein 1	1.43	0.00116901
396595	PRF1	perforin 1 (pore forming protein)	1.42	2.48725e-05
396992	SLC12A4	solute carrier family 12 (potassium/chloride transporters), member 4	1.42	0.00163122
397028	HSP90AA1	heat shock protein 90kDa alpha (cytosolic), class A member 1	1.42	0.00999461
397032	SEPW1	selenoprotein W, 1	1.42	0.00816026
397062	TFRC	transferrin receptor (p90, CD71)	1.42	0.00108195
397256	MYH2	myosin, heavy chain 2, skeletal muscle, adult	1.42	0.0134581
397339	F8	coagulation factor VIII, procoagulant component	1.42	0.0122601
397385	OST48	oligosaccharyltransferase OST48	1.42	0.00269245
397529	MDGA1	MAM domain containing glycosylphosphatidylinositol anchor 1	1.42	0.00997181
397606	RPN1	ribophorin I	1.42	0.0107304
100144585	HPCAL4	hippocalcin like 4	1.42	0.00705551
100152357	RPS6KL1	ribosomal protein S6 kinase-like 1	1.42	0.0108154
100152722	LOC100152722	Chria protein	1.42	0.0087116
100154035	POLR3D	polymerase (RNA) III (DNA directed) polypeptide D, 44kDa	1.42	0.00847531
100156029	GPC4	glypican 4	1.42	0.00343241
100157569	RNF185	ring finger protein 185	1.42	0.000984538
100157588	TM9SF3	transmembrane 9 superfamily member 3	1.42	0.00501596
100157879	BMS1	BMS1 homolog, ribosome assembly protein (yeast)	1.42	0.0132653
ACB59245	CTSB	cathepsin B	1.42	0.00584297
396676	ST6GALNAC2	ST6 (alpha-N-acetyl-neuraminyl-2,3-beta-galactosyl-1,3)-N-acetylgalactosaminide alpha-2,6-sialyltransferase 2	1.41	0.0109791
396994	NST	nucleotide sugar transporter-like	1.41	0.0070638
397427	MC2R	melanocortin 2 receptor (adrenocorticotropic hormone)	1.41	0.0096609
397507	CYBA	cytochrome b-245, alpha polypeptide	1.41	0.0114953
397610	PPP1R14A	protein phosphatase 1, regulatory (inhibitor) subunit 14A	1.41	0.00197529
414909	MAOB	monoamine oxidase B	1.41	0.0108133
733636	HNF4A	hepatocyte nuclear factor 4, alpha	1.41	0.00851262
100141305	RAD54L	RAD54-like (S. cerevisiae)	1.41	0.00205613
100144885	WDR62	WD repeat domain 62	1.41	0.000501596
100152044	GRIK5	glutamate receptor, ionotropic, kainate 5	1.41	0.00868673
100152829	CATSPERB	catsper channel auxiliary subunit beta	1.41	0.00844008
100153499	TCEAL4	transcription elongation factor A (SII)-like 4	1.41	0.00268416
100154025	LOC100154025	myosin-XVIIIb-like	1.41	0.00774986
100154213	USP40	ubiquitin specific peptidase 40	1.41	0.00167268
100156971	LOC100156971	Density-regulated protein	1.41	0.00690834
100157043	ABCB7	ATP-binding cassette, sub-family B (MDR/TAP), member 7	1.41	0.0026738
100157535	TMEM151B	transmembrane protein 151B	1.41	0.00039796
100157568	SLC27A3	solute carrier family 27 (fatty acid transporter), member 3	1.41	0.00945778
397483	ITGA2	integrin, alpha 2 (CD49B, alpha 2 subunit of VLA-2 receptor)	1.4	6.83995e-05
414387	ICAM-2	intercellular adhesion molecule-2	1.4	0.00576835
444998	FOXP3	forkhead box P3	1.4	0.0122995
100144489	GPR4	G protein-coupled receptor 4	1.4	0.000961738
100144537	PPT2	palmitoyl-protein thioesterase 2	1.4	0.0130601
100152608	LOC100152608	leucine-rich repeat-containing protein 52-like	1.4	0.010005
100153734	PDZD8	PDZ domain containing 8	1.4	0.0100713
100154547	HELLS	helicase, lymphoid-specific	1.4	0.00825975
100155196	LOC100155196	peptidase inhibitor R3HDML-like	1.4	0.00569581
100155916	TNFAIP8L2	tumor necrosis factor, alpha-induced protein 8-like 2	1.4	0.002081
100157224	PUS1	pseudouridylate synthase 1	1.4	0.00190689
100157578	NAB2	NGFI-A binding protein 2 (EGR1 binding protein 2)|NGFI-A-binding protein 2-like	1.4	0.00319819
100157918	LOC100157918	PH domain-containing protein C10orf81-like	1.4	0.0118787
CAR64507	S1PR3	sphingosine-1-phosphate receptor 3	1.4	0.0073374
397442	THOP1	thimet oligopeptidase 1	1.39	0.00894375
397461	PTBP1	polypyrimidine tract binding protein 1	1.39	0.0107594
406869	CGA	glycoprotein hormones, alpha polypeptide	1.39	0.0131306
414437	C5	complement component 5	1.39	0.0126456
445522	TPO	thyroid peroxidase	1.39	0.00704307
574062	MAPK12	mitogen-activated protein kinase 12	1.39	0.00588443
100126864	IFNGR2	interferon gamma receptor 2 (interferon gamma transducer 1)	1.39	0.00627617
100134950	SFRS18	PNN-interacting serine/arginine-rich protein	1.39	0.00277536
100152595	AKAP12	A kinase (PRKA) anchor protein 12	1.39	0.00855822
100155997	ACYP1	acylphosphatase 1, erythrocyte (common) type	1.39	0.01032
100156869	CHD2	chromodomain helicase DNA binding protein 2	1.39	0.0110434
100157099	TEX10	testis expressed 10	1.39	0.00858724
100191062	HAS1	hyaluronan synthase 1	1.39	0.00702856
Q29238	CLIC1	Chloride intracellular channel protein 1	1.39	0.00131203
397019	ITGB1	integrin, beta 1 (fibronectin receptor, beta polypeptide, antigen CD29 includes MDF2, MSK12)	1.38	0.0123492
397338	WT1	Wilms tumor 1	1.38	0.00839033
397531	COL5A3	collagen, type V, alpha 3	1.38	0.00802761
414410	RARS	arginyl-tRNA synthetase	1.38	0.0130788
431781	CLDN3	claudin 3	1.38	0.0116486
733651	LOC733651	zinc finger protein 265	1.38	0.00607511
100151929	LOC100151929	olfactory receptor 4F21-like	1.38	0.00126435
100152212	HECTD1	HECT domain containing E3 ubiquitin protein ligase 1	1.38	0.00100941
100152714	LOC100152714	carbonic anhydrase 13	1.38	0.0109854
100152836	AGPAT6	1-acylglycerol-3-phosphate O-acyltransferase 6 (lysophosphatidic acid acyltransferase, zeta)	1.38	0.0101148
100152851	CD84	CD84 molecule	1.38	0.0105916
100153064	CHTOP	chromatin target of PRMT1	1.38	0.0128073
100154924	MAGEL2	MAGE-like 2	1.38	0.0130125
100155369	RRBP1	ribosome binding protein 1 homolog 180kDa (dog)	1.38	0.0120134
100155434	ELOVL3	ELOVL fatty acid elongase 3	1.38	0.0124922
100156322	LOC100156322	Mitochondrial ribosomal protein L3	1.38	0.00472164
100156643	PHF19	PHD finger protein 19	1.38	0.00716122
100157391	TIMM23	translocase of inner mitochondrial membrane 23 homolog (yeast)	1.38	0.00486672
100157682	AP1G2	adaptor-related protein complex 1, gamma 2 subunit	1.38	0.0109584
ABA39527	---	vimentin, partial	1.38	0.00876964
397554	EPOR	erythropoietin receptor	1.37	0.00904738
414756	PDZK1IP1	PDZK1 interacting protein 1	1.37	0.00910956
497636	DMD	dystrophin	1.37	0.0081955
100125839	RAE1	RAE1 RNA export 1 homolog (S. pombe)	1.37	0.00862248
100144588	SLC3A1	solute carrier family 3 (cystine, dibasic and neutral amino acid transporters), member 1	1.37	0.000325416
100152593	LOC100152593	tetraspan membrane protein of hair cell stereocilia-like	1.37	0.0073747
100152838	SLC22A23	solute carrier family 22, member 23	1.37	0.00139493
100153381	LOC100153381	transcription elongation factor B polypeptide 1-like	1.37	0.00137213
100153560	DDX18	DEAD (Asp-Glu-Ala-Asp) box polypeptide 18	1.37	0.00107574
100154060	LOC100154060	protein RIC1 homolog	1.37	0.00703685
100155866	FXR1	fragile X mental retardation, autosomal homolog 1	1.37	0.0104071
100157236	LOC100157236	exosome complex component RRP43-like	1.37	0.00680264
100157292	MTMR3	myotubularin related protein 3	1.37	0.00200224
100157303	ZC3H14	zinc finger CCCH-type containing 14	1.37	0.0126746
AAB23441	---	aggrecan {hyaluronan-binding region}	1.37	0.0045268
ABW83674	D5FAD	delta-5 fatty acid desaturase	1.37	0.0079219
497236	SLC26A6	solute carrier family 26, member 6	1.36	0.00720682
574054	ATP5G1	ATP synthase, H+ transporting, mitochondrial Fo complex, subunit C1 (subunit 9)	1.36	0.00884633
595108	ARF4	ADP-ribosylation factor 4	1.36	0.0102496
733656	SRSF11	serine/arginine-rich splicing factor 11	1.36	0.0055901
100141407	C7H6orf153	chromosome 6 open reading frame 153 ortholog	1.36	0.0129524
100145890	SFRP4	secreted frizzled-related protein 4	1.36	0.00523567
100152147	LOC100152147	olfactory receptor 4F3/4F16/4F29-like	1.36	0.00986196
100152381	TCF19	transcription factor 19	1.36	0.0103967
100152632	LOC100152632	zinc finger protein 185-like	1.36	0.00169755
100153013	SPDEF	SAM pointed domain containing ets transcription factor	1.36	0.0028935
100153302	SLC10A1	solute carrier family 10 (sodium/bile acid cotransporter family), member 1	1.36	0.00678606
100154318	LOC100154318	signal sequence receptor, beta	1.36	0.00444596
100155573	YDJC	YdjC homolog (bacterial)	1.36	0.00789081
100156215	ZMYND17	MSS51 mitochondrial translational activator homolog (S. cerevisiae)	1.36	0.00107781
100157469	POLG	polymerase (DNA directed), gamma	1.36	0.00920076
100157687	LOC100157687	mitochondrial fission process protein 1-like	1.36	0.00828048
100157921	RALGPS1	Ral GEF with PH domain and SH3 binding motif 1	1.36	0.00866808
100158181	SORD	sorbitol dehydrogenase	1.36	0.0132467
396938	GANAB	glucosidase, alpha; neutral AB	1.35	0.00294325
397340	STAT5B	signal transducer and activator of transcription 5B	1.35	0.00906189
397532	COL5A2	collagen, type V, alpha 2	1.35	0.0097749
100135662	CHUK	conserved helix-loop-helix ubiquitous kinase	1.35	0.000410397
100152569	OTUD7B	OTU domain containing 7B	1.35	0.00564399
100154378	PDE10A	phosphodiesterase 10A	1.35	0.00203333
100154512	TRIM38	tripartite motif containing 38	1.35	0.000480869
100154575	LOC100154575	E3 ubiquitin-protein ligase RNF182-like	1.35	0.0100547
100155674	TAF2	TAF2 RNA polymerase II, TATA box binding protein (TBP)-associated factor	1.35	0.0121668
100156622	CORO1C	coronin, actin binding protein, 1C	1.35	0.010405
100157153	LOC100157153	radial spoke head protein 9 homolog	1.35	0.0119098
100157253	LOC100157253	NK1 transcription factor-related protein 2-like	1.35	0.0060461
100157714	LOC100157714	centrosomal protein 63	1.35	0.00899764
396562	GFAP	glial fibrillary acidic protein	1.34	0.00599428
397602	GPI	glucose-6-phosphate isomerase	1.34	0.0135535
397637	PPIA	peptidylprolyl isomerase A (cyclophilin A)	1.34	0.0119119
445526	CA11	carbonic anhydrase XI	1.34	0.00085603
541594	HAND1	heart and neural crest derivatives expressed 1	1.34	0.00528541
100049698	SNCAIP	synuclein, alpha interacting protein	1.34	0.00117108
100152439	MYB	v-myb myeloblastosis viral oncogene homolog (avian)	1.34	0.0092816
100154739	SFI1	Sfi1 homolog, spindle assembly associated (yeast)	1.34	0.00456411
100155219	TMED3	transmembrane emp24 protein transport domain containing 3	1.34	0.00915309
100155424	SEL1L	sel-1 suppressor of lin-12-like (C. elegans)	1.34	0.00259503
100156680	LOC100156680	protein broad-minded-like	1.34	0.00210173
100157013	SEC23IP	SEC23 interacting protein	1.34	0.00490403
100157635	TRPC4	transient receptor potential cation channel, subfamily C, member 4	1.34	0.00934792
100157848	HMGA1	high mobility group AT-hook 1	1.34	0.00993243
397298	ENTPD1	ectonucleoside triphosphate diphosphohydrolase 1	1.33	0.00926087
414427	GDI2	GDP dissociation inhibitor 2	1.33	0.00170791
450213	RXFP4	relaxin/insulin-like family peptide receptor 4	1.33	0.0106786
733631	GATA3	GATA binding protein 3	1.33	0.00341376
100037953	C8A	complement component 8, alpha polypeptide	1.33	0.0098661
100126292	CSTF1	cleavage stimulation factor, 3' pre-RNA, subunit 1, 50kDa	1.33	0.0030075
100127160	CIDE-B	cell-death-inducing DNA-fragmentation-factor-like effector B	1.33	0.00920698
100127440	TAS1R3	taste receptor, type 1, member 3	1.33	0.00785972
100144452	ABCF1	ATP-binding cassette, sub-family F (GCN20), member 1	1.33	0.0124819
100152256	LOC100152256	cysteine-rich with EGF-like domain protein 1-like	1.33	0.00965676
100152265	LASS3	ceramide synthase 3	1.33	0.0105439
100153818	C7H6orf125	uncharacterized protein C6orf125 homolog	1.33	0.00745347
100154056	CALM1	calmodulin 1 (phosphorylase kinase, delta)|calmodulin-like|calmodulin 3 (phosphorylase kinase, delta)	1.33	0.00586992
100154215	WDR96	WD repeat domain 96	1.33	0.00725034
100154573	GMPR	guanosine monophosphate reductase	1.33	0.00935
100155697	ANK1	ankyrin 1, erythrocytic	1.33	0.00141359
100156281	TM7SF3	transmembrane 7 superfamily member 3	1.33	0.00150893
100156489	LOC100156489	protein-glutamine gamma-glutamyltransferase K-like	1.33	0.00339303
100156592	SPATA5L1	spermatogenesis associated 5-like 1	1.33	0.00344277
100156639	LOC100156639	transmembrane protein 55A-like	1.33	0.00448742
100157302	LOC100157302	SWI/SNF-related matrix-associated actin-dependent regulator of chromatin a2	1.33	0.00395473
100157770	LOC100157770	rhotekin-2-like	1.33	0.00828877
396558	PAQR7	progestin and adipoQ receptor family member VII|membrane progestin receptor alpha-like	1.32	0.00522116
396927	ZP3	zona pellucida glycoprotein 3 (sperm receptor)	1.32	0.00685445
397368	NR5A1	nuclear receptor subfamily 5, group A, member 1	1.32	0.00563985
397591	NPC1	Niemann-Pick disease, type C1	1.32	0.00402106
399501	ADRA2A	adrenoceptor alpha 2A	1.32	0.012258
431672	DDX4	DEAD (Asp-Glu-Ala-Asp) box polypeptide 4	1.32	0.00449985
595126	LY75	lymphocyte antigen 75	1.32	0.00255565
733634	LOC733634	aldo-keto reductase family 1 member C1-like	1.32	0.010917
100037269	SLC27A1	solute carrier family 27 (fatty acid transporter), member 1	1.32	0.0105853
100037291	DYNC1H1	dynein, cytoplasmic 1, heavy chain 1	1.32	0.0102413
100151829	PTCHD1	patched domain containing 1	1.32	0.0134664
100152312	GALK2	galactokinase 2	1.32	0.0125855
100152586	SART3	squamous cell carcinoma antigen recognized by T cells 3	1.32	0.00473407
100152967	SEL1L2	sel-1 suppressor of lin-12-like 2 (C. elegans)	1.32	0.0103884
100152995	PFDN6	prefoldin subunit 6	1.32	0.00343034
100154990	SQRDL	sulfide quinone reductase-like (yeast)	1.32	0.00362724
100156366	TANK	TRAF family member-associated NFKB activator	1.32	0.0038967
100156747	UBE2Q1	ubiquitin-conjugating enzyme E2Q family member 1	1.32	0.00733947
100156850	LRIF1	ligand dependent nuclear receptor interacting factor 1	1.32	0.0100982
100157539	SMARCC2	SWI/SNF related, matrix associated, actin dependent regulator of chromatin, subfamily c, member 2	1.32	0.00973138
100157771	LRRC16A	leucine rich repeat containing 16A	1.32	0.00409775
AAF28891	---	p53 protein	1.32	0.00282925
Q29121	GALNT1	Polypeptide N-acetylgalactosaminyltransferase 1	1.32	0.0103242
396599	MCSF ALPHA	macrophage colony stimulating factor alpha	1.31	0.0084235
396665	TGFBR1	transforming growth factor, beta receptor 1	1.31	0.0091448
396823	GAPDH	glyceraldehyde-3-phosphate dehydrogenase	1.31	0.0029163
396971	ALOX12	arachidonate 12-lipoxygenase	1.31	0.00951789
397271	AIF1	allograft inflammatory factor 1	1.31	0.00756539
397346	MMP-13	matrix metalloproteinase 13 precursor	1.31	0.0117025
445537	ST3GAL1	ST3 beta-galactoside alpha-2,3-sialyltransferase 1	1.31	0.0129213
448964	GC	group-specific component (vitamin D binding protein)	1.31	0.00696016
448973	NUDT5	nudix (nucleoside diphosphate linked moiety X)-type motif 5	1.31	0.00172242
100048951	SLC15A2	solute carrier family 15 (H+/peptide transporter), member 2	1.31	0.00813332
100125956	COPS2	COP9 constitutive photomorphogenic homolog subunit 2 (Arabidopsis)	1.31	0.0107242
100135663	MAP3K7	mitogen-activated protein kinase kinase kinase 7	1.31	0.0113232
100154074	ZNF322A	zinc finger protein 322	1.31	0.00814575
100154153	CHD1L	chromodomain helicase DNA binding protein 1-like	1.31	0.00709074
100154219	LTA4H	leukotriene A4 hydrolase	1.31	0.00425113
100154460	PRTG	protogenin	1.31	0.0118062
100154489	LOC100154489	WD repeat-containing protein 38-like	1.31	0.007269
100155667	RWDD2A	RWD domain containing 2A	1.31	0.00124363
100158135	SCAND3	SCAN domain containing 3	1.31	0.00668449
ABC59550	ABCD2	ATP-binding cassette sub-family D member 2	1.31	0.0106703
396903	LOC396903	myosin	1.3	0.00780376
396957	DCN	decorin	1.3	0.0105957
397023	PTGFRN	prostaglandin F2 receptor negative regulator	1.3	0.00709903
397201	JAK2	Janus kinase 2	1.3	3.73088e-05
397205	PHI-1	ubiquitous PKC-potentiated PP1 inhibitor	1.3	0.00154624
692188	APOM	apolipoprotein M	1.3	0.00520458
100037952	C6	complement component 6	1.3	0.0050968
100037959	CAPZB	capping protein (actin filament) muscle Z-line, beta	1.3	0.000534759
100152371	LOC100152371	Abl-philin 2	1.3	0.000777267
100155002	SHC3	SHC (Src homology 2 domain containing) transforming protein 3	1.3	0.000928574
100155164	LOC100155164	calpain-7-like protein-like	1.3	0.00251627
100156260	FANCI	Fanconi anemia, complementation group I	1.3	0.00790117
100156414	LOC100156414	protein FAM24A-like	1.3	0.00393193
100156417	NISCH	nischarin	1.3	0.0111926
100157102	LOC100157102	ubiquitin carboxyl-terminal hydrolase 20-like	1.3	0.0128923
100157873	DNMT3B	DNA (cytosine-5-)-methyltransferase 3 beta	1.3	0.00919869
100157940	TFEB	transcription factor EB	1.3	0.00114621
AAF79958	MGAM	maltase glucoamylase	1.3	0.00275256
396697	ESR2	estrogen receptor 2 (ER beta)	1.29	0.00984123
397083	EGF	epidermal growth factor	1.29	0.0100962
397202	JAK1	Janus kinase 1	1.29	0.00929611
397471	MMP14	matrix metallopeptidase 14 (membrane-inserted)	1.29	0.0124052
397513	POU3F3	POU class 3 homeobox 3	1.29	0.00935622
397641	CPR2	cell cycle progression 2 protein	1.29	0.00123741
414369	SMTN	smoothelin	1.29	0.00917796
100144476	TLR5	toll-like receptor 5	1.29	0.000524396
100144521	EGFL8	EGF-like-domain, multiple 8	1.29	0.010235
100151786	LOC100151786	ribonuclease P/MRP protein subunit POP5-like	1.29	0.00606061
100154442	CNOT7	CCR4-NOT transcription complex, subunit 7	1.29	0.0011773
100154789	TMEM106C	transmembrane protein 106C	1.29	0.00140115
100155869	ZFYVE26	zinc finger, FYVE domain containing 26	1.29	0.00886706
100188979	EPHA4	EPH receptor A4	1.29	0.00890436
ABC41760	ZAR1	truncated zygote arrest 1	1.29	0.000215562
396642	SSTR5	somatostatin receptor 5	1.28	0.00148406
397179	IL-18RA	interleukin-18 receptor alpha chain	1.28	0.00153588
397404	SLC2A1	solute carrier family 2 (facilitated glucose transporter), member 1	1.28	0.0121772
397517	FTCD	formiminotransferase cyclodeaminase	1.28	0.0101708
397656	PPP2CA	protein phosphatase 2, catalytic subunit, alpha isozyme	1.28	0.00692285
492312	MADCAM1	mucosal vascular addressin cell adhesion molecule 1	1.28	0.00573104
606743	LOC606743	A1 adenosine receptor	1.28	0.00413298
733691	NRAP	nebulin-related anchoring protein	1.28	0.000601086
100037949	RAP80	retinoid x receptor interacting protein	1.28	0.0122207
100101470	ATRN	attractin	1.28	0.00155868
100152118	OPRK1	opioid receptor, kappa 1	1.28	0.0121108
100152671	NCKAP1L	NCK-associated protein 1-like	1.28	0.00591344
100154567	NUP43	nucleoporin 43kDa	1.28	0.0101812
100155536	BMP6	bone morphogenetic protein 6	1.28	0.00718816
100156724	HDC	histidine decarboxylase	1.28	0.0015649
100157523	GGT5	gamma-glutamyltransferase 5	1.28	0.00763587
100157860	TDP2	tyrosyl-DNA phosphodiesterase 2	1.28	0.012372
100312960	ANXA4	annexin A4	1.28	0.0103573
397503	SFTPA1	surfactant protein A1	1.27	0.00577043
414737	CDH5	cadherin 5, type 2 (vascular endothelium)	1.27	0.00688347
448977	SEC61A2	Sec61 alpha 2 subunit (S. cerevisiae)	1.27	0.00603781
100144451	PRR3	proline rich 3	1.27	0.00982258
100153144	FBXO43	F-box protein 43	1.27	0.0087344
100153380	RP1L1	retinitis pigmentosa 1-like 1	1.27	0.00232144
100154701	TRMT2A	tRNA methyltransferase 2 homolog A (S. cerevisiae)	1.27	0.0103055
100155516	DMXL2	Dmx-like 2	1.27	0.000236289
100156779	LOC100156779	testis-specific serine/threonine-protein kinase 2-like	1.27	0.0052253
100156799	COX17	COX17 cytochrome c oxidase assembly homolog	1.27	0.00991585
100156836	FAM96A	family with sequence similarity 96, member A	1.27	0.00453716
100157110	CABIN1	calcineurin binding protein 1	1.27	0.0119761
397381	MTTP	microsomal triglyceride transfer protein	1.26	0.00810015
397482	PAFAH1B1	platelet-activating factor acetylhydrolase 1b, regulatory subunit 1 (45kDa)	1.26	0.00432782
414401	TBPRF10	TBP-related factor 10	1.26	0.00813539
100037973	SLC7A9	solute carrier family 7 (glycoprotein-associated amino acid transporter light chain, bo,+ system), member 9	1.26	0.00541185
100126852	GSK3B	glycogen synthase kinase 3 beta	1.26	0.00953654
100127352	FOXP2	forkhead box P2	1.26	0.0104444
100135660	NOD1	nucleotide-binding oligomerization domain containing 1	1.26	0.0112693
100153074	NCR2	natural cytotoxicity triggering receptor 2	1.26	0.00129752
100153517	RIN3	Ras and Rab interactor 3	1.26	0.00995523
100153617	LOC100153617	E3 UFM1-protein ligase 1	1.26	0.00503669
100154027	LOC100154027	forkhead box protein H1-like	1.26	0.0117212
100155342	LOC100155342	Ubiquitin isopeptidase T	1.26	0.0129835
100155415	SERPINB12	serpin peptidase inhibitor, clade B (ovalbumin), member 12	1.26	0.013456
100155832	LOC100155832	centrosomal protein of 290 kDa-like	1.26	0.00334535
100156140	EIF2B1	eukaryotic translation initiation factor 2B, subunit 1 alpha, 26kDa	1.26	0.0125461
100156175	LOC100156175	putative deoxyribonuclease TATDN1-like	1.26	0.00731667
100156323	LOC100156323	polynucleotide adenylyltransferase	1.26	0.00976868
100157582	TPI1	triosephosphate isomerase 1	1.26	0.0110911
100157703	IPO4	importin 4	1.26	0.0120072
ACA62933	SNCB	beta-synuclein	1.26	0.0124632
CAD22168	NOX1	NADPH oxidase 1	1.26	0.00328317
397528	SDC4	syndecan 4	1.25	0.00531028
414373	CCR3	chemokine (C-C motif) receptor 3	1.25	0.000623886
780403	LRRK2	leucine-rich repeat kinase 2	1.25	0.0115388
100037271	ENPP1	ectonucleotide pyrophosphatase/phosphodiesterase 1	1.25	0.00831779
100038004	EGR2	early growth response 2	1.25	0.012229
100142688	CREB3L4	cAMP responsive element binding protein 3-like 4	1.25	0.00166024
100152487	LOC100152487	teashirt homolog 1-like	1.25	0.00789288
100152559	LOC100152559	Regulator of G-protein signaling 10	1.25	0.0083551
100152612	LOC100152612	cyclophilin D	1.25	0.00174937
100153708	ATXN2	ataxin 2	1.25	0.000259089
100153896	FLAD1	FAD1 flavin adenine dinucleotide synthetase homolog (S. cerevisiae)	1.25	0.00665962
100154002	LOC100154002	mitogen-activated protein kinase kinase kinase MLK4-like	1.25	0.0133379
100154518	ARPC3	actin related protein 2/3 complex, subunit 3, 21kDa	1.25	0.00351117
100154785	LOC100154785	deaminase domain containing 1	1.25	0.00203126
100156777	LOC100156777	caspase 7	1.25	0.00244994
100158187	PLS3	plastin 3	1.25	0.0059093
100511536	MME	membrane metallo-endopeptidase	1.25	0.00719852
100516109	LOC100516109	tumor necrosis factor receptor superfamily member 16-like	1.25	0.00320856
CAN13291	COL11A2	collagen type XI alpha 2	1.25	0.000402106
397058	PSMA4	proteasome (prosome, macropain) subunit, alpha type, 4	1.24	0.00711769
397070	EGFR	epidermal growth factor receptor	1.24	0.00442524
449025	FUT3	fucosyltransferase 3 (galactoside 3(4)-L-fucosyltransferase, Lewis blood group)	1.24	0.00324379
503545	SLC7A1	solute carrier family 7 (cationic amino acid transporter, y+ system), member 1	1.24	0.000126435
100038006	LOC100038006	Pirh2	1.24	0.00414128
100049700	AP3D1	adaptor-related protein complex 3, delta 1 subunit	1.24	0.013626
100151943	AIG1	androgen-induced 1	1.24	0.00149028
100152800	LOC100152800	paired box protein Pax-1-like	1.24	0.00532272
100152900	KNDC1	kinase non-catalytic C-lobe domain (KIND) containing 1	1.24	0.0102848
100153726	PEX3	peroxisomal biogenesis factor 3	1.24	0.00617668
100154382	ZFYVE27	zinc finger, FYVE domain containing 27	1.24	0.00141981
397224	HRH4	histamine receptor H4	1.23	0.012799
397228	NR1I2	nuclear receptor subfamily 1, group I, member 2	1.23	0.00713013
397386	INHA	inhibin, alpha	1.23	0.00744103
397600	GATA-6	transcription factor GATA-6	1.23	0.0123264
397623	SIGLEC-1	sialoadhesin	1.23	0.0118124
494457	RDX	radixin	1.23	0.00335157
497234	FZR1	fizzy/cell division cycle 20 related 1 (Drosophila)	1.23	0.00838411
100144492	CDK4	cyclin-dependent kinase 4	1.23	0.00803175
100151881	CCAR1	cell division cycle and apoptosis regulator 1	1.23	0.00913236
100152117	CPEB3	cytoplasmic polyadenylation element binding protein 3	1.23	0.00325623
100153075	LOC100153075	olfactory receptor 6C68-like	1.23	0.0018758
100153328	LOC100153328	butyrophilin subfamily 1 member A1-like	1.23	0.000851884
100154398	ADAMTS7	ADAM metallopeptidase with thrombospondin type 1 motif, 7	1.23	0.00584919
100156253	GNPAT	glyceronephosphate O-acyltransferase	1.23	0.00390084
100157181	LOC100157181	transmembrane protein 47-like	1.23	0.0110144
100158218	ENO4	enolase family member 4	1.23	0.00562119
AAG28192	COI	COI	1.23	0.0120445
396660	CD74	CD74 molecule, major histocompatibility complex, class II invariant chain	1.22	0.00625337
396851	PIK3R5	phosphoinositide-3-kinase, regulatory subunit 5	1.22	0.0127327
397156	IL2RG	interleukin 2 receptor, gamma	1.22	0.00728558
397280	PROP1	PROP paired-like homeobox 1	1.22	0.0114476
100154982	CEP78	centrosomal protein 78kDa	1.22	0.0117875
100155227	RBM15	RNA binding motif protein 15	1.22	0.00502011
100158143	LOC100158143	receptor expression-enhancing protein 3-like	1.22	0.0122767
100190995	PRPF3	PRP3 pre-mRNA processing factor 3 homolog (S. cerevisiae)	1.22	0.0112445
CAN99572	SLC25A5	solute carrier family 25, member 5	1.22	0.0129876
100049704	PNPLA2	patatin-like phospholipase domain containing 2	1.21	0.00989719
100125953	TOR1A	torsin family 1, member A (torsin A)	1.21	0.0100298
100126283	AQP7	aquaporin 7	1.21	0.0107387
100151840	CEP250	centrosomal protein 250kDa	1.21	0.0122186
100152302	LOC100152302	transmembrane protein 79-like	1.21	0.0036231
100152768	LOC100152768	interferon regulatory factor 2-binding protein-like	1.21	0.00582017
100153431	LOC100153431	oligodendrocyte transcription factor 3-like	1.21	0.0128508
100154454	LOC100154454	putative transmembrane protein C8orfK29-like	1.21	0.000435269
100154993	ACACB	acetyl-CoA carboxylase beta	1.21	0.00464702
100155987	RRP12	ribosomal RNA processing 12 homolog (S. cerevisiae)	1.21	0.00678398
100156023	LOC100156023	neuronal acetylcholine receptor subunit alpha-5-like	1.21	0.00222816
100156070	TBC1D10A	TBC1 domain family, member 10A	1.21	0.0121564
100157478	BCCIP	BRCA2 and CDKN1A interacting protein	1.21	0.0129959
100158058	LOC100158058	erythropoietin 4 immediate early response	1.21	0.0116217
ABY50564	CAPN10	calpain 10 isoform 1	1.21	0.00102185
CAL44822	---	unnamed protein product	1.21	0.00939352
397306	RXRA	retinoid X receptor, alpha	1.2	0.0101107
397366	CNG-1	cGMP-gated cation channel	1.2	0.000279816
397371	BHMT	betaine--homocysteine S-methyltransferase	1.2	0.0063425
445003	MRC1	mannose receptor, C type 1	1.2	0.0121088
494015	SCAP	SREBF chaperone	1.2	0.00170584
641351	RPSA	ribosomal protein SA	1.2	0.0105107
100113469	CYP4V2	cytochrome P450, family 4, subfamily v, polypeptide 2	1.2	0.010121
100126842	PDGFRB	platelet-derived growth factor receptor, beta polypeptide	1.2	0.009008
100136900	KEAP1	kelch-like ECH-associated protein 1|kelch-like ECH-associated protein 1-like	1.2	0.000744103
100144522	NOTCH4	notch 4	1.2	0.000352361
100152438	PBX3	pre-B-cell leukemia homeobox 3	1.2	0.00845666
100152845	LOC100152845	ETS translocation variant 3-like protein-like	1.2	0.0130664
100153141	C7H14orf118	uncharacterized protein C14orf118-like	1.2	0.0123285
100154010	PLEKHA3	pleckstrin homology domain containing, family A (phosphoinositide binding specific) member 3	1.2	0.00830742
100154019	CD5L	CD5 molecule-like	1.2	0.00452058
100155118	MYL6B	myosin, light chain 6B, alkali, smooth muscle and non-muscle	1.2	0.00772914
100155863	LOC100155863	mesoderm posterior protein 1-like	1.2	0.00988269
100156021	ZXDC	ZXD family zinc finger C	1.2	0.00948265
100156363	MRPL24	mitochondrial ribosomal protein L24	1.2	0.0118725
100157196	LOC100157196	casein kinase I isoform gamma-1-like	1.2	0.00655598
100157208	LOC100157208	Tectonic-3	1.2	0.0128114
100157949	LOC100157949	guanine nucleotide-binding protein subunit beta-5-like	1.2	0.0129793
494014	PRNP	prion protein	1.19	0.000754467
100037955	LOC100037955	complement component C8G	1.19	0.00112963
100152121	GTF2H3	general transcription factor IIH, polypeptide 3, 34kDa	1.19	0.00502632
100153659	FCRLB	Fc receptor-like B	1.19	0.00950338
100155254	ENTPD4	ectonucleoside triphosphate diphosphohydrolase 4	1.19	0.0010177
100155571	LOC100155571	DiGeorge syndrome critical region protein 14	1.19	0.0118414
100155939	TMEM55B	transmembrane protein 55B	1.19	0.0121938
100156472	LOC100156472	olfactory receptor 6N1-like	1.19	0.00833644
100156930	LOC100156930	Zinc binding alcohol dehydrogenase, domain containing 1	1.19	0.0110641
100157336	PML	promyelocytic leukemia	1.19	0.00960494
397164	OPN1SW	opsin 1 (cone pigments), short-wave-sensitive	1.18	0.0108092
100037307	DAB1	disabled homolog 1 (Drosophila)	1.18	0.0123575
100037962	TRPC5	transient receptor potential cation channel, subfamily C, member 5	1.18	0.0021038
100135676	FFAR1	free fatty acid receptor 1	1.18	0.000134726
100152451	SEC14L2	SEC14-like 2 (S. cerevisiae)	1.18	0.00983709
100152584	ALPK2	alpha-kinase 2	1.18	0.00598184
100153360	LOC100153360	olfactory receptor 4C11-like	1.18	0.00917175
100154615	AP4S1	adaptor-related protein complex 4, sigma 1 subunit	1.18	0.00299714
100155255	PHYHIP	phytanoyl-CoA 2-hydroxylase interacting protein	1.18	0.00470091
100157589	TLL2	tolloid-like 2	1.18	0.00943498
100157597	PSIP1	PC4 and SFRS1 interacting protein 1	1.18	0.00120425
100157881	URB2	URB2 ribosome biogenesis 2 homolog (S. cerevisiae)	1.18	0.0120528
100157989	FBXO21	F-box protein 21	1.18	0.00750321
1102236A	---	protein,myelin basic	1.18	0.00481698
396786	SLC9A4	solute carrier family 9, subfamily A (NHE4, cation proton antiporter 4), member 4	1.17	0.00162915
397585	FETUIN	FETUIN protein	1.17	0.000101563
397658	TSH-BETA	thyrotropin beta subunit	1.17	0.000371015
606747	TCTEX1D4	Tctex1 domain containing 4	1.17	0.00975625
100152239	NHS	Nance-Horan syndrome (congenital cataracts and dental anomalies)	1.17	0.000294325
100152822	LOC100152822	meiotic recombination protein REC8 homolog	1.17	0.00779961
100153673	LOC100153673	homeobox protein cut-like 2-like	1.17	0.0084836
100155533	RPTN	repetin	1.17	0.00951996
100156075	NDUFS2	NADH dehydrogenase (ubiquinone) Fe-S protein 2, 49kDa (NADH-coenzyme Q reductase)	1.17	0.00899349
100156610	SV2A	synaptic vesicle glycoprotein 2A	1.17	0.00061974
100157880	ATP5A1	ATP synthase, H+ transporting, mitochondrial F1 complex, alpha subunit 1, cardiac muscle	1.17	0.0132944
100171400	TRPV6	transient receptor potential cation channel, subfamily V, member 6	1.17	0.011574
397175	COLL11A1	collagen type XI alpha 1	1.16	0.0131078
397384	TLR8	toll-like receptor 8	1.16	0.00137628
100141402	CDC37	cell division cycle 37 homolog (S. cerevisiae)	1.16	0.0111823
100153196	LOC100153196	syntaxin-7-like	1.16	0.00651038
100154662	LOC100154662	ras-related protein Rab-4A-like	1.16	0.000785557
100156168	LOC100156168	inactive serine protease 35-like	1.16	0.00606268
100156546	LOC100156546	olfactory receptor 12D3-like	1.16	0.00512789
100157377	EDARADD	EDAR-associated death domain	1.16	0.00443767
AAN07167	---	immunoglobulin delta heavy chain membrane bound form, partial	1.16	0.0100734
ABF72044	PIGK	phosphatidylinositol glycan, class K	1.16	0.00151101
CAI61627	SKI	SKI protein	1.16	0.00948058
396960	ALB	albumin	1.15	0.0052709
397183	PRKCB	protein kinase C, beta	1.15	0.00907847
397190	PPP1R12A	protein phosphatase 1, regulatory subunit 12A	1.15	0.0125254
445530	TTL	tubulin tyrosine ligase	1.15	0.0102724
733683	NME2	NME/NM23 nucleoside diphosphate kinase 2	1.15	0.00466567
780435	LOC780435	glutathione S-transferase mu 2	1.15	0.00215355
780439	LOC780439	extracellular superoxide dismutase	1.15	0.00639224
100153597	IBTK	inhibitor of Bruton agammaglobulinemia tyrosine kinase	1.15	0.00540978
100154743	PRCC	papillary renal cell carcinoma (translocation-associated)	1.15	0.000580359
100155896	CCDC6	coiled-coil domain containing 6	1.15	0.01089
100155950	DENND4B	DENN/MADD domain containing 4B	1.15	0.00870746
100155953	LOC100155953	MGC159632 protein	1.15	0.00583261
100155996	CCDC93	coiled-coil domain containing 93	1.15	0.00494549
100158205	GALNT7	UDP-N-acetyl-alpha-D-galactosamine:polypeptide N-acetylgalactosaminyltransferase 7 (GalNAc-T7)	1.15	0.00352775
397002	HNF1B	HNF1 homeobox B	1.14	0.00530199
397540	CHGA	chromogranin A (parathyroid secretory protein 1)	1.14	0.00630726
100049675	HPS6	Hermansky-Pudlak syndrome 6	1.14	0.00906811
100124380	ZBTB12	zinc finger and BTB domain containing 12	1.14	0.0108797
100153330	RHOBTB1	Rho-related BTB domain containing 1	1.14	0.00592173
100155091	ITGA5	integrin, alpha 5 (fibronectin receptor, alpha polypeptide)	1.14	0.00996145
100157418	LOC100157418	SH2 domain-containing adapter protein F-like	1.14	0.00225511
100157954	LOC100157954	disintegrin and metalloproteinase domain-containing protein 7-like	1.14	0.00802346
100158126	ZNF462	zinc finger protein 462	1.14	0.00897069
397064	IGFBP2	insulin-like growth factor binding protein 2, 36kDa	1.13	0.00950131
397137	IBSP	integrin-binding sialoprotein	1.13	0.0120051
100037993	RPL10A	ribosomal protein L10a	1.13	0.000795921
100125828	TBK1	TANK-binding kinase 1	1.13	0.00430088
100141307	BRD2	bromodomain containing 2	1.13	0.00585541
100155564	NUP214	nucleoporin 214kDa	1.13	0.00608133
100192444	CRK	v-crk sarcoma virus CT10 oncogene homolog (avian)	1.13	0.00127886
397359	MC4R	melanocortin 4 receptor	1.12	0.0083779
397614	IL4R	interleukin 4 receptor	1.12	0.0107097
574065	TYRP1	tyrosinase-related protein 1	1.12	0.0106164
641344	GNE	glucosamine (UDP-N-acetyl)-2-epimerase/N-acetylmannosamine kinase	1.12	0.0067902
100154142	LOC100154142	ubiquitin-conjugating enzyme E2A	1.12	0.00853128
100157563	RBM20	RNA binding motif protein 20	1.12	0.0093044
100125376	TES	testis derived transcript (3 LIM domains)	1.11	0.00872818
100154795	LRIG2	leucine-rich repeats and immunoglobulin-like domains 2	1.11	0.0049973
100155440	BRPF3	bromodomain and PHD finger containing, 3	1.11	0.0130415
100155789	TMEM5	transmembrane protein 5	1.11	4.35269e-05
100155976	PROX2	prospero homeobox 2	1.11	0.0118621
100156894	ASPHD2	aspartate beta-hydroxylase domain containing 2	1.11	0.0120196
397111	ZP4	zona pellucida glycoprotein 4	1.1	0.00422833
100144449	PMF1	polyamine-modulated factor 1	1.1	0.0102599
100153111	DDX21	DEAD (Asp-Glu-Ala-Asp) box helicase 21	1.1	0.00751772
100153263	LOC100153263	receptor-interacting serine/threonine-protein kinase 3-like	1.1	0.00576421
100155306	SEC61A1	Sec61 alpha 1 subunit (S. cerevisiae)	1.1	0.00321892
AAZ95511	CDS2	CDP-diacylglycerol synthase 2	1.1	0.00887327
397030	FTH1	ferritin, heavy polypeptide 1	1.09	0.0111595
100155735	SLC34A1	solute carrier family 34 (sodium phosphate), member 1	1.09	0.0125005
100156518	LOC100156518	beta-catenin-like protein 1-like	1.09	0.0135928
100157724	TCEA1	transcription elongation factor A (SII), 1	1.09	0.00528956
780424	LOC780424	C1q-related factor	1.08	0.0085748
100049669	GPNMB	glycoprotein (transmembrane) nmb	1.08	0.00838619
100153272	LOC100153272	protein ripply3-like	1.08	0.00606682
100154453	ASCC3	activating signal cointegrator 1 complex subunit 3	1.08	0.00946814
100154602	GFOD1	glucose-fructose oxidoreductase domain containing 1	1.08	0.00783692
100155981	BCAR3	breast cancer anti-estrogen resistance 3	1.08	0.00974381
100156694	LOC100156694	protein FAM48A-like	1.08	0.00492061
100156861	LOC100156861	guanine nucleotide-exchange protein	1.08	0.00391121
CAH69782	---	unnamed protein product	1.08	0.000918211
100156181	PTPRB	protein tyrosine phosphatase, receptor type, B	1.07	0.0027795
396919	MAN1A1	mannosidase, alpha, class 1A, member 1	1.06	0.00863906
397683	IL15	interleukin 15	1.06	0.00777888
445520	TN-X	tenascin-X	1.06	0.00610828
100126293	CASS4	Cas scaffolding protein family member 4	1.06	0.00594661
100127157	KDM1A	lysine (K)-specific demethylase 1A	1.06	0.00799237
100153198	LOC100153198	uncharacterized protein C1orf183 homolog	1.06	0.00256809
100153520	HKDC1	hexokinase domain containing 1	1.06	0.00675289
100156478	DNAH8	dynein, axonemal, heavy chain 8	1.06	0.000576214
396970	H3F3A	H3 histone, family 3A|histone H3.3-like	1.05	0.00138872
100144512	C17H20orf174	chromosome 20 open reading frame 174 ortholog	1.05	0.00705965
100152808	WDHD1	WD repeat and HMG-box DNA binding protein 1	1.05	0.0107284
100113422	ACOX1	acyl-CoA oxidase 1, palmitoyl	1.04	0.00572897
100153079	LOC100153079	Uncharacterized protein KIAA0748 homolog	1.04	0.00332256
100154068	LOC100154068	Guanosine monophosphate reductase 2	1.04	0.00890851
100154905	PLAG1	pleiomorphic adenoma gene 1	1.04	0.0121129
100155182	ATG9A	autophagy related 9A	1.04	0.00609999
733681	ITGAL	integrin, alpha L (antigen CD11A (p180), lymphocyte function-associated antigen 1; alpha polypeptide)	1.03	0.00338474
100037997	RPS26	ribosomal protein S26	1.03	0.00898313
100038023	RPS6	ribosomal protein S6	1.03	0.00365212
100153190	FRMPD1	FERM and PDZ domain containing 1	1.03	0.000628031
100153789	RAB44	RAB44, member RAS oncogene family	1.03	0.0120342
100154606	SNRPC	small nuclear ribonucleoprotein polypeptide C	1.03	0.00371637
100155702	INSRR	insulin receptor-related receptor	1.03	0.002423
100170126	LEF1	lymphoid enhancer-binding factor 1	1.03	0.00790946
100152372	RCSD1	RCSD domain containing 1	1.02	0.0114538
100152446	POU3F4	POU class 3 homeobox 4	1.02	0.0127099
100153860	MRPS31	mitochondrial ribosomal protein S31	1.02	0.00991792
100154810	ACADSB	acyl-CoA dehydrogenase, short/branched chain	1.02	0.00719231
100155597	POPDC2	popeye domain containing 2	1.02	0.00563155
100157404	LOC100157404	ATP synthase subunit s, mitochondrial-like	1.02	0.00191311
100157930	VRK1	vaccinia related kinase 1	1.02	0.00683995
397364	OPRL1	opiate receptor-like 1	1.01	0.0116196
414851	MGAT4C	mannosyl (alpha-1,3-)-glycoprotein beta-1,4-N-acetylglucosaminyltransferase, isozyme C (putative)	1.01	0.001739
780413	LOC780413	N-acetylglucosaminyltransferase I.2	1.01	0.00135555
100038029	LOC100038029	ribosomal protein L4	1.01	0.0061746
100152931	TGM7	transglutaminase 7	1.01	0.0127762
100156896	SLC39A4	solute carrier family 39 (zinc transporter), member 4	1.01	0.0063114
ABR01162	---	endonuclease/reverse transcriptase	1	0.000654977
100144453	MDC1	mediator of DNA-damage checkpoint 1	-1	0.00493305
100155852	IGDCC3	immunoglobulin superfamily, DCC subclass, member 3	-1	0.000192762
100049681	GL	osteopetrosis-associated transmembrane protein 1	-1.01	0.011288
100152361	SMC4	structural maintenance of chromosomes 4	-1.01	0.00609377
100153098	SLC39A1	solute carrier family 39 (zinc transporter), member 1	-1.01	0.00813746
100153947	SNX21	sorting nexin family member 21	-1.01	0.00818721
100155525	SUPT16H	suppressor of Ty 16 homolog (S. cerevisiae)	-1.01	0.0113419
100158059	COL14A1	collagen, type XIV, alpha 1	-1.01	0.0039195
100153687	HAUS6	HAUS augmin-like complex, subunit 6	-1.02	0.0110973
100154036	MICALL1	MICAL-like 1	-1.02	0.00747834
100155871	SLC16A9	solute carrier family 16, member 9 (monocarboxylic acid transporter 9)	-1.02	0.00255151
100157402	NIN	ninein (GSK3B interacting protein)	-1.02	0.00949923
100152380	YLPM1	YLP motif containing 1	-1.03	0.0101894
100153407	CSDC2	cold shock domain containing C2, RNA binding	-1.03	0.000242507
100154648	LOC100154648	lipid phosphate phosphatase-related protein type 1-like	-1.03	0.00865978
100155006	NEURL	neuralized homolog (Drosophila)	-1.03	0.00768768
100155322	LOC100155322	zinc finger protein 391-like	-1.03	0.00204162
733645	GRN	granulin	-1.04	0.00297227
100154998	DEF6	differentially expressed in FDCP 6 homolog (mouse)	-1.04	0.00718609
100156566	TDRD6	tudor domain containing 6	-1.04	0.0107201
100157027	LOC100157027	protein RRP5 homolog	-1.04	0.0077851
654326	RFN19	ring finger protein 19	-1.05	0.0033723
100152927	PLA2G4B	phospholipase A2, group IVB (cytosolic)	-1.05	0.00690005
100153066	LOC100153066	differentiation enhancing factor 1	-1.05	0.00947643
100153615	LOC100153615	ovarian cancer G-protein coupled receptor 1-like	-1.05	0.0107968
100154175	LOC100154175	SKI family transcriptional corepressor 2-like	-1.05	0.000941011
100154796	DOPEY1	dopey family member 1	-1.05	0.0133192
100156170	LOC100156170	histone deacetylase 2-like	-1.05	0.00515069
100157814	SF3B4	splicing factor 3b, subunit 4, 49kDa	-1.05	0.00629897
397434	KCNMA1	potassium large conductance calcium-activated channel, subfamily M, alpha member 1	-1.06	0.0128715
595105	CASP8	caspase 8, apoptosis-related cysteine peptidase	-1.06	0.00469054
100152736	ZNF142	zinc finger protein 142	-1.06	0.00437342
100156671	EIF3E	eukaryotic translation initiation factor 3, subunit E	-1.06	0.00468433
396656	IRF3	interferon regulatory factor 3	-1.07	0.0123969
100152429	CCDC88C	coiled-coil domain containing 88C	-1.07	0.0123347
100154688	CAPN9	calpain 9	-1.07	0.00714671
100155900	TSC22D1	TSC22 domain family, member 1	-1.07	0.00101356
100157312	CAMKK2	calcium/calmodulin-dependent protein kinase kinase 2, beta	-1.07	0.00709489
397687	CYP2D25	vitamin D3 25-Hydroxylase	-1.08	0.0134768
733689	MED7	mediator complex subunit 7	-1.08	0.00167682
100152997	GADD45G	growth arrest and DNA-damage-inducible, gamma	-1.08	0.00130374
100153365	LOC100153365	CD83 antigen-like	-1.08	0.000190689
100154459	RIC8B	resistance to inhibitors of cholinesterase 8 homolog B (C. elegans)	-1.08	0.00542428
100157702	P2RY10	purinergic receptor P2Y, G-protein coupled, 10	-1.08	0.00691664
396819	DEFB1	defensin, beta 1|beta-defensin 1-like	-1.09	0.00231314
397613	DNAJA4	DnaJ (Hsp40) homolog, subfamily A, member 4	-1.09	0.00976661
397676	ZAN	zonadhesin	-1.09	0.0135783
100151821	TTC14	tetratricopeptide repeat domain 14	-1.09	0.00516727
100151852	CSPG4	chondroitin sulfate proteoglycan 4	-1.09	0.00373917
100152068	SPTA1	spectrin, alpha, erythrocytic 1 (elliptocytosis 2)	-1.09	0.00277329
100152492	A2ML1	alpha-2-macroglobulin-like 1	-1.09	0.00179497
100154381	GAS2L3	growth arrest-specific 2 like 3	-1.09	0.0106993
100156113	STOML1	stomatin (EPB72)-like 1	-1.09	0.00649173
100156284	SUN5	Sad1 and UNC84 domain containing 5	-1.09	0.000996974
100156509	LOC100156509	regulator of G-protein signaling 20-like	-1.09	0.00847117
100286866	CACNA1S	calcium channel, voltage-dependent, L type, alpha 1S subunit	-1.09	0.00756954
ABY50566	CAPN7	calpain 7	-1.09	0.00383452
396733	GGTA1	glycoprotein, alpha-galactosyltransferase 1	-1.1	0.00866393
397194	ZPBP	zona pellucida binding protein	-1.1	0.00798615
397594	GP36B	glycoprotein GP36B	-1.1	0.0123223
397607	RPS15	ribosomal protein S15	-1.1	0.00403764
399539	SUCLG1	succinate-CoA ligase, alpha subunit	-1.1	0.00480869
733599	UNC-6	netrin-1	-1.1	0.00435684
100124382	EHMT2	euchromatic histone-lysine N-methyltransferase 2	-1.1	0.0054761
100152028	LOC100152028	NEDD4 family-interacting protein 2-like	-1.1	0.00546988
100154284	PRDM1	PR domain containing 1, with ZNF domain	-1.1	0.0109398
100156404	PGF	placental growth factor	-1.1	0.00664926
Q29223	RPL34	60S ribosomal protein L34	-1.1	0.0133172
397221	RARG	retinoic acid receptor, gamma	-1.11	0.011858
397432	HTR2A	5-hydroxytryptamine (serotonin) receptor 2A, G protein-coupled	-1.11	0.00587614
407774	SLC22A8	solute carrier family 22 (organic anion transporter), member 8	-1.11	6.4254e-05
100049699	SFXN1	sideroflexin 1	-1.11	0.00754052
100151794	RGL2	ral guanine nucleotide dissociation stimulator-like 2	-1.11	0.0117668
100152652	TDRD7	tudor domain containing 7	-1.11	0.00388011
100153087	NXF2B	nuclear RNA export factor 2B	-1.11	0.0109377
100153303	ELAVL2	ELAV (embryonic lethal, abnormal vision, Drosophila)-like 2 (Hu antigen B)	-1.11	0.00748249
100153403	EEA1	early endosome antigen 1	-1.11	0.00181777
100153561	SNX1	sorting nexin 1	-1.11	0.00627202
100154214	IGBP1	immunoglobulin (CD79A) binding protein 1	-1.11	0.0119015
100156166	TTF2	transcription termination factor, RNA polymerase II	-1.11	0.00811673
100156773	JAG1	jagged 1	-1.11	0.00966505
397184	PRKCA	protein kinase C, alpha	-1.12	0.00312979
397277	B2R	bradykinin type 2 receptor	-1.12	0.00306968
397659	VDAC2	voltage-dependent anion channel 2	-1.12	0.00534759
100153159	LOC100153159	Tubulointerstitial nephritis antigen	-1.12	0.000429051
100153531	VSIG10	V-set and immunoglobulin domain containing 10	-1.12	0.0122704
100154435	SLC18A1	solute carrier family 18 (vesicular monoamine), member 1	-1.12	0.00187995
100155352	LOC100155352	WD repeat domain 21	-1.12	0.01009
100157296	COPA	coatomer protein complex, subunit alpha	-1.12	0.000203126
A42481	---	4-aminobutyrate transaminase precursor	-1.12	0.00823488
BAA07817	---	fibrinogen A-alpha-chain	-1.12	0.0126974
100135658	NCOA2	nuclear receptor coactivator 2	-1.13	0.00841313
100152140	LOC100152140	choline transporter-like protein 1-like	-1.13	0.00705343
100153654	ZNRF3	zinc and ring finger 3	-1.13	0.00820586
100154361	SRP54	signal recognition particle 54kDa	-1.13	0.00722132
100155445	LOC100155445	Vacuolar protein sorting-associated protein VTA1 homolog	-1.13	0.00374124
100156145	LOC100156145	nitrogen fixation 1-like protein	-1.13	0.00213282
100156811	RPL30	ribosomal protein L30	-1.13	0.00645442
100157201	LOC100157201	stAR-related lipid transfer protein 6-like	-1.13	0.00852091
100157515	MID2	midline 2	-1.13	0.0129171
AAC15672	---	collagen VIII alpha 1	-1.13	0.000957592
397318	NFATC1	nuclear factor of activated T-cells, cytoplasmic, calcineurin-dependent 1	-1.14	0.0125565
100127147	SELL	selectin L	-1.14	0.00792397
100151991	PCDH15	protocadherin-related 15	-1.14	0.00381793
100153343	RWDD1	RWD domain containing 1	-1.14	0.00422004
100153404	MAPKAPK5	mitogen-activated protein kinase-activated protein kinase 5	-1.14	0.00216805
100153857	RPUSD3	RNA pseudouridylate synthase domain containing 3	-1.14	0.00729594
100154303	LOC100154303	olfactory receptor 6S1-like	-1.14	0.00242093
100156737	LASS2	ceramide synthase 2	-1.14	0.0111491
AAK02001	EDG1	EDG1	-1.14	0.00121461
396998	HPX	hemopexin	-1.15	0.0102558
397044	SUMO2	SMT3 suppressor of mif two 3 homolog 2 (S. cerevisiae)	-1.15	0.00147163
397556	TMOD3	tropomodulin 3 (ubiquitous)	-1.15	0.00893338
397646	NLN	neurolysin (metallopeptidase M3 family)	-1.15	0.00934585
399543	VWF	von Willebrand factor	-1.15	0.0121005
768099	STIP	septin and tuftelin-interacting protein	-1.15	0.0094412
100136903	TSHZ2	teashirt zinc finger homeobox 2	-1.15	0.0119326
100152747	TBX18	T-box 18	-1.15	0.0129234
100153372	SP3	Sp3 transcription factor	-1.15	0.00152552
100154289	LOC100154289	protein FAM189A2-like	-1.15	0.0099573
100154899	LOXL1	lysyl oxidase-like 1	-1.15	0.00788666
100155274	PSMC1	proteasome (prosome, macropain) 26S subunit, ATPase, 1	-1.15	0.00810637
100156646	LOC100156646	synaptic vesicle 2-related protein-like	-1.15	0.00968578
100156879	LOC100156879	ubiquinol--cytochrome c reductase	-1.15	0.00647308
100157514	GTF3C4	general transcription factor IIIC, polypeptide 4, 90kDa	-1.15	0.00410811
AAY97877	NR1H3	liver X receptor alpha	-1.15	0.00994487
397477	SCAMP1	secretory carrier membrane protein 1	-1.16	0.00158562
397501	POU2F1	POU class 2 homeobox 1	-1.16	0.0122331
414836	FBN1	fibrillin 1	-1.16	0.0135887
414913	CCS	copper chaperone for superoxide dismutase	-1.16	0.00918833
613132	MYBPH	myosin binding protein H	-1.16	0.00951374
100152786	DDX20	DEAD (Asp-Glu-Ala-Asp) box polypeptide 20	-1.16	0.0114704
100153402	LOC100153402	KIAA1333 protein	-1.16	0.00485014
100153714	LOC100153714	run domain Beclin-1 interacting and cystein-rich containing protein	-1.16	0.00733118
100154687	ANK3	ankyrin 3, node of Ranvier (ankyrin G)	-1.16	0.000111926
100154763	LOC100154763	serine/threonine kinase	-1.16	0.00712805
100156379	LOC100156379	DNA-dependent protein kinase catalytic subunit-like	-1.16	0.00689591
100156949	MFI2	antigen p97 (melanoma associated) identified by monoclonal antibodies 133.2 and 96.5	-1.16	0.00132032
100157726	ETV6	ets variant 6	-1.16	0.0064482
100157876	LOC100157876	protein FAM196A-like	-1.16	0.00377441
100157919	ARVCF	armadillo repeat gene deleted in velocardiofacial syndrome	-1.16	0.0134249
100158178	LOC100158178	rCG26618	-1.16	0.0129918
100516741	NLRP2	NLR family, pyrin domain containing 2	-1.16	0.00113792
397014	HDH	huntingtin	-1.17	0.00699954
397033	B2M	beta-2-microglobulin|beta-2-microglobulin-like	-1.17	0.00572275
397543	BAK	Bak protein	-1.17	0.00872197
497624	ABHD5	abhydrolase domain containing 5	-1.17	0.0121482
594849	MYO5A	myosin VA (heavy chain 12, myoxin)	-1.17	0.0119575
100037989	COX6C	COX6C protein	-1.17	0.00327488
100125959	MDM2	Mdm2, p53 E3 ubiquitin protein ligase homolog (mouse)	-1.17	0.0109563
100152706	TRIM35	tripartite motif containing 35	-1.17	0.0035775
100153309	C5H12orf4	chromosome 12 open reading frame 4 ortholog	-1.17	5.38905e-05
100153477	SEMA6C	sema domain, transmembrane domain (TM), and cytoplasmic domain, (semaphorin) 6C	-1.17	0.010432
100154199	DDR2	discoidin domain receptor tyrosine kinase 2	-1.17	0.00604402
100192441	VPS26B	vacuolar protein sorting 26 homolog B (S. pombe)	-1.17	0.0106828
AAR03835	GRB7	growth factor receptor-bound protein 7	-1.17	0.0054989
ABP96780	SLC11A1	natural resistance associated-macrophage protein 1	-1.17	0.00217635
396610	MAPK8	mitogen-activated protein kinase 8	-1.18	0.0107076
397393	CAPN2	calpain 2, (m/II) large subunit	-1.18	0.0123927
445539	HSD3B1	hydroxy-delta-5-steroid dehydrogenase, 3 beta- and steroid delta-isomerase 1	-1.18	0.00953862
492822	COX5B	mitochondrial cytochrome c oxidase subunit Vb	-1.18	0.00524396
100154146	C7H15orf29	chromosome 15 open reading frame 29	-1.18	0.00708038
100154631	KLF8	KLF8 Kruppel-like factor 8	-1.18	0.00391535
100155778	HFE2	hemochromatosis type 2 (juvenile)	-1.18	0.00583054
100156231	LOC100156231	gametogenetin-binding protein 1-like	-1.18	0.00303238
100170771	LPIN3	lipin 3	-1.18	0.0123596
P13618	ATP5J	ATP synthase-coupling factor 6, mitochondrial	-1.18	0.00449778
414285	GDF9	growth differentiation factor 9	-1.19	0.0101335
445523	ULBP1	UL16 binding protein 1|NKG2D ligand 1-like	-1.19	0.00750943
733703	SLC34A1	solute carrier family 34 (sodium phosphate), member 1	-1.19	0.00454131
100037958	CAPZA2	capping protein (actin filament) muscle Z-line, alpha 2	-1.19	0.00275878
100145888	SMAP2	small ArfGAP2	-1.19	0.01317
100153287	GPR81	hydroxycarboxylic acid receptor 1	-1.19	0.00814368
100156068	NOX5	NADPH oxidase, EF-hand calcium binding domain 5	-1.19	0.0106558
397143	CBR1	carbonyl reductase 1	-1.2	0.00962981
397275	AGRP	agouti related protein homolog (mouse)	-1.2	0.00816233
414383	CHCHD3	coiled-coil-helix-coiled-coil-helix domain containing 3	-1.2	0.0100941
414412	SDHB	succinate dehydrogenase complex, subunit B, iron sulfur (Ip)	-1.2	0.00905567
594851	PMEL	premelanosome protein	-1.2	0.00322099
100152252	DHX32	DEAH (Asp-Glu-Ala-His) box polypeptide 32	-1.2	0.011145
100153335	LOC100153335	stimulated by retinoic acid gene 6 protein homolog	-1.2	0.00527298
100154622	SYDE2	synapse defective 1, Rho GTPase, homolog 2 (C. elegans)	-1.2	0.0109937
100156386	SNAPC3	small nuclear RNA activating complex, polypeptide 3, 50kDa	-1.2	0.00254114
100156421	LOC100156421	probable phospholipid-transporting ATPase FetA-like	-1.2	0.00385317
100156766	LOC100156766	olfactory receptor 4F3/4F16/4F29-like	-1.2	0.00321477
100157874	MRPS26	mitochondrial ribosomal protein S26	-1.2	0.0135472
100158093	KHNYN	KH and NYN domain containing	-1.2	0.00715293
AAG40779	CYP1A1	cytochrome P450 1A1	-1.2	0.00874062
396602	ST3GAL4	ST3 beta-galactoside alpha-2,3-sialyltransferase 4	-1.21	0.00641504
397127	ESD	esterase D	-1.21	0.00999047
414375	XCR1	chemokine (C motif) receptor 1	-1.21	0.0122622
414389	ATXN10	ataxin 10	-1.21	0.0041164
654408	DNASE1L1	deoxyribonuclease I-like 1	-1.21	0.0133711
100049676	LYST	lysosomal trafficking regulator	-1.21	0.00158977
100144520	PRRT1	proline-rich transmembrane protein 1	-1.21	0.000509887
100152619	PLEKHH1	pleckstrin homology domain containing, family H (with MyTH4 domain) member 1	-1.21	0.0126415
100154314	SHPRH	SNF2 histone linker PHD RING helicase, E3 ubiquitin protein ligase	-1.21	0.0128674
100154445	LOC100154445	olfactory receptor 10Z1-like	-1.21	0.00409568
100170115	RTN2	reticulon 2	-1.21	0.00302201
100736774	MBF1	endothelial differentiation-related factor 1-like	-1.21	0.0062285
396635	LOC396635	thiamine triphosphatase	-1.22	0.00987439
396826	FAS	Fas (TNF receptor superfamily, member 6)	-1.22	0.00222402
396946	PGRMC1	progesterone receptor membrane component 1	-1.22	0.00639846
397560	TSHR	thyroid stimulating hormone receptor	-1.22	0.000468433
397652	PRKACA	protein kinase, cAMP-dependent, catalytic, alpha	-1.22	0.00176388
397671	PPARG	peroxisome proliferator-activated receptor gamma	-1.22	0.00266551
397674	CAMK2D	calcium/calmodulin-dependent protein kinase II delta	-1.22	0.00788459
100038002	ATPIF1	ATPase inhibitory factor 1	-1.22	8.08357e-05
100124377	SLC44A4	solute carrier family 44, member 4	-1.22	0.00801932
100134961	CHORDC1	cysteine and histidine-rich domain (CHORD) containing 1	-1.22	0.0118041
100144478	CHRM3	cholinergic receptor, muscarinic 3	-1.22	0.00692078
100144501	EFNA1	ephrin-A1	-1.22	0.00744725
100152616	GRM4	glutamate receptor, metabotropic 4	-1.22	0.00955934
100152806	PPAPDC1A	phosphatidic acid phosphatase type 2 domain containing 1A	-1.22	0.00877378
100152936	LOC100152936	CG16865 CG16865-PA	-1.22	0.0118186
100152962	LOC100152962	transcription factor 21-like	-1.22	0.00699333
100153036	LOC100153036	uncharacterized protein C12orf60-like	-1.22	0.00270281
100153093	RIMBP3	RIMS binding protein 3	-1.22	0.0133897
100153395	FNDC3B	fibronectin type III domain containing 3B	-1.22	0.00843801
100154322	TMEM66	transmembrane protein 66	-1.22	0.00618497
100156308	PSMD10	proteasome (prosome, macropain) 26S subunit, non-ATPase, 10|26S proteasome non-ATPase regulatory subunit 10-like	-1.22	0.00310699
100156336	LOC100156336	putative ubiquitin carboxyl-terminal hydrolase 50-like	-1.22	0.0126083
100157065	ASAH2	N-acylsphingosine amidohydrolase (non-lysosomal ceramidase) 2	-1.22	0.000499523
100157383	ATAD2	ATPase family, AAA domain containing 2	-1.22	0.00964432
100158028	LOC100158028	trophoblast glycoprotein-like	-1.22	0.0127285
100158094	LRRC71	leucine rich repeat containing 71	-1.22	0.00239813
CAN13301	COL11A2	collagen type XI alpha 2	-1.22	0.00669071
396555	PDE3A	phosphodiesterase 3A, cGMP-inhibited	-1.23	0.0105895
396619	ST3GAL3	ST3 beta-galactoside alpha-2,3-sialyltransferase 3	-1.23	0.00416408
396777	USP18	ubiquitin specific peptidase 18	-1.23	0.0129441
397158	HTR7	5-hydroxytryptamine (serotonin) receptor 7, adenylate cyclase-coupled	-1.23	0.00199395
574075	FABP7	fatty acid binding protein 7, brain	-1.23	0.00855408
100152320	LOC100152320	dolichol kinase-like	-1.23	0.000514032
100153881	LOC100153881	olfactory receptor 6C75-like	-1.23	0.0105024
100154232	LOC100154232	gamma-glutamyl hydrolase	-1.23	0.00929196
100154705	LYSMD1	LysM, putative peptidoglycan-binding, domain containing 1	-1.23	0.00829706
100154908	ZFYVE1	zinc finger, FYVE domain containing 1	-1.23	0.0111035
100155238	TM6SF1	transmembrane 6 superfamily member 1	-1.23	0.00679435
100156510	MLXIP	MLX interacting protein	-1.23	0.00866186
100158037	DDX60	DEAD (Asp-Glu-Ala-Asp) box polypeptide 60	-1.23	0.00136384
BAF38778	cd1a1	CD1A1 antigen	-1.23	0.00589272
396561	TROP	Trophinin	-1.24	0.00927331
396586	KCNJ3	potassium inwardly-rectifying channel, subfamily J, member 3	-1.24	0.00560668
397122	IL1B	interleukin 1, beta	-1.24	0.0100361
692189	RNF4	ring finger protein 4	-1.24	0.00554243
100049697	DTNBP1	dystrobrevin binding protein 1	-1.24	0.00536832
100124375	CYP2R1	cytochrome P450, family 2, subfamily R, polypeptide 1	-1.24	0.00658086
100126291	MEA1	male-enhanced antigen 1	-1.24	0.00261369
100135670	AIMP1	aminoacyl tRNA synthetase complex-interacting multifunctional protein 1	-1.24	0.00995316
100136902	SALL4	sal-like 4 (Drosophila)	-1.24	0.00965054
100144589	SLC3A2	solute carrier family 3 (activators of dibasic and neutral amino acid transport), member 2	-1.24	0.0114248
100153321	LOC100153321	uncharacterized LOC100153321	-1.24	0.00823695
100153387	SLA-DQA1	MHC class II histocompatibility antigen SLA-DQA	-1.24	0.00116072
100153927	MAPK1	mitogen-activated protein kinase 1	-1.24	0.0101065
100156829	PRIM2	primase, DNA, polypeptide 2 (58kDa)	-1.24	0.00471127
100158062	RUSC2	RUN and SH3 domain containing 2	-1.24	0.0136405
100286878	MTNR1A	melatonin receptor 1A	-1.24	0.00614766
CAD89803	CHRNB2	neuronal nicotinic acetylcholine receptor	-1.24	0.00960701
396763	FLT1	fms-related tyrosine kinase 1 (vascular endothelial growth factor/vascular permeability factor receptor)	-1.25	0.00100734
396860	MYH7	myosin, heavy chain 7, cardiac muscle, beta	-1.25	0.00251834
397088	PPP2R1A	protein phosphatase 2, regulatory subunit A, alpha	-1.25	0.0089624
397229	FUCT1	GDP-fucose transporter 1	-1.25	0.00714878
414914	COL17A1	collagen, type XVII, alpha 1	-1.25	0.00580152
494563	KLF13	Kruppel-like factor 13	-1.25	0.0049144
595114	ARL3	ADP-ribosylation factor-like 3	-1.25	0.00510923
733595	SLC11A2	solute carrier family 11 (proton-coupled divalent metal ion transporters), member 2	-1.25	0.00247896
100037301	DNMT3A	DNA (cytosine-5-)-methyltransferase 3 alpha	-1.25	0.00153795
100037306	TNFRSF1B	tumor necrosis factor receptor superfamily, member 1B	-1.25	0.0122725
100145892	DLK2	delta-like 2 homolog (Drosophila)	-1.25	0.00864113
100152369	PALM2	paralemmin 2	-1.25	0.00255358
100154262	LOC100154262	F-box only protein 22-like	-1.25	0.00623057
100154343	ABLIM1	actin binding LIM protein 1	-1.25	0.00961945
100155552	INTS9	integrator complex subunit 9	-1.25	0.0127264
100157552	LOC100157552	mcKusick-Kaufman/Bardet-Biedl syndromes putative chaperonin-like	-1.25	0.0135161
AAR03834	GCN5L2	general control of amino-acid synthesis 5-like 2	-1.25	0.00278572
397690	DLST	dihydrolipoamide S-succinyltransferase (E2 component of 2-oxo-glutarate complex)	-1.26	0.0118352
403165	PCK2	phosphoenolpyruvate carboxykinase 2 (mitochondrial)	-1.26	0.00921942
780436	LOC780436	CLIM2	-1.26	0.00184057
100144620	AQP10	aquaporin 10	-1.26	0.0108444
100152350	BLNK	B-cell linker	-1.26	0.0120632
100155307	NPTN	neuroplastin	-1.26	0.00337023
100155765	RIMS2	regulating synaptic membrane exocytosis 2	-1.26	0.00803797
100156240	CDK5RAP2	CDK5 regulatory subunit associated protein 2	-1.26	0.00472785
100156964	LOC100156964	peptidylprolyl isomerase-like protein 3	-1.26	0.00385732
100157964	TRUB2	TruB pseudouridine (psi) synthase homolog 2 (E. coli)	-1.26	0.00307383
ABF57019	PFMK	muscle 6-phosphofructokinase	-1.26	0.00655806
B38234	---	oxoglutarate dehydrogenase (lipoamide)	-1.26	0.00683787
396564	FUNDC2	FUN14 domain containing 2	-1.27	0.0131783
396847	MAN2B2	mannosidase, alpha, class 2B, member 2	-1.27	0.00119803
397054	DLAT	dihydrolipoamide S-acetyltransferase	-1.27	0.0100112
397344	ADAM-9	cellular disintegrin precursor	-1.27	0.00311114
397395	CD40	CD40 molecule, TNF receptor superfamily member 5	-1.27	0.00402935
397621	OATV1	organic anion transporter OATv1	-1.27	0.0106102
574052	CETN3	centrin, EF-hand protein, 3	-1.27	0.00831364
574066	DCT	dopachrome tautomerase	-1.27	0.00217842
100127163	TNFSF12	tumor necrosis factor (ligand) superfamily, member 12	-1.27	0.0128736
100152201	PRR5	proline rich 5 (renal)	-1.27	0.0106434
100152248	LOC100152248	YTH domain family protein 3-like	-1.27	0.00857066
100153039	NSMAF	neutral sphingomyelinase (N-SMase) activation associated factor	-1.27	0.0109335
100153999	NSMCE4A	non-SMC element 4 homolog A (S. cerevisiae)	-1.27	0.00125814
100154984	LOC100154984	MGC142736 protein	-1.27	0.0125917
100155018	ZNF451	zinc finger protein 451	-1.27	0.00350703
100155739	MTRF1	mitochondrial translational release factor 1	-1.27	0.0111678
100156286	LOC100156286	uncharacterized protein C10orf90-like	-1.27	0.0131182
100156318	CYTSA	cytospin A	-1.27	0.0060689
100156631	NEIL3	nei endonuclease VIII-like 3 (E. coli)	-1.27	0.0133628
100156908	PEAR1	platelet endothelial aggregation receptor 1	-1.27	0.00981221
100157309	ISLR2	immunoglobulin superfamily containing leucine-rich repeat 2	-1.27	0.00793848
100515052	LOC100515052	platelet glycoprotein Ib alpha chain-like	-1.27	0.00158355
100519789	CRYAB	crystallin, alpha B	-1.27	0.00758198
AAG37774	CNR1	cannabinoid receptor 1, partial	-1.27	0.0127451
397107	NTAN1	N-terminal asparagine amidase	-1.28	0.00431331
445467	C4	complement C4	-1.28	0.0126207
654405	GNAQ	guanine nucleotide binding protein (G protein), q polypeptide	-1.28	0.000800066
733673	PARK2	parkinson protein 2, E3 ubiquitin protein ligase (parkin)	-1.28	0.0113149
733704	KISS1R	KISS1 receptor	-1.28	0.0105294
100037976	LOC100037976	soluble RANKL	-1.28	5.59632e-05
100144493	NTF3	neurotrophin 3	-1.28	0.00180326
100153024	SYNE2	spectrin repeat containing, nuclear envelope 2	-1.28	0.00699125
100154479	LOC100154479	UPF0614 protein C14orf102-like	-1.28	0.00491854
100156087	LOC100156087	regulator of microtubule dynamics 1	-1.28	0.0114973
100156377	LCOR	ligand dependent nuclear receptor corepressor	-1.28	0.00378477
100157149	LOC100157149	UPF0469 protein KIAA0907-like	-1.28	0.00487502
100520035	PCDH7	protocadherin 7	-1.28	0.00651453
Q95283	COX4I1	Cytochrome c oxidase subunit 4 isoform 1, mitochondrial	-1.28	0.0130643
397085	MYO6	myosin VI	-1.29	0.00888778
397424	QPCT	glutaminyl-peptide cyclotransferase	-1.29	0.00682129
445464	C1R	complement component 1, r subcomponent	-1.29	0.00761514
606753	ADORA3	adenosine A3 receptor	-1.29	0.00408531
733641	IDH3B	isocitrate dehydrogenase 3 (NAD+) beta	-1.29	3.31634e-05
780406	NODAL	nodal homolog (mouse)	-1.29	0.00883597
100037933	IL17F	interleukin 17F	-1.29	0.00770841
100037937	TLR3	toll-like receptor 3	-1.29	0.00900385
100127358	IFITM1	interferon induced transmembrane protein 1	-1.29	0.0054077
100151964	BMP5	bone morphogenetic protein 5	-1.29	0.0120238
100153608	LOC100153608	carbonyl reductase family member 4-like	-1.29	0.00622642
100154268	UBE2L3	ubiquitin-conjugating enzyme E2L 3	-1.29	0.00860175
100154519	FAN1	FANCD2/FANCI-associated nuclease 1	-1.29	0.00194006
100154760	SCG3	secretogranin III	-1.29	0.00684616
100155449	RUNX1T1	runt-related transcription factor 1; translocated to, 1 (cyclin D-related)	-1.29	0.012772
100156467	TRIML1	tripartite motif family-like 1	-1.29	0.00219085
100157040	FUT11	fucosyltransferase 11 (alpha (1,3) fucosyltransferase)	-1.29	0.0113605
100157342	DDX55	DEAD (Asp-Glu-Ala-Asp) box polypeptide 55	-1.29	0.00943083
100157555	LOC100157555	tudor domain-containing protein 1-like	-1.29	0.00420553
100157904	WDFY3	WD repeat and FYVE domain containing 3	-1.29	0.0101273
100174961	KLF6	Kruppel-like factor 6	-1.29	0.00104257
100579141	NDUFA4	NADH dehydrogenase (ubiquinone) 1 alpha subcomplex, 4, 9kDa	-1.29	0.00542014
1614425A	---	chymodenin	-1.29	0.0125689
397242	CYCLT1	CysLT1 receptor	-1.3	0.0129482
397577	NUDT2	nudix (nucleoside diphosphate linked moiety X)-type motif 2	-1.3	0.0113978
100144530	NPEPL1	aminopeptidase-like 1	-1.3	0.000567923
100153147	STK16	serine/threonine kinase 16	-1.3	0.0117999
100154208	ROR2	receptor tyrosine kinase-like orphan receptor 2	-1.3	0.0045496
100154216	LOC100154216	pituitary homeobox 3-like	-1.3	0.00175351
100155010	PI16	peptidase inhibitor 16	-1.3	0.0132156
100155412	SUFU	suppressor of fused homolog (Drosophila)	-1.3	0.00330805
100155617	SLC41A2	solute carrier family 41, member 2	-1.3	0.00512167
100156061	NUDT18	nudix (nucleoside diphosphate linked moiety X)-type motif 18	-1.3	0.0136488
100156939	COPB2	coatomer protein complex, subunit beta 2 (beta prime)	-1.3	0.00345728
100157838	OBFC1	oligonucleotide/oligosaccharide-binding fold containing 1	-1.3	0.00773743
100158106	NRG3	neuregulin 3	-1.3	0.0133255
AAA30996	apoB	apolipoprotein B, partial	-1.3	0.0120777
ACE07022	LA-DRB-c	MHC class II antigen	-1.3	0.0113502
P59083	PHPT1	14 kDa phosphohistidine phosphatase	-1.3	0.000831157
396657	IL10RB	interleukin 10 receptor, beta	-1.31	0.0027422
397109	DPYD	dihydropyrimidine dehydrogenase	-1.31	0.00769597
397293	IRK1	inward rectifier potassium channel	-1.31	0.00160428
397325	POU1F1	POU class 1 homeobox 1	-1.31	0.00740579
397444	GNMT	glycine N-methyltransferase	-1.31	0.000424906
641345	SNAI2	snail homolog 2 (Drosophila)	-1.31	0.0131928
100037946	KCND3	potassium voltage-gated channel, Shal-related subfamily, member 3	-1.31	0.0130456
100101927	IFIH1	interferon induced with helicase C domain 1	-1.31	0.0125295
100134956	UNC45B	unc-45 homolog B (C. elegans)	-1.31	0.0123616
100152232	COX6A1	cytochrome c oxidase subunit VIa polypeptide 1	-1.31	0.00315467
100152287	LOC100152287	telomerase protein component 1-like	-1.31	0.0135431
100154130	NDUFB9	NADH dehydrogenase (ubiquinone) 1 beta subcomplex, 9, 22kDa	-1.31	0.0133047
100154426	LOC100154426	TATA box-binding protein-like protein 2-like	-1.31	0.0103698
100155271	LOC100155271	protein FAM135B-like	-1.31	0.00230071
100155634	ZNF605	zinc finger protein 605	-1.31	0.013483
100156656	LOC100156656	MGC159836 protein	-1.31	0.00751565
100156952	EPB41L1	erythrocyte membrane protein band 4.1-like 1	-1.31	0.00279609
100157970	DGCR2	DiGeorge syndrome critical region gene 2	-1.31	0.00858517
100169931	SLC30A3	solute carrier family 30 (zinc transporter), member 3	-1.31	0.00679642
AAB20199	---	3,4-dihydroxyphenylalanine (Dopa) decarboxylase	-1.31	0.00741823
397013	PPARGC-1	peroxisome proliferator activated receptor gamma, coactivator 1 alpha	-1.32	0.00338681
397241	PPP3CA	protein phosphatase 3, catalytic subunit, alpha isozyme	-1.32	0.00155453
448816	STS	steroid sulfatase (microsomal), isozyme S	-1.32	0.00156697
494567	HEBP1	heme binding protein 1	-1.32	0.000275671
733618	K6-IRS1	K6-irs1 keratin	-1.32	0.00268623
100126288	PEX6	peroxisomal biogenesis factor 6	-1.32	0.0131513
100127456	KIR2DL1	killer cell immunoglobulin-like receptor, two domains, long cytoplasmic tail, 1	-1.32	0.0071322
100144460	TRIM26	tripartite motif containing 26	-1.32	0.0111325
100152759	ANKZF1	ankyrin repeat and zinc finger domain containing 1	-1.32	0.0101563
100154509	SRSF5	serine/arginine-rich splicing factor 5	-1.32	0.00916967
100155208	LOC100155208	R-spondin-3-like	-1.32	0.00592381
100156183	ELL3	elongation factor RNA polymerase II-like 3	-1.32	0.000812503
100156693	PSRC1	proline/serine-rich coiled-coil 1	-1.32	0.0126933
100157692	UFC1	ubiquitin-fold modifier conjugating enzyme 1	-1.32	0.0135452
100170844	ADSL	adenylosuccinate lyase	-1.32	0.0107636
AAW82625	---	Toll-like receptor 10	-1.32	0.00479625
397045	KCNN3	potassium intermediate/small conductance calcium-activated channel, subfamily N, member 3	-1.33	0.00808357
397136	PPP2CB	protein phosphatase 2, catalytic subunit, beta isozyme	-1.33	0.00211209
397511	NTRK3	neurotrophic tyrosine kinase, receptor, type 3	-1.33	0.000632177
397634	B3GALNT1	beta-1,3-N-acetylgalactosaminyltransferase 1 (globoside blood group)	-1.33	0.0101791
399536	GALM	galactose mutarotase (aldose 1-epimerase)	-1.33	0.0117129
474166	KCNA5	potassium voltage-gated channel, shaker-related subfamily, member 5	-1.33	0.00734776
100152598	SEMA4D	sema domain, immunoglobulin domain (Ig), transmembrane domain (TM) and short cytoplasmic domain, (semaphorin) 4D	-1.33	0.00424077
100153011	LOC100153011	zona pellucida-like domain-containing protein 1-like	-1.33	0.00557352
100153363	KLHL25	kelch-like 25 (Drosophila)	-1.33	0.00186129
100154520	TNKS2	tankyrase, TRF1-interacting ankyrin-related ADP-ribose polymerase 2	-1.33	0.00932927
100156976	LOC100156976	glutathione S-transferase Mu 1-like	-1.33	0.00438378
100157974	BCR	breakpoint cluster region	-1.33	0.000829084
100525385	KRI1	KRI1 homolog (S. cerevisiae)	-1.33	0.00310907
396897	LOC396897	apomucin	-1.34	0.00752187
397121	PLAT	plasminogen activator, tissue	-1.34	0.0119989
397535	ABCC2	ATP-binding cassette, sub-family C (CFTR/MRP), member 2	-1.34	0.0112859
397657	CTNNB1	catenin (cadherin-associated protein), beta 1, 88kDa	-1.34	0.00276292
733598	FSCN3	fascin homolog 3, actin-bundling protein, testicular (Strongylocentrotus purpuratus)	-1.34	0.0036915
100037964	SEPP1	selenoprotein P, plasma, 1	-1.34	0.00301787
100126238	BCAS1	breast carcinoma amplified sequence 1	-1.34	0.0044584
100126282	CYP27A1	cytochrome P450, family 27, subfamily A, polypeptide 1	-1.34	0.00214526
100127139	SUMO1	SMT3 suppressor of mif two 3 homolog 1 (S. cerevisiae)	-1.34	0.0110745
100144529	PHGDH	phosphoglycerate dehydrogenase	-1.34	0.00426357
100144540	DOK5	docking protein 5	-1.34	0.00544916
100152843	LOC100152843	forkhead box protein Q1-like	-1.34	0.00842557
100152963	PEX2	peroxisomal biogenesis factor 2	-1.34	0.00394644
100153519	LOC100153519	olfactory receptor 6C6-like	-1.34	0.00273598
100153800	RAD54B	RAD54 homolog B	-1.34	0.00426978
100154407	LOC100154407	transcription factor E2F3-like	-1.34	0.00651246
100154469	NFATC4	nuclear factor of activated T-cells, cytoplasmic, calcineurin-dependent 4	-1.34	0.0124238
100155070	LOC100155070	insulin-like growth factor-binding protein-like 1-like	-1.34	0.0122456
100155467	IFIT2	interferon-induced protein with tetratricopeptide repeats 2	-1.34	0.00607926
100156192	NT5DC1	5'-nucleotidase domain containing 1	-1.34	0.00637151
100157039	LOC100157039	NMDA receptor-regulated protein 2-like	-1.34	0.0131161
100157059	BACH2	BTB and CNC homology 1, basic leucine zipper transcription factor 2	-1.34	0.000725449
100188977	GRB10	growth factor receptor-bound protein 10	-1.34	0.0115471
Q9XSD4	PTAFR	Platelet-activating factor receptor	-1.34	0.0011089
396774	TIMP-4	tissue inhibitor of metalloproteinase-4	-1.35	0.00261991
397129	DLD	dihydrolipoamide dehydrogenase	-1.35	0.00154831
397133	FDX1	ferredoxin 1	-1.35	0.00286656
493186	SOCS3	suppressor of cytokine signaling 3	-1.35	5.80359e-05
595121	LOC595121	ADP-ribosylation factor-like protein 4A	-1.35	0.00618704
733649	TAP1	transporter 1, ATP-binding cassette, sub-family B (MDR/TAP)	-1.35	0.00677569
100152257	NTNG2	netrin G2	-1.35	0.00110476
100153323	LOC100153323	protein eyes shut homolog	-1.35	0.00265514
100153650	LOC100153650	mitochondrial tumor suppressor 1	-1.35	0.00115035
100153704	LOC100153704	CD276 antigen	-1.35	0.00127679
100154053	LOC100154053	SLAM family member 7-like	-1.35	0.0124839
100154394	ROMO1	reactive oxygen species modulator 1	-1.35	0.0104858
100155191	LOC100155191	uncharacterized protein C1orf112-like	-1.35	0.0116051
100155485	LOC100155485	uncharacterized glycosyltransferase AER61-like	-1.35	0.0135908
100155583	LOC100155583	ABC transporter	-1.35	0.0126145
100155753	MAP3K9	mitogen-activated protein kinase kinase kinase 9	-1.35	0.00162293
100156025	LOC100156025	protein dispatched homolog 2-like	-1.35	0.00342412
100156565	LOC100156565	forkhead box protein B2-like	-1.35	0.00606475
100157871	NKAIN3	Na+/K+ transporting ATPase interacting 3	-1.35	0.0110019
100158164	CCDC62	coiled-coil domain containing 62	-1.35	0.000290179
396839	CSF3	colony stimulating factor 3 (granulocyte)	-1.36	0.00223646
397024	INSL3	insulin-like 3 (Leydig cell)	-1.36	0.00998632
397042	CD47	CD47 molecule	-1.36	0.000194835
397147	CLC-2	chloride channel protein 2 variant	-1.36	0.00211002
397177	DUOX1	dual oxidase 1	-1.36	0.00613315
404701	LOC404701	osterix	-1.36	0.0136778
751869	NFKB1	nuclear factor of kappa light polypeptide gene enhancer in B-cells 1	-1.36	0.00884011
100049657	GNAS	GNAS complex locus	-1.36	0.00404593
100152812	LOC100152812	Protein FAM116A	-1.36	0.00721511
100152930	GPR116	G protein-coupled receptor 116	-1.36	0.013684
100153364	SLC12A6	solute carrier family 12 (potassium/chloride transporters), member 6	-1.36	0.011744
100153530	ZNF518A	zinc finger protein 518A	-1.36	0.0127886
100154329	LOC100154329	olfactory receptor 6C2-like	-1.36	0.000254943
100154685	UBOX5	U-box domain containing 5	-1.36	0.0134021
100154723	LOC100154723	olfactory receptor 4N2-like	-1.36	0.00507192
100154886	LOC100154886	src-like-adapter-like	-1.36	0.00393608
100155371	FAM45A	family with sequence similarity 45, member A	-1.36	0.00362517
100156611	LOC100156611	olfactory receptor 4K3-like	-1.36	0.00969614
100156669	LOC100156669	protein FAM89A-like	-1.36	0.0123202
100157219	ARNT2	aryl-hydrocarbon receptor nuclear translocator 2	-1.36	0.00470298
100157496	PTPRA	protein tyrosine phosphatase, receptor type, A	-1.36	0.00532894
100157616	IFT52	intraflagellar transport 52 homolog (Chlamydomonas)	-1.36	0.00179704
100157986	SENP1	SUMO1/sentrin specific peptidase 1	-1.36	0.0119471
100192440	SLC30A9	solute carrier family 30 (zinc transporter), member 9	-1.36	0.00188409
100517770	NPYR5	neuropeptide Y receptor type 5	-1.36	0.00744518
Q9TSV7	NFKBIL1	NF-kappa-B inhibitor-like protein 1	-1.36	0.00503876
396979	PIK3CG	phosphatidylinositol-4,5-bisphosphate 3-kinase, catalytic subunit gamma	-1.37	0.00834888
397197	CELA2A	chymotrypsin-like elastase family, member 2A	-1.37	0.00302616
397388	PROS1	protein S (alpha)	-1.37	0.00332463
404696	HYAL3	hyaluronoglucosaminidase 3	-1.37	0.00695602
654410	PALM	paralemmin	-1.37	0.00899556
100151793	SAMD8	sterile alpha motif domain containing 8	-1.37	0.00268831
100152638	ZNF25	zinc finger protein 25	-1.37	0.0113999
100152664	BTBD7	BTB (POZ) domain containing 7	-1.37	0.00638602
100153168	MTDH	metadherin	-1.37	0.00198566
100153508	NPR1	natriuretic peptide receptor A/guanylate cyclase A (atrionatriuretic peptide receptor A)	-1.37	0.00957178
100153782	USP30	ubiquitin specific peptidase 30	-1.37	0.00784314
100153861	SYAP1	synapse associated protein 1	-1.37	0.00686274
100154419	LOC100154419	XK-related protein 9-like	-1.37	0.00256187
100154759	LOC100154759	homeobox protein Hox-C4-like	-1.37	0.00897691
100154962	PTPRR	protein tyrosine phosphatase, receptor type, R	-1.37	0.00420139
100157273	CADM3	cell adhesion molecule 3	-1.37	0.00674253
100158209	LOC100158209	peptidase inhibitor 15-like	-1.37	0.00150479
100518769	SLC25A23	solute carrier family 25 (mitochondrial carrier; phosphate carrier), member 23	-1.37	0.000766903
P29258	TNP2	Nuclear transition protein 2	-1.37	0.00657878
396852	MSMB	microseminoprotein, beta-	-1.38	0.00396717
396920	GPX5	glutathione peroxidase 5 (epididymal androgen-related protein)	-1.38	0.0027878
397512	TGFBR3	transforming growth factor, beta receptor III	-1.38	0.00400033
414911	EDNRB	endothelin receptor type B	-1.38	0.00700576
654291	LOC654291	SCL2A4RG-like	-1.38	0.00291009
733610	TMEM59	transmembrane protein 59	-1.38	0.00385939
100049667	SOX18	SRY (sex determining region Y)-box 18	-1.38	0.00643784
100127487	CXCR1	chemokine (C-X-C motif) receptor 1	-1.38	0.00254736
100152827	LOC100152827	high affinity immunoglobulin epsilon receptor subunit alpha-like	-1.38	0.0027194
100152996	SEC24C	SEC24 family, member C (S. cerevisiae)	-1.38	0.00883804
100153537	HERC1	HECT and RLD domain containing E3 ubiquitin protein ligase family member 1	-1.38	0.00532065
100153599	STAB1	stabilin 1	-1.38	0.00137006
100153677	CLIP1	CAP-GLY domain containing linker protein 1	-1.38	0.00877793
100154794	ARID4B	AT rich interactive domain 4B (RBP1-like)	-1.38	0.00503254
100154911	LOC100154911	ATP-binding cassette sub-family D member 4-like	-1.38	0.0116569
100156017	CCNA1	cyclin A1	-1.38	0.0111968
100156765	COPZ1	coatomer protein complex, subunit zeta 1	-1.38	0.00794263
100157255	LOC100157255	homeobox protein HMX2-like	-1.38	0.0114434
100157293	LOC100157293	Transmembrane protein 71	-1.38	0.00156075
100157483	SYBU	syntabulin (syntaxin-interacting)	-1.38	0.0021266
100158151	GRAMD2	GRAM domain containing 2	-1.38	0.00878
AAL78514	SLA-B	MHC class I antigen	-1.38	0.0103594
AAR99967	---	immunoglobulin kappa variable region	-1.38	0.00146333
396964	CD97	CD97 molecule	-1.39	0.0131762
397199	DMRT-1	doublesex and mab-3 related transcription factor 1	-1.39	0.00051196
397631	AKAP13	A kinase (PRKA) anchor protein 13	-1.39	0.00138664
444997	FADS2	fatty acid desaturase 2	-1.39	0.0095925
497237	SCG2	secretogranin II	-1.39	0.00626788
664653	DKK3	dickkopf 3 homolog (Xenopus laevis)	-1.39	0.0109812
733580	SFTPC	surfactant protein C	-1.39	0.00489574
100049673	HPS3	Hermansky-Pudlak syndrome 3	-1.39	0.0125067
100049701	HPS5	Hermansky-Pudlak syndrome 5	-1.39	0.0133814
100141401	S1PR5	sphingosine-1-phosphate receptor 5	-1.39	0.01277
100152543	LOC100152543	thioredoxin-related transmembrane protein 1-like	-1.39	0.0109999
100155522	LOC100155522	olfactory receptor 11G2-like	-1.39	0.00571446
100155526	LOC100155526	protein BEX5-like	-1.39	0.00724412
100155620	LOC100155620	feline leukemia virus subgroup A receptor	-1.39	0.00339096
100155936	LOC100155936	olfactory receptor 4F15-like	-1.39	0.00248725
100156082	FBXL4	F-box and leucine-rich repeat protein 4	-1.39	0.00799652
100156375	LOC100156375	COX15 homolog, cytochrome c oxidase assembly protein	-1.39	0.0111159
100157057	LOC100157057	smith-Magenis syndrome chromosomal region candidate gene 7 protein-like	-1.39	0.00161464
100157227	IGSF1	immunoglobulin superfamily, member 1	-1.39	0.00912407
100158128	LMAN1L	lectin, mannose-binding, 1 like	-1.39	0.00630311
BAF38780	or10k3	putative olfactory receptor 10K3	-1.39	0.0116072
780418	UBE2D2	ubiquitin-conjugating enzyme E2D 2	-1.4	0.00765038
100144475	NECD	necdin	-1.4	0.00624715
100152172	LOC100152172	ubiquitin carboxyl-terminal hydrolase 15-like	-1.4	0.0112942
100152197	LOC100152197	olfactory receptor 8K3-like	-1.4	0.000934793
100155286	RABGAP1	RAB GTPase activating protein 1	-1.4	0.0103283
100155535	DDT	D-dopachrome tautomerase	-1.4	0.000186544
100156504	NEO1	neogenin 1	-1.4	0.00620984
100157186	LOC100157186	carbohydrate sulfotransferase 11-like	-1.4	0.0127182
100187579	LPIN2	lipin 2	-1.4	0.0024002
AAP04281	---	G-protein-coupled receptor GPR34	-1.4	0.00446462
BAD12120	SPTAN1	SPTAN1	-1.4	0.00207893
396949	FAAH	fatty acid amide hydrolase	-1.41	0.0123679
397073	ABCG2	ATP-binding cassette, sub-family G (WHITE), member 2	-1.41	0.0038283
397302	CD247	CD247 molecule	-1.41	0.00436513
397373	MYO7A	myosin VIIA	-1.41	0.00592588
397661	PKIG	protein kinase (cAMP-dependent, catalytic) inhibitor gamma	-1.41	0.0101646
444999	GUCY1B3	guanylate cyclase 1, soluble, beta 3	-1.41	0.00388841
780402	SERPINF1	serpin peptidase inhibitor, clade F (alpha-2 antiplasmin, pigment epithelium derived factor), member 1	-1.41	0.00786594
100152849	LOC100152849	EMI domain-containing protein 1-like	-1.41	0.00159806
100153060	LOC100153060	protein FAM160B1-like	-1.41	0.0119202
100155137	POGZ	pogo transposable element with ZNF domain	-1.41	0.00758612
100155318	ZSCAN23	zinc finger and SCAN domain containing 23	-1.41	0.00608548
100155814	HBS1L	HBS1-like (S. cerevisiae)	-1.41	0.00156282
100156094	LOC100156094	leukotriene B4 receptor 2-like	-1.41	0.0112569
100156710	DEPDC5	DEP domain containing 5	-1.41	0.00873233
100156935	BTN2A2	butyrophilin, subfamily 2, member A2	-1.41	0.00795299
100157890	TBC1D2	TBC1 domain family, member 2	-1.41	0.00486258
ACI04519	MC3R	melanocortin 3 receptor	-1.41	0.000373088
B48516	---	surfactant protein A receptor - pig	-1.41	0.00978734
CAG27003	CYP2E1	cytochrome p450 2E1	-1.41	0.00503461
414407	SCARB2	scavenger receptor class B, member 2	-1.42	0.00340961
595120	ITM2B	integral membrane protein 2B	-1.42	0.00220744
100134963	ATP5E	ATP synthase, H+ transporting, mitochondrial F1 complex, epsilon subunit	-1.42	0.00775608
100134989	C17H20orf108	chromosome 20 open reading frame 108 ortholog	-1.42	0.00648966
100144523	PMEPA1	prostate transmembrane protein, androgen induced 1	-1.42	0.000455996
100144528	RNF5	ring finger protein 5, E3 ubiquitin protein ligase	-1.42	0.00249969
100152154	LOC100152154	myelin-associated oligodendrocyte basic protein-like	-1.42	0.00121046
100152304	SEC63	SEC63 homolog (S. cerevisiae)	-1.42	0.00516934
100153022	ZBTB1	zinc finger and BTB domain containing 1	-1.42	0.0106392
100153996	KCNC2	potassium voltage-gated channel, Shaw-related subfamily, member 2	-1.42	0.00357543
100154170	ISM1	isthmin 1 homolog (zebrafish)	-1.42	0.00574555
100155464	LOC100155464	potassium voltage-gated channel subfamily V member 1-like	-1.42	0.00836753
100155476	TAF5L	TAF5-like RNA polymerase II, p300/CBP-associated factor (PCAF)-associated factor, 65kDa	-1.42	0.0124342
100155717	C14H10orf58	chromosome 10 open reading frame 58 ortholog	-1.42	0.00585334
100157143	PI4KA	phosphatidylinositol 4-kinase, catalytic, alpha	-1.42	0.00992207
100157291	ARHGEF11	Rho guanine nucleotide exchange factor (GEF) 11	-1.42	0.00767317
100157379	PPIL6	peptidylprolyl isomerase (cyclophilin)-like 6	-1.42	0.0123782
100174956	KLF14	Kruppel-like factor 14	-1.42	0.012629
100192443	POT1	protection of telomeres 1 homolog (S. pombe)	-1.42	0.00365626
396634	LOC396634	receptor-type tyrosine-protein phosphatase C-like	-1.43	0.0127907
397011	OPTN	optineurin	-1.43	0.00301372
397102	AMBN	ameloblastin (enamel matrix protein)	-1.43	0.00502218
397315	PIGR	polymeric immunoglobulin receptor	-1.43	0.000315052
403331	CYP19A1	cytochrome P450 19A1	-1.43	0.0039423
414910	GCM1	glial cells missing homolog 1 (Drosophila)	-1.43	0.0057041
100037963	SEPN1	selenoprotein N, 1	-1.43	0.0117295
100127355	IKBKG	inhibitor of kappa light polypeptide gene enhancer in B-cells, kinase gamma	-1.43	0.00316296
100151923	ZC3H12B	zinc finger CCCH-type containing 12B	-1.43	0.00617253
100151998	MOXD1	monooxygenase, DBH-like 1	-1.43	0.0112403
100152220	CUTA	cutA divalent cation tolerance homolog (E. coli)	-1.43	0.0109439
100152868	LOC100152868	acyl-coenzyme A thioesterase 6-like	-1.43	0.0125938
100153414	PHF1	PHD finger protein 1	-1.43	0.0068814
100153668	RAD23B	RAD23 homolog B (S. cerevisiae)	-1.43	0.0085147
100154403	LOC100154403	leucine-rich repeat-containing protein 67-like	-1.43	0.00504083
100154517	SCAMP2	secretory carrier membrane protein 2	-1.43	0.00247482
100156014	IL17RB	interleukin 17 receptor B	-1.43	0.00757161
100156556	ZUFSP	zinc finger with UFM1-specific peptidase domain	-1.43	0.00445011
100157783	LOC100157783	nanos homolog 1-like	-1.43	0.00184886
100157947	LOC100157947	GTPase SLIP-GC-like	-1.43	0.00114206
100158147	PCCB	propionyl CoA carboxylase, beta polypeptide	-1.43	0.00671558
397077	FOXO1	forkhead box O1	-1.44	0.00712183
397515	GNRHR	gonadotropin-releasing hormone receptor	-1.44	0.00247274
397644	CD180	CD180 molecule	-1.44	0.00442731
403332	CYP19A2	cytochrome P450 19A2	-1.44	0.00397131
414376	CXCR6	chemokine (C-X-C motif) receptor 6	-1.44	0.0113895
445461	C1QA	complement component 1, q subcomponent, A chain	-1.44	0.000673631
497618	MYOG	myogenin (myogenic factor 4)	-1.44	0.00313394
554303	CCL28	chemokine (C-C motif) ligand 28	-1.44	0.0118601
733672	CST3	cystatin C	-1.44	0.00508021
100101923	IGFBP6	insulin-like growth factor binding protein 6	-1.44	0.00191933
100153020	RDH12	retinol dehydrogenase 12 (all-trans/9-cis/11-cis)	-1.44	0.0128902
100153482	LOC100153482	uncharacterized LOC100153482	-1.44	0.0128404
100154406	LOC100154406	trace amine-associated receptor 7a-like	-1.44	0.00223438
100154712	LOC100154712	suppressor of Ty 3 homolog	-1.44	0.0124404
100155669	LOC100155669	three prime repair exonuclease 1-like	-1.44	0.0134415
100155894	DDRGK1	DDRGK domain containing 1	-1.44	0.00475894
100156143	LOC100156143	putative olfactory receptor 2B8-like	-1.44	0.0133109
100156550	ACTR5	ARP5 actin-related protein 5 homolog (yeast)	-1.44	0.012401
ABC58675	---	phosphoglucomutase 3	-1.44	0.00368528
396972	LGALS9	lectin, galactoside-binding, soluble, 9	-1.45	0.012969
397663	APP	amyloid beta (A4) precursor protein	-1.45	0.000265307
733613	IL23RA	interleukin 23 receptor alpha	-1.45	0.0104092
733633	AKR1E2	aldo-keto reductase family 1, member E2	-1.45	0.00629068
100134959	G6PC	glucose-6-phosphatase, catalytic subunit	-1.45	0.00260954
100152322	LOC100152322	UPF0184 protein C9orf16-like	-1.45	0.00240227
100153231	CNBD1	cyclic nucleotide binding domain containing 1	-1.45	0.0111698
100154157	METTL8	methyltransferase like 8	-1.45	0.00702649
100155072	CCDC37	coiled-coil domain containing 37	-1.45	0.00711147
100155334	CCDC60	coiled-coil domain containing 60	-1.45	0.00474651
100157042	STAM2	signal transducing adaptor molecule (SH3 domain and ITAM motif) 2	-1.45	0.0125523
100170772	MARCH6	membrane-associated ring finger (C3HC4) 6, E3 ubiquitin protein ligase	-1.45	0.0124466
100190994	WDTC1	WD and tetratricopeptide repeats 1	-1.45	0.00212038
100518846	C1QB	complement component 1, q subcomponent, B chain	-1.45	0.00239191
100621540	LDHB	lactate dehydrogenase B	-1.45	0.00202089
AAB88052	ER	estrogen receptor	-1.45	0.00236911
396944	GLUL	glutamate-ammonia ligase	-1.46	0.00115865
397458	SLC9A1	solute carrier family 9, subfamily A (NHE1, cation proton antiporter 1), member 1	-1.46	0.0101666
414284	GLRB	glycine receptor, beta	-1.46	0.00678191
751862	DMBT1	deleted in malignant brain tumors 1	-1.46	0.00650831
100049690	LOC100049690	Adiponutrin	-1.46	0.0106848
100151953	CWF19L1	CWF19-like 1, cell cycle control (S. pombe)	-1.46	0.00625129
100152646	PEAK1	NKF3 kinase family member	-1.46	0.00460764
100152911	LOC100152911	olfactory receptor 13C4-like	-1.46	0.0125399
100153077	LOC100153077	melanopsin-like	-1.46	0.00158148
100153108	LOC100153108	tyrosine-protein phosphatase non-receptor type 20-like	-1.46	0.00936658
397159	ATP7A	ATPase, Cu++ transporting, alpha polypeptide	-1.47	0.0136032
397689	XIRP2	xin actin-binding repeat containing 2	-1.47	0.00760685
414370	CCRL2	chemokine (C-C motif) receptor-like 2	-1.47	0.00512996
414903	SOX10	SRY (sex determining region Y)-box 10	-1.47	0.00286863
733591	MTX2	metaxin 2	-1.47	0.000802139
100125971	SIRT3	sirtuin 3	-1.47	0.00392779
100135034	MIC-2	MHC class I related antigen 2	-1.47	0.00989097
100137084	LOC100137084	EPLIN-b	-1.47	0.00840277
100144304	SERPING1	serpin peptidase inhibitor, clade G (C1 inhibitor), member 1	-1.47	0.0122248
100151969	LOC100151969	phospholipid scramblase family member 5-like	-1.47	0.000847739
100152015	HMX3	H6 family homeobox 3	-1.47	0.0109273
100152509	C1H6orf35	chromosome 6 open reading frame 35	-1.47	0.0100444
100153549	EAPP	E2F-associated phosphoprotein	-1.47	0.00575799
100153785	TAB1	TGF-beta activated kinase 1/MAP3K7 binding protein 1	-1.47	0.00175144
100153925	LOC100153925	FAM128B protein	-1.47	0.00845251
100153971	LOC100153971	protein FAM164C-like	-1.47	0.000368943
100154052	KREMEN1	kringle containing transmembrane protein 1	-1.47	0.0088256
100156123	ZKSCAN4	zinc finger with KRAB and SCAN domains 4	-1.47	0.00544294
100156393	LOC100156393	chromosome 2 open reading frame 17	-1.47	0.000248725
100157517	LOC100157517	serine/threonine-protein phosphatase 2A activator-like	-1.47	0.000671558
100157723	LOC100157723	purinergic receptor P2X4	-1.47	0.00192969
397100	GHRHR	growth hormone releasing hormone receptor	-1.48	0.00848568
397394	CAMK2G	calcium/calmodulin-dependent protein kinase II gamma	-1.48	0.00016789
397584	CDKN1B	cyclin-dependent kinase inhibitor 1B (p27, Kip1)	-1.48	0.00760478
403161	LOC403161	nicotinate phosphoribosyltransferase-like protein	-1.48	0.0117005
414426	PRKAG1	protein kinase, AMP-activated, gamma 1 non-catalytic subunit	-1.48	0.00780997
493187	IL27	interleukin 27	-1.48	0.00837582
100151977	ALDH18A1	aldehyde dehydrogenase 18 family, member A1	-1.48	0.00358372
100154136	MEP1A	meprin A, alpha (PABA peptide hydrolase)	-1.48	0.0092588
100154308	C22orf25	Uncharacterized protein C22orf25	-1.48	0.00754881
100155086	LOC100155086	vacuolar protein sorting 26	-1.48	0.00656427
100155888	LOC100155888	thymus high mobility group box protein TOX	-1.48	0.00963396
100170132	NANOG	Nanog homeobox	-1.48	0.00558803
403334	CYP51	cytochrome P450, family 51, subfamily A, polypeptide 1	-1.49	0.00196286
100152195	LOC100152195	uncharacterized protein C8orf74 homolog	-1.49	0.00617046
100154250	MCF2	MCF.2 cell line derived transforming sequence	-1.49	0.0134187
100154447	DARC	Duffy blood group, chemokine receptor	-1.49	0.00547196
100155281	FBXO7	F-box protein 7	-1.49	0.0131451
100156002	LOC100156002	uncharacterized LOC100156002	-1.49	0.00351324
100156321	SHC1	SHC (Src homology 2 domain containing) transforming protein 1	-1.49	0.0048688
100156508	LOC100156508	secretory carrier-associated membrane protein 5-like	-1.49	0.00036687
100157000	LOC100157000	chromosome 6 open reading frame 4	-1.49	0.00745554
100157038	ZBTB22	zinc finger and BTB domain containing 22	-1.49	4.55996e-05
100157051	FBXW4	F-box and WD repeat domain containing 4	-1.49	0.00774157
100157795	LOC100157795	gap junction alpha-5 protein-like	-1.49	0.00787216
100158241	SLC16A7	solute carrier family 16, member 7 (monocarboxylic acid transporter 2)	-1.49	0.0118746
733630	VLDLR	very low density lipoprotein receptor	-1.5	0.00411226
100151931	VAV2	vav 2 guanine nucleotide exchange factor	-1.5	0.0134685
100156865	OAT	ornithine aminotransferase	-1.5	0.00802139
100169744	CXCL11	chemokine (C-X-C motif) ligand 11	-1.5	0.00348837
CAE06503	GBA	putative lysosomal glucocerebrosidase precursor	-1.5	0.00671973
396729	TEK	TEK tyrosine kinase, endothelial	-1.51	0.00759856
397232	HHEX	hematopoietically expressed homeobox	-1.51	0.00165195
100125964	SIRT2	sirtuin 2	-1.51	0.00815819
100134967	PPP2R5D	protein phosphatase 2, regulatory subunit B', delta	-1.51	0.00418688
100152445	C17H8orf40	chromosome 8 open reading frame 40	-1.51	0.00684202
100157370	LOC100157370	proprotein convertase subtilisin/kexin type 6-like	-1.51	0.00423455
100174945	PRKCI	protein kinase C, iota	-1.51	0.00673424
100174962	ACTR2	ARP2 actin-related protein 2 homolog (yeast)	-1.51	0.0076939
100187562	RTL1	retrotransposon-like 1	-1.51	0.00106745
396695	FGFR2IIIC	FGF receptor 2IIIc	-1.52	0.000497451
396715	KPNA3	karyopherin alpha 3 (importin alpha 4)	-1.52	0.000296398
397323	COL2A1	collagen, type II, alpha 1	-1.52	0.0127783
397569	CTSK	cathepsin K	-1.52	9.3272e-05
751859	SIRT1	sirtuin 1	-1.52	0.00896862
100037273	MEF2A	myocyte enhancer factor 2A	-1.52	0.00068814
100125380	ST7	suppression of tumorigenicity 7	-1.52	0.0127741
100153738	LOC100153738	E3 ubiquitin-protein ligase TRIM9-like	-1.52	0.00412262
100155478	CD109	CD109 molecule	-1.52	0.0122414
100158022	LOC100158022	Histidine triad nucleotide binding protein 3	-1.52	0.00235045
396597	STAR	steroidogenic acute regulatory protein	-1.53	0.00850019
396931	ACADL	acyl-CoA dehydrogenase, long chain	-1.53	0.00579737
448809	COL10A1	collagen, type X, alpha 1	-1.53	0.00970029
780417	LOC780417	UB2E2	-1.53	0.0055217
100125966	SIRT5	sirtuin 5	-1.53	0.0127555
100127142	LOC100127142	beta-globin	-1.53	0.00746383
100152550	EFHC1	EF-hand domain (C-terminal) containing 1	-1.53	0.0060005
100152782	TRMT11	tRNA methyltransferase 11 homolog (S. cerevisiae)	-1.53	0.00668657
100153503	MMP11	matrix metallopeptidase 11 (stromelysin 3)	-1.53	0.00107159
100153862	AP3S2	adaptor-related protein complex 3, sigma 2 subunit	-1.53	0.00273391
100154292	RUFY2	RUN and FYVE domain containing 2	-1.53	0.00131617
100155428	LOC100155428	tapasin-like	-1.53	0.00195249
100156728	LOC100156728	olfactory receptor 4K2-like	-1.53	0.0117336
396643	LOC396643	somatostatin receptor subtype 3	-1.54	0.00453509
396932	ACADS	acyl-CoA dehydrogenase, C-2 to C-3 short chain	-1.54	0.00972101
397126	PTGFR	prostaglandin F receptor (FP)	-1.54	0.000323343
397222	MEOX2	mesenchyme homeobox 2	-1.54	0.00892924
780427	CD81	CD81 molecule	-1.54	0.00331426
100049648	TP23	basic proline-rich protein|basic proline-rich protein	-1.54	0.0115989
100151851	LOC100151851	protein kish-B-like	-1.54	0.00476931
100152537	LOC100152537	protein FAM70A-like	-1.54	0.00904531
100157176	CCBL2	cysteine conjugate-beta lyase 2	-1.54	0.00590723
100157959	LOC100157959	actin filament-associated protein 1-like 2-like	-1.54	0.0113129
397488	GHR	growth hormone receptor	-1.55	0.00559217
574068	NCOA1	nuclear receptor coactivator 1	-1.55	0.0122953
100037284	ITGB8	integrin, beta 8	-1.55	0.00118559
100037292	CCRL1	chemokine (C-C motif) receptor-like 1	-1.55	0.0012229
100125841	C10orf120	uncharacterized protein C10orf120-like	-1.55	0.00819343
100126279	LASS6	ceramide synthase 6	-1.55	0.004504
100154720	ATP8B4	ATPase, class I, type 8B, member 4	-1.55	0.00635493
100154837	LOC100154837	keratin, type II cytoskeletal 78-like	-1.55	0.00603988
100155017	AP3M1	adaptor-related protein complex 3, mu 1 subunit	-1.55	0.00480662
100155594	GPR161	G protein-coupled receptor 161	-1.55	0.00849811
100155662	LOC100155662	ubiquitin thioesterase ZRANB1-like	-1.55	0.000532687
100156794	RBM19	RNA binding motif protein 19	-1.55	0.0062741
100191010	SLC26A11	solute carrier family 26, member 11	-1.55	0.00181984
100739349	NRAS	neuroblastoma RAS viral (v-ras) oncogene homolog	-1.55	0.00939974
CAC14269	mtnr1B	putative melatonin receptor 1B	-1.55	0.00341997
396569	FGFR1IIIC	FGF receptor	-1.56	0.00509265
396592	TSPO	translocator protein (18kDa)	-1.56	0.0107615
397009	ANGPT1	angiopoietin 1	-1.56	0.00206442
397036	SOD1	superoxide dismutase 1, soluble	-1.56	0.000779339
397123	MT-III	metallothionein-III	-1.56	0.00871989
397525	CFH	complement factor H	-1.56	0.00648551
100144496	RAB32	RAB32, member RAS oncogene family	-1.56	0.0039651
100144504	RHOG	ras homolog family member G	-1.56	0.00911371
100151975	LOC100151975	growth inhibition and differentiation-related protein 88-like	-1.56	0.00559425
100154605	GTF2A1	general transcription factor IIA, 1, 19/37kDa	-1.56	0.00169133
100155097	SALL2	sal-like 2 (Drosophila)	-1.56	0.0127161
100155280	LOC100155280	rho-related BTB domain-containing protein 2-like	-1.56	0.0133669
100157435	UBE3B	ubiquitin protein ligase E3B	-1.56	0.000634249
100157995	LOC100157995	5 nucleotidase, ecto	-1.56	0.00666377
100158195	LOC100158195	tyrosine-protein phosphatase non-receptor type 23-like	-1.56	0.0029391
397113	SLC5A1	solute carrier family 5 (sodium/glucose cotransporter), member 1	-1.57	0.0109895
100144485	NNMT	nicotinamide N-methyltransferase	-1.57	0.0109481
100152802	LOC100152802	trace amine-associated receptor 5-like	-1.57	0.00323757
100154140	ADAM29	ADAM metallopeptidase domain 29	-1.57	0.0109874
100154907	LOC100154907	NKAP-like protein-like	-1.57	0.0105252
100156502	FOXA1	forkhead box A1	-1.57	0.0112237
100156529	PCOLCE2	procollagen C-endopeptidase enhancer 2	-1.57	0.00543879
100156636	MYST4	K(lysine) acetyltransferase 6B	-1.57	0.00101563
100156637	RORA	RAR-related orphan receptor A	-1.57	0.00136799
100158009	PTPLB	protein tyrosine phosphatase-like (proline instead of catalytic arginine), member b	-1.57	0.00652489
ABY65885	MMP23	matrix metalloproteinase 23	-1.57	0.00325416
397546	PGD	phosphogluconate dehydrogenase	-1.58	0.000771048
654411	PLIN1	perilipin 1	-1.58	0.0100029
100134955	FAM213B	family with sequence similarity 213, member B	-1.58	0.00498072
100151990	ULK1	unc-51-like kinase 1 (C. elegans)	-1.58	0.00965883
100152301	PMVK	phosphomevalonate kinase	-1.58	0.000713012
100153595	PTPRG	protein tyrosine phosphatase, receptor type, G	-1.58	0.00989927
100153895	MORC2	MORC family CW-type zinc finger 2	-1.58	0.000625959
100156191	LOC100156191	zygote arrest 1-like protein	-1.58	0.00948887
100156199	DCAF17	DDB1 and CUL4 associated factor 17	-1.58	0.00875928
100101922	ATM	ataxia telangiectasia mutated	-1.59	0.00249762
100127138	F11R	F11 receptor	-1.59	0.0103781
100151872	TMEM63B	transmembrane protein 63B	-1.59	0.011346
100151997	PHF6	PHD finger protein 6	-1.59	0.00440866
100152785	DHRS7	dehydrogenase/reductase (SDR family) member 7	-1.59	0.00218464
[truncated: 551 more rows]

## Sheet: 1D
Supplementary Table 1D. Porcine genes identified with significantly changes in expression in response to Harmonic blade incisions, compared to control
Gene ID/Accession*	Gene symbol	Description	HB/C	Adjusted p
Q9MZV8	MC5R	Melanocortin receptor 5	-3.24985	0.00112755
Q95307	RPL13A	60S ribosomal protein L13a	1.22774	0.00495378
Q75ZP3	IGFBP1	Insulin-like growth factor-binding protein 1	1.59002	0.00147577
Q29238	CLIC1	Chloride intracellular channel protein 1	1.52237	0.00236911
P30034	PF4	Platelet factor 4	18.3404	0.000422833
P29258	TNP2	Nuclear transition protein 2	-1.45645	0.00120217
P21999	NFIC	Nuclear factor 1 C-type	-2.37233	0.00361066
P15466	---	Ribonuclease PL1	-1.19467	0.00476931
P10173	FH	Fumarate hydratase, mitochondrial	1.27221	0.00209344
P00377	DHFR	Dihydrofolate reductase	2.00919	0.00268831
O62714	CASR	Extracellular calcium-sensing receptor	2.68422	0.000976247
CAR64507	S1PR3	sphingosine-1-phosphate receptor 3	1.28876	0.00406666
CAN59674	BAT3	HLA-B associated transcript 3	-2.18705	0.000748249
CAN13291	COL11A2	collagen type XI alpha 2	1.3632	0.0021266
CAJ45427	---	immunoglobulin heavy chain variable region	-1.10639	0.0042304
CAH69780	---	unnamed protein product	-1.70567	0.00415164
CAH68470	---	immunoglobulin heavy chain variable region	-1.48973	0.00104465
CAE06503	GBA	putative lysosomal glucocerebrosidase precursor	-1.60588	0.00153795
CAD54732	NPTX1	neuronal pentraxin I	5.74317	0.000518178
CAD22168	NOX1	NADPH oxidase 1	1.27766	0.00398375
CAC35798	---	unnamed protein product	-1.98248	0.00118559
BAF76737	TMPRSS2	transmembrane protease, serine 2	-1.98655	0.00275256
BAC81555	SLA-2	MHC class I antigen	-1.73534	0.00264892
ACB59245	CTSB	cathepsin B	1.58086	0.00411433
ABY65885	MMP23	matrix metalloproteinase 23	-2.09365	0.000157526
ABY50566	CAPN7	calpain 7	2.40367	0.00345106
ABY50564	CAPN10	calpain 10 isoform 1	-1.38787	0.00248518
ABR01162	---	endonuclease/reverse transcriptase	1.45089	0.00406251
ABO26582	Cytb	cytochrome b	-1.59172	0.000453924
ABF57019	PFMK	muscle 6-phosphofructokinase	-1.894	0.00166646
ABC59550	ABCD2	ATP-binding cassette sub-family D member 2	1.35303	0.00200224
ABC58676	CTGF	connective tissue growth factor	-1.54203	0.00373502
ABC58675	---	phosphoglucomutase 3	-1.42307	0.00203747
ABC41760	ZAR1	truncated zygote arrest 1	1.32603	0.00472578
ABA39271	PPP2R5B	protein phosphatase 2A regulatory subunit B family B56 beta isoform	-1.61764	0.0024914
AAZ95511	CDS2	CDP-diacylglycerol synthase 2	2.99758	0.00275463
AAS77693	COX1	cytochrome c oxidase subunit 1	1.31093	0.00107366
AAR01786	COX3	cytochrome c oxidase subunit III	1.65967	0.00460142
AAP04281	---	G-protein-coupled receptor GPR34	1.23039	0.0033039
AAG28213	NADH5	NADH5	1.57705	0.000190689
AAG09619	---	Pref-1	4.04586	0.000497451
AAC26751	---	MHC class I antigen 2	1.34539	0.00339096
AAB36056	APEH	acylamino acid-releasing enzyme	2.98305	0.0013597
A42481	---	4-aminobutyrate transaminase precursor	1.86699	0.00473822
1511097A	---	APase N	2.89445	0.00467811
100739349	NRAS	neuroblastoma RAS viral (v-ras) oncogene homolog	-1.58115	0.00174108
100737826	RPL31	ribosomal protein L31|60S ribosomal protein L31-like	1.40974	0.0049973
100622956	FOXL2	forkhead box L2	-1.33742	0.00178875
100579143	HSBP1	heat shock factor binding protein 1	1.26223	0.00454753
100523371	APOB	apolipoprotein B (including Ag(x) antigen)	1.76215	0.00494134
100521609	F2R	coagulation factor II (thrombin) receptor	-1.59898	0.000806284
100519976	LOC100519976	type-1 angiotensin II receptor-like	-2.01854	0.000455996
100516741	NLRP2	NLR family, pyrin domain containing 2	-1.65437	0.00206649
100516298	MARCO macrophage receptor with collagenous structure		1.7	0.000972101
100515052	LOC100515052	platelet glycoprotein Ib alpha chain-like	-1.432	0.00391535
100514624	NEK6	NIMA (never in mitosis gene a)-related kinase 6	1.7537	0.000116072
100513601	LOC100513601	patr class I histocompatibility antigen, A-126 alpha chain-like	-1.85381	0.0027795
100512686	IRS1	insulin receptor substrate 1	2.75722	0.0041392
100511536	MME	membrane metallo-endopeptidase	1.43353	0.00180533
100301483	S100A12	S100 calcium binding protein A12	4.9463	0.00253907
100294688	UBD	ubiquitin D	-2.86315	0.00207478
100286878	MTNR1A	melatonin receptor 1A	-1.2022	0.00420553
100271745	TCAP	titin-cap (telethonin)	1.53889	0.00213075
100270814	C1QTNF3	C1q and tumor necrosis factor related protein 3	-1.80333	0.00237325
100192443	POT1	protection of telomeres 1 homolog (S. pombe)	-1.92596	0.00306139
100192440	SLC30A9	solute carrier family 30 (zinc transporter), member 9	-1.39054	0.0032355
100192436	GRB2	growth factor receptor-bound protein 2	1.8499	0.00131824
100191062	HAS1	hyaluronan synthase 1	-1.32333	0.00456411
100188978	APPL1	adaptor protein, phosphotyrosine interaction, PH domain and leucine zipper containing 1	-1.77543	0.00145297
100188977	GRB10	growth factor receptor-bound protein 10	-1.56029	0.000785557
100187562	RTL1	retrotransposon-like 1	-3.63777	0.00192969
100174963	ARPC1A	actin related protein 2/3 complex, subunit 1A, 41kDa	1.44917	0.000211416
100174961	KLF6	Kruppel-like factor 6	1.35993	0.000746176
100174960	KLF3	Kruppel-like factor 3 (basic)	-1.11361	0.00376404
100174956	KLF14	Kruppel-like factor 14	-1.53385	0.00473614
100171389	PTPN6	protein tyrosine phosphatase, non-receptor type 6	1.75679	0.00434233
100170853	SMN1	survival of motor neuron 1, telomeric	1.32567	0.00396924
100170772	MARCH6	membrane-associated ring finger (C3HC4) 6, E3 ubiquitin protein ligase	-2.12437	0.0039651
100170771	LPIN3	lipin 3	-1.10453	0.00232351
100170767	ARRB2	arrestin, beta 2	1.59048	0.000418688
100170127	INSIG2	insulin induced gene 2	1.53435	0.00280231
100158240	KCNJ11	potassium inwardly-rectifying channel, subfamily J, member 11	1.93438	0.00164988
100158206	MDM1	Mdm1 nuclear protein homolog (mouse)	-1.11575	0.000984538
100158185	LOC100158185	adenine nucleotide translocator 2	1.3992	0.00203126
100158174	MAPKBP1	mitogen-activated protein kinase binding protein 1	-1.90638	0.000530614
100158166	LOC100158166	protein FAM101A-like	-1.4341	0.00497658
100158164	CCDC62	coiled-coil domain containing 62	-1.31486	0.000495378
100158151	GRAMD2	GRAM domain containing 2	-1.40482	0.00211209
100158143	LOC100158143	receptor expression-enhancing protein 3-like	1.43128	0.000120217
100158131	SBNO1	strawberry notch homolog 1 (Drosophila)	-3.50308	0.00364797
100158106	NRG3	neuregulin 3	-1.76457	0.000207271
100158101	ARHGAP30	Rho GTPase activating protein 30	1.41512	0.00457862
100158081	LOC100158081	rho-related BTB domain-containing protein 2-like	-1.56347	0.00354848
100158068	LOC100158068	RNA-binding protein Nova-1-like	3.38434	0.000362724
100158062	RUSC2	RUN and SH3 domain containing 2	1.68917	0.00139286
100158059	COL14A1	collagen, type XIV, alpha 1	-5.83252	0.00412677
100158048	SIPA1L2	signal-induced proliferation-associated 1 like 2	2.08036	0.00218256
100158017	SPOCK2	sparc/osteonectin, cwcv and kazal-like domains proteoglycan (testican) 2	1.19691	0.00323343
100158013	FITM2	fat storage-inducing transmembrane protein 2	-1.48024	0.000783485
100157989	FBXO21	F-box protein 21	1.44061	8.29084e-05
100157976	DRG1	developmentally regulated GTP binding protein 1	1.57874	0.00197529
100157970	DGCR2	DiGeorge syndrome critical region gene 2	-1.22326	0.00455167
100157904	WDFY3	WD repeat and FYVE domain containing 3	-1.19418	0.000744103
100157894	NSDHL	NAD(P) dependent steroid dehydrogenase-like	1.94953	0.00381793
100157890	TBC1D2	TBC1 domain family, member 2	-1.24267	0.0039195
100157887	SF3B1	splicing factor 3b, subunit 1, 155kDa	3.75477	0.00338888
100157879	BMS1	BMS1 homolog, ribosome assembly protein (yeast)	2.6271	0.000283961
100157874	MRPS26	mitochondrial ribosomal protein S26	-1.74884	0.00480454
100157842	BTRC	beta-transducin repeat containing E3 ubiquitin protein ligase	3.85301	0.0037143
100157816	LOC100157816	microtubule-associated tumor suppressor candidate 2-like	-1.28403	0.00199809
100157814	SF3B4	splicing factor 3b, subunit 4, 49kDa	-1.37998	0.00234216
100157799	CCNK	cyclin K	-2.05185	0.00304689
100157795	LOC100157795	gap junction alpha-5 protein-like	1.33956	0.000373088
100157776	CCT2	chaperonin containing TCP1, subunit 2 (beta)	1.48653	0.00470298
100157771	LRRC16A	leucine rich repeat containing 16A	1.41532	0.00452266
100157750	ENO2	enolase 2 (gamma, neuronal)	1.40795	0.00104879
100157730	TGS1	trimethylguanosine synthase 1	-1.58858	0.00445633
100157723	LOC100157723	purinergic receptor P2X4	1.62252	0.00442316
100157714	LOC100157714	centrosomal protein 63	1.32653	0.00451229
100157702	P2RY10	purinergic receptor P2Y, G-protein coupled, 10	1.44201	0.00430502
100157699	TMEM184B	transmembrane protein 184B	2.95983	7.46176e-05
100157687	LOC100157687	mitochondrial fission process protein 1-like	1.73109	0.00114206
100157662	LOC100157662	homeobox protein Hox-D1-like	1.51635	0.00328525
100157658	DEPTOR	DEP domain containing MTOR-interacting protein	1.69038	0.0015421
100157647	PLEKHA1	pleckstrin homology domain containing, family A (phosphoinositide binding specific) member 1	3.04047	0.000416615
100157635	TRPC4	transient receptor potential cation channel, subfamily C, member 4	1.36256	0.00116486
100157616	IFT52	intraflagellar transport 52 homolog (Chlamydomonas)	-1.32867	0.000178253
100157597	PSIP1	PC4 and SFRS1 interacting protein 1	-1.40999	0.00142603
100157588	TM9SF3	transmembrane 9 superfamily member 3	1.39561	0.0043672
100157578	NAB2	NGFI-A binding protein 2 (EGR1 binding protein 2)|NGFI-A-binding protein 2-like	1.4059	0.00247896
100157569	RNF185	ring finger protein 185	1.51249	0.00462007
100157563	RBM20	RNA binding motif protein 20	1.39907	0.00289558
100157539	SMARCC2	SWI/SNF related, matrix associated, actin dependent regulator of chromatin, subfamily c, member 2	1.40713	0.00264478
100157535	TMEM151B	transmembrane protein 151B	1.4541	0.00484392
100157520	LOC100157520	zinc finger protein 70-like	-1.28722	0.00431538
100157515	MID2	midline 2	1.26493	0.00466567
100157483	SYBU	syntabulin (syntaxin-interacting)	-1.41826	0.00168719
100157469	POLG	polymerase (DNA directed), gamma	1.44705	0.0032127
100157435	UBE3B	ubiquitin protein ligase E3B	-1.54735	0.00263856
100157412	TLK1	tousled-like kinase 1	2.10411	0.00303238
100157404	LOC100157404	ATP synthase subunit s, mitochondrial-like	2.6854	0.00325001
100157402	NIN	ninein (GSK3B interacting protein)	-1.34498	0.00406459
100157401	LOC100157401	V-set domain-containing T-cell activation inhibitor 1-like	-2.09328	1.24363e-05
100157391	TIMM23	translocase of inner mitochondrial membrane 23 homolog (yeast)	1.43846	0.00440451
100157390	MFAP1	microfibrillar-associated protein 1	1.50472	0.000300543
100157381	LOC100157381	LIX1-like protein-like	-2.8863	0.00307383
100157373	LOC100157373	tripartite motif-containing protein 45-like	1.38406	0.00355263
100157355	LOC100157355	spindle and KT associated 1	-1.84518	0.00418066
100157342	DDX55	DEAD (Asp-Glu-Ala-Asp) box polypeptide 55	-1.22024	0.00309041
100157330	CLSTN2	calsyntenin 2	1.87936	0.000184471
100157303	ZC3H14	zinc finger CCCH-type containing 14	1.33147	0.00016789
100157295	DENND4A	DENN/MADD domain containing 4A	1.24722	0.000433197
100157291	ARHGEF11	Rho guanine nucleotide exchange factor (GEF) 11	-1.20895	0.00470713
100157255	LOC100157255	homeobox protein HMX2-like	-1.61399	0.00341997
100157243	CSTF2T	cleavage stimulation factor, 3' pre-RNA, subunit 2, 64kDa, tau variant	1.24783	0.00170999
100157239	LOC100157239	olfactory receptor 13J1-like	2.44001	0.00324794
100157227	IGSF1	immunoglobulin superfamily, member 1	1.37281	0.0037827
100157219	ARNT2	aryl-hydrocarbon receptor nuclear translocator 2	-2.96564	0.00167475
100157211	LYZ	lysozyme	4.54183	0.00253078
100157210	METTL11B	methyltransferase like 11B	1.2426	0.000549268
100157208	LOC100157208	Tectonic-3	-1.76822	0.000793848
100157207	LOC100157207	lysyl oxidase homolog 4-like	1.59314	0.00184264
100157205	RRM2B	ribonucleotide reductase M2 B (TP53 inducible)	5.09502	0.00368113
100157198	CDH23	cadherin-related 23	-2.17557	0.00262198
100157188	ADCY10	adenylate cyclase 10 (soluble)	-2.05531	0.000387597
100157186	LOC100157186	carbohydrate sulfotransferase 11-like	-1.63445	0.0014053
100157182	LOC100157182	thymic stromal co-transporter	-1.19253	0.00195042
100157173	ACOT8	acyl-CoA thioesterase 8	-1.4457	0.00496829
100157156	ATP5B	ATP synthase, H+ transporting, mitochondrial F1 complex, beta polypeptide	1.13626	0.00287278
100157132	LOC100157132	paraneoplastic antigen Ma2 homolog	2.82829	0.00172864
100157116	LOC100157116	uncharacterized LOC100157116	1.31907	0.000696431
100157110	CABIN1	calcineurin binding protein 1	1.81995	0.00462215
100157103	BMP2	bone morphogenetic protein 2	-2.02674	0.00280023
100157102	LOC100157102	ubiquitin carboxyl-terminal hydrolase 20-like	1.34798	0.00160842
100157099	TEX10	testis expressed 10	2.22491	0.000547196
100157092	TTC13	tetratricopeptide repeat domain 13	2.91354	0.00369564
100157088	LOC100157088	inosine triphosphatase	1.24783	0.00455374
100157085	RALY	RNA binding protein, autoantigenic (hnRNP-associated with lethal yellow homolog (mouse))	1.39323	0.00414957
100157059	BACH2	BTB and CNC homology 1, basic leucine zipper transcription factor 2	-1.77081	0.00186544
100157043	ABCB7	ATP-binding cassette, sub-family B (MDR/TAP), member 7	1.35984	0.00216391
100157042	STAM2	signal transducing adaptor molecule (SH3 domain and ITAM motif) 2	-1.41349	0.00479211
100157037	LOC100157037	protein kinase C and casein kinase substrate in neurons protein 1-like	-1.16971	0.00230485
100157027	LOC100157027	protein RRP5 homolog	-1.05864	0.000681922
100157025	LOC100157025	swi5-dependent recombination DNA repair protein 1 homolog	1.45114	0.00276914
100156990	LOC100156990	olfactory receptor 8K5-like	-2.61545	0.0038656
100156971	LOC100156971	Density-regulated protein	1.42468	0.00422418
100156963	PARP6	poly (ADP-ribose) polymerase family, member 6	2.07621	0.00102599
100156949	MFI2	antigen p97 (melanoma associated) identified by monoclonal antibodies 133.2 and 96.5	1.16143	0.00183228
100156934	UPF0639	UPF0639 protein	2.74401	0.00122912
100156922	MAT1A	methionine adenosyltransferase I, alpha	-1.91309	0.000795921
100156909	LOC100156909	dual specificity protein phosphatase 18-like	1.57411	0.000458069
100156908	PEAR1	platelet endothelial aggregation receptor 1	1.53403	0.000151308
100156896	SLC39A4	solute carrier family 39 (zinc transporter), member 4	1.54878	0.00138457
100156850	LRIF1	ligand dependent nuclear receptor interacting factor 1	1.33525	0.00111719
100156849	DISC1	disrupted in schizophrenia 1	-2.47941	0.00435891
100156836	FAM96A	family with sequence similarity 96, member A	1.22085	0.00486672
100156829	PRIM2	primase, DNA, polypeptide 2 (58kDa)	-1.40963	0.00246653
100156824	LOC100156824	putative phospholipase B-like 2-like	2.95554	0.00135763
100156801	RXRB	retinoid X receptor, beta	1.84884	0.00342204
100156800	SNX14	sorting nexin 14	-1.6965	0.00460971
100156799	COX17	COX17 cytochrome c oxidase assembly homolog	1.45662	0.000899556
100156790	PSMA6	proteasome (prosome, macropain) subunit, alpha type, 6	1.18873	0.00321892
100156785	NCALD	neurocalcin delta	-3.30196	0.00162915
100156780	SDF2L1	stromal cell-derived factor 2-like 1	2.80985	0.00305518
100156765	COPZ1	coatomer protein complex, subunit zeta 1	-1.56	0.000478796
100156749	LAMTOR2	late endosomal/lysosomal adaptor, MAPK and MTOR activator 2	1.36201	0.00423869
100156734	DCLRE1A	DNA cross-link repair 1A	-1.37101	0.000686067
100156728	LOC100156728	olfactory receptor 4K2-like	1.15919	0.000897484
100156700	C1H9orf156	chromosome 9 open reading frame 156 homolog	-1.8142	0.00146126
100156695	INTS6	integrator complex subunit 6	1.90138	0.00215769
100156694	LOC100156694	protein FAM48A-like	1.1767	0.00245824
100156693	PSRC1	proline/serine-rich coiled-coil 1	-1.26441	0.00248103
100156689	COL12A1	collagen, type XII, alpha 1	-3.80896	0.000679849
100156687	LOC100156687	proline-rich transmembrane protein 3-like	2.31984	0.00157526
100156680	LOC100156680	protein broad-minded-like	1.58396	0.000242507
100156678	LOC100156678	zinc finger protein 341-like	-3.29	0.00361274
100156666	RBP1	retinol binding protein 1, cellular	-2.35199	0.00137213
100156656	LOC100156656	MGC159836 protein	-1.28655	0.00250383
100156646	LOC100156646	synaptic vesicle 2-related protein-like	1.92066	0.00136799
100156643	PHF19	PHD finger protein 19	1.39438	0.00258674
100156636	MYST4	K(lysine) acetyltransferase 6B	-2.45524	0.00331219
100156630	MAPK14	mitogen-activated protein kinase 14	3.08966	0.000555486
100156622	CORO1C	coronin, actin binding protein, 1C	2.19349	0.00218878
100156612	LOC100156612	katanin p60 ATPase-containing subunit A-like 1-like	-1.87868	0.00109025
100156606	LOC100156606	PAK1IP1 protein	1.60757	0.00471956
100156583	MYRIP	myosin VIIA and Rab interacting protein	-3.26087	0.00144053
100156574	SAMD4A	sterile alpha motif domain containing 4A	-1.27918	0.00210173
100156573	SNRPA1	small nuclear ribonucleoprotein polypeptide A'	1.91704	0.00259296
100156565	LOC100156565	forkhead box protein B2-like	-1.33571	0.00113377
100156550	ACTR5	ARP5 actin-related protein 5 homolog (yeast)	-1.44656	0.00272976
100156546	LOC100156546	olfactory receptor 12D3-like	1.46956	0.00214526
100156545	LOC100156545	acetoacetyl-CoA synthetase-like	1.43567	0.00255772
100156538	MAN2C1	mannosidase, alpha, class 2C, member 1	-2.39614	0.00098661
100156529	PCOLCE2	procollagen C-endopeptidase enhancer 2	-1.92887	0.00121668
100156510	MLXIP	MLX interacting protein	-1.65955	0.000352361
100156509	LOC100156509	regulator of G-protein signaling 20-like	1.40451	0.00390706
100156504	NEO1	neogenin 1	-1.74005	0.000609377
100156503	LOC100156503	uncharacterized LOC100156503	-2.57833	0.00284998
100156489	LOC100156489	protein-glutamine gamma-glutamyltransferase K-like	1.26562	0.000482942
100156481	ANXA11	annexin A11	-1.34105	0.00461178
100156479	LOC100156479	pygopus homolog 1-like	-1.79304	0.00313394
100156471	TG	thyroglobulin	-1.26156	0.00478589
100156461	BMP1	bone morphogenetic protein 1	2.60081	0.00185093
100156452	LOC100156452	olfactomedin-like protein 2B-like	1.65186	0.000462214
100156441	DSCC1	defective in sister chromatid cohesion 1 homolog (S. cerevisiae)	3.25299	0.00209551
100156439	LOC100156439	hCG1798824	1.52148	0.00159392
100156429	RGMA	RGM domain family, member A	-1.85277	0.000205198
100156422	ANKRD34C	ankyrin repeat domain 34C	-6.43162	0.0031671
100156421	LOC100156421	probable phospholipid-transporting ATPase FetA-like	-1.47037	0.0045496
100156419	LOC100156419	homer 2	2.3327	0.000375161
100156417	NISCH	nischarin	1.52366	0.00433197
100156416	WDR11	WD repeat domain 11	2.2751	0.00219915
100156414	LOC100156414	protein FAM24A-like	1.41931	0.000847739
100156386	SNAPC3	small nuclear RNA activating complex, polypeptide 3, 50kDa	-1.36795	0.00244994
100156378	ZNF407	zinc finger protein 407	-4.53651	0.00361688
100156373	VIL1	villin 1	1.51831	0.000775194
100156363	MRPL24	mitochondrial ribosomal protein L24	1.29571	0.00497451
100156359	LIMK2	LIM domain kinase 2	1.99665	0.00126435
100156356	PRR14L	proline rich 14-like	-2.38131	0.00168511
100156339	LOC100156339	olfactory receptor 4F3/4F16/4F29-like	1.18712	0.00200846
100156333	LOC100156333	olfactory receptor 6C2-like	-2.73685	0.000408324
100156324	MRPL18	mitochondrial ribosomal protein L18	1.30201	0.00266343
100156323	LOC100156323	polynucleotide adenylyltransferase	1.2893	0.00227376
100156321	SHC1	SHC (Src homology 2 domain containing) transforming protein 1	-4.19255	0.00022178
100156318	CYTSA	cytospin A	-1.47267	0.00273598
100156284	SUN5	Sad1 and UNC84 domain containing 5	1.40203	0.00297019
100156281	TM7SF3	transmembrane 7 superfamily member 3	1.29058	0.00326037
100156264	PTEN	phosphatase and tensin homolog	-1.41474	0.00443145
100156260	FANCI	Fanconi anemia, complementation group I	1.30506	0.00251627
100156253	GNPAT	glyceronephosphate O-acyltransferase	1.17553	0.00457654
100156249	LOC100156249	malectin-like	1.48254	0.00396302
100156229	LOC100156229	DNA-directed RNA polymerase III subunit RPC1-like	1.68863	0.00102807
100156226	EP300	E1A binding protein p300	-1.76684	0.0023318
100156225	LOC100156225	olfactory receptor 5K3-like	11.4274	0.00227169
100156205	ALOX5	arachidonate 5-lipoxygenase	1.73861	0.00111926
100156196	LOC100156196	olfactory receptor 4K14-like	2.8927	0.000729594
100156195	LOC100156195	uncharacterized protein C1orf51-like	1.47122	0.00155453
100156192	NT5DC1	5'-nucleotidase domain containing 1	-1.47498	0.00130374
100156181	PTPRB	protein tyrosine phosphatase, receptor type, B	2.12212	0.00165195
100156173	RBM8A	RNA binding motif protein 8A	1.48542	0.00395888
100156170	LOC100156170	histone deacetylase 2-like	1.29684	0.00434647
100156146	ADAM8	ADAM metallopeptidase domain 8	3.30504	0.000638395
100156143	LOC100156143	putative olfactory receptor 2B8-like	-1.42417	0.0012001
100156133	TMEM20	solute carrier family 35, member G1	3.26487	0.002195
100156117	LOC100156117	intraflagellar transport protein 81 homolog	-1.37478	0.000586577
100156104	DDHD2	DDHD domain containing 2	-3.14797	0.00102185
100156094	LOC100156094	leukotriene B4 receptor 2-like	-1.25224	0.00301994
100156082	FBXL4	F-box and leucine-rich repeat protein 4	-1.40884	0.00414542
100156075	NDUFS2	NADH dehydrogenase (ubiquinone) Fe-S protein 2, 49kDa (NADH-coenzyme Q reductase)	1.22004	0.000725449
100156070	TBC1D10A	TBC1 domain family, member 10A	-1.39055	0.00335986
100156047	IVD	isovaleryl-CoA dehydrogenase	-1.68307	0.00486465
100156021	ZXDC	ZXD family zinc finger C	1.32538	0.00150686
100155995	LOC100155995	NF1-B3	-2.10164	0.00298263
100155987	RRP12	ribosomal RNA processing 12 homolog (S. cerevisiae)	2.41088	0.00334535
100155960	SUPV3L1	suppressor of var1, 3-like 1 (S. cerevisiae)	1.64147	0.00394644
100155956	LOC100155956	unactive progesterone receptor, 23 kD	2.33116	0.00183849
100155950	DENND4B	DENN/MADD domain containing 4B	1.53403	0.00252456
100155942	LOC100155942	uncharacterized protein C9orf117 homolog	1.25692	0.00377026
100155939	TMEM55B	transmembrane protein 55B	-1.43719	0.000561705
100155924	RFTN1	raftlin, lipid raft linker 1	-1.38729	0.004846
100155916	TNFAIP8L2	tumor necrosis factor, alpha-induced protein 8-like 2	1.87143	0.00158148
100155903	WDR47	WD repeat domain 47	1.66836	0.00302201
100155900	TSC22D1	TSC22 domain family, member 1	-1.37969	0.00254736
100155896	CCDC6	coiled-coil domain containing 6	1.55138	0.0028479
100155895	ARRDC4	arrestin domain containing 4	-1.97467	0.00372881
100155893	ARG2	arginase, type II	1.6708	0.00124155
100155889	LOC100155889	Eukaryotic translation initiation factor 2, subunit 2 beta, 38kDa	1.2531	0.00388633
100155871	SLC16A9	solute carrier family 16, member 9 (monocarboxylic acid transporter 9)	1.81606	0.000990756
100155869	ZFYVE26	zinc finger, FYVE domain containing 26	1.8847	0.00477967
100155867	C5H12orf11	chromosome 12 open reading frame 11 ortholog	1.50083	0.000613522
100155863	LOC100155863	mesoderm posterior protein 1-like	1.13345	0.00311321
100155860	HEBP2	heme binding protein 2	-1.87105	0.00469884
100155855	SNRPF	small nuclear ribonucleoprotein polypeptide F	1.56756	0.00459105
100155852	IGDCC3	immunoglobulin superfamily, DCC subclass, member 3	-1.39261	0.00314016
100155814	HBS1L	HBS1-like (S. cerevisiae)	-1.32746	0.0040708
100155803	OLA1	Obg-like ATPase 1	1.48774	0.000308834
100155802	LOC100155802	uncharacterized protein C1orf54-like	1.32146	0.00359201
100155801	WISP3	WNT1 inducible signaling pathway protein 3	2.11011	0.00400655
100155799	FRY	furry homolog (Drosophila)	-1.43577	0.000576214
100155795	MYLIP	myosin regulatory light chain interacting protein	1.88261	0.00375782
100155794	LRCH2	leucine-rich repeats and calponin homology (CH) domain containing 2	1.74939	0.00231522
100155789	TMEM5	transmembrane protein 5	-1.50837	0.00266965
100155786	LOC100155786	Ppig protein	1.84211	0.00499316
100155765	RIMS2	regulating synaptic membrane exocytosis 2	-1.12625	0.00247482
100155762	CDK1	cyclin-dependent kinase 1	3.1075	0.00224267
100155750	LSG1	large subunit GTPase 1 homolog (S. cerevisiae)	1.97979	0.000323343
100155735	SLC34A1	solute carrier family 34 (sodium phosphate), member 1	1.21533	0.000402106
100155734	LOC100155734	histone H2A type 1-like|histone H2A type 1-like	1.85876	0.00222402
100155722	LZTS1	leucine zipper, putative tumor suppressor 1	-1.42784	0.00392364
100155717	C14H10orf58	chromosome 10 open reading frame 58 ortholog	-1.38403	0.000737885
100155706	KHDRBS3	KH domain containing, RNA binding, signal transduction associated 3	1.20821	0.000172035
100155702	INSRR	insulin receptor-related receptor	1.44198	0.00360237
100155677	STRBP	spermatid perinuclear RNA binding protein	1.59888	0.00121254
100155672	SLC30A8	solute carrier family 30 (zinc transporter), member 8	-1.73771	0.00390499
100155667	RWDD2A	RWD domain containing 2A	1.45287	0.0014281
100155662	LOC100155662	ubiquitin thioesterase ZRANB1-like	-1.35048	0.00427393
100155617	SLC41A2	solute carrier family 41, member 2	-1.38366	0.00242093
100155607	MATN2	matrilin 2	-2.30628	0.00216805
100155595	SDS	serine dehydratase	6.76035	0.000735812
100155594	GPR161	G protein-coupled receptor 161	-1.35126	0.00222609
100155583	LOC100155583	ABC transporter	1.75515	0.000903702
100155582	LOC100155582	IQ domain-containing protein J-like	-1.36503	0.00141359
100155574	ADD3	adducin 3 (gamma)	-1.67964	0.00423662
100155571	LOC100155571	DiGeorge syndrome critical region protein 14	1.279	0.00345521
100155569	NHLRC2	NHL repeat containing 2	1.51157	0.00190482
100155564	NUP214	nucleoporin 214kDa	1.61506	0.00138043
100155536	BMP6	bone morphogenetic protein 6	3.24096	0.00121461
100155534	LOC100155534	uncharacterized LOC100155534	-1.90288	0.00154002
100155533	RPTN	repetin	1.0799	0.000540977
100155509	TTBK1	tau tubulin kinase 1	-1.47552	0.00496
100155476	TAF5L	TAF5-like RNA polymerase II, p300/CBP-associated factor (PCAF)-associated factor, 65kDa	1.14837	0.00497243
100155470	BPIFA3	BPI fold containing family A, member 3	-1.91467	0.00293289
100155465	LINGO1	leucine rich repeat and Ig domain containing 1	-1.76135	0.00106537
100155464	LOC100155464	potassium voltage-gated channel subfamily V member 1-like	-1.41292	0.000673631
100155453	TUBGCP3	tubulin, gamma complex associated protein 3	1.39343	0.0027422
100155446	RNF111	ring finger protein 111	-4.31312	0.00244787
100155445	LOC100155445	Vacuolar protein sorting-associated protein VTA1 homolog	-1.87578	0.00029847
100155444	RPS10	ribosomal protein S10	1.7337	0.00377233
100155440	BRPF3	bromodomain and PHD finger containing, 3	1.78697	0.00220329
100155439	LOC100155439	SPT3-associated factor 42	2.71189	0.002081
100155434	ELOVL3	ELOVL fatty acid elongase 3	1.31261	0.000281889
100155423	FKBP5	FK506 binding protein 5	1.36208	0.0013141
100155420	NHP2L1	NHP2 non-histone chromosome protein 2-like 1 (S. cerevisiae)	1.5958	0.0011089
100155407	TECPR2	tectonin beta-propeller repeat containing 2	1.27003	0.000337852
100155378	BCL9	B-cell CLL/lymphoma 9	-2.13897	0.000431124
100155377	SEC22C	SEC22 vesicle trafficking protein homolog C (S. cerevisiae)	1.66572	0.00213282
100155334	CCDC60	coiled-coil domain containing 60	-1.47138	0.000893338
100155322	LOC100155322	zinc finger protein 391-like	-1.36694	0.000107781
100155309	IDE	insulin-degrading enzyme	1.65276	0.0044356
100155307	NPTN	neuroplastin	-1.38421	0.00419102
100155278	ERMP1	endoplasmic reticulum metallopeptidase 1	2.48331	0.000524396
100155274	PSMC1	proteasome (prosome, macropain) 26S subunit, ATPase, 1	1.57649	0.00259711
100155255	PHYHIP	phytanoyl-CoA 2-hydroxylase interacting protein	1.36567	0.00123948
100155254	ENTPD4	ectonucleoside triphosphate diphosphohydrolase 4	-1.4323	0.000257016
100155249	LOC100155249	keratin, type II cytoskeletal 3-like	1.59561	0.000779339
100155201	LOC100155201	pyrophosphatase 1	-1.27908	0.00278572
100155191	LOC100155191	uncharacterized protein C1orf112-like	-1.52228	0.000304688
100155190	ZFP64	zinc finger protein 64 homolog (mouse)	-2.98828	0.0016706
100155187	PUS7L	pseudouridylate synthase 7 homolog (S. cerevisiae)-like	1.44971	0.0016022
100155164	LOC100155164	calpain-7-like protein-like	1.51364	0.00215562
100155149	CLK2	CDC-like kinase 2	1.62132	0.000839448
100155141	EEF1E1	eukaryotic translation elongation factor 1 epsilon 1	2.0269	0.00442731
100155137	POGZ	pogo transposable element with ZNF domain	-2.00636	0.00341583
100155118	MYL6B	myosin, light chain 6B, alkali, smooth muscle and non-muscle	-1.49088	0.00288936
100155110	CKS1B	CDC28 protein kinase regulatory subunit 1B	3.13275	0.00125192
100155097	SALL2	sal-like 2 (Drosophila)	-1.30105	0.00103428
100155094	LOC100155094	transcription factor COE2-like	-1.75772	0.00415786
100155091	ITGA5	integrin, alpha 5 (fibronectin receptor, alpha polypeptide)	1.5566	0.00469054
100155082	C7H14orf142	uncharacterized protein C14orf142 homolog	1.21858	0.00203333
100155070	LOC100155070	insulin-like growth factor-binding protein-like 1-like	-1.37777	0.00169133
100155006	NEURL	neuralized homolog (Drosophila)	2.04335	0.00201882
100154994	SERPINB10	serpin peptidase inhibitor, clade B (ovalbumin), member 10	1.98669	0.00476309
100154990	SQRDL	sulfide quinone reductase-like (yeast)	-1.01902	0.00380964
100154982	CEP78	centrosomal protein 78kDa	1.27035	0.00155868
100154969	LOC100154969	olfactory receptor 4A47-like	-1.58985	0.000891266
100154966	LOC100154966	sideroflexin-4-like	1.45534	0.00291838
100154962	PTPRR	protein tyrosine phosphatase, receptor type, R	-1.18762	0.00500145
100154935	LOC100154935	POM121-like protein 2-like	2.45189	0.00161671
100154924	MAGEL2	MAGE-like 2	1.29633	0.00190068
100154922	SH2B3	SH2B adaptor protein 3	2.45086	8.49811e-05
100154919	TRIM42	tripartite motif containing 42	1.49005	0.00391742
100154915	PWWP2B	PWWP domain containing 2B	-2.13611	0.00422211
100154907	LOC100154907	NKAP-like protein-like	-1.5088	0.00158977
100154905	PLAG1	pleiomorphic adenoma gene 1	-1.13903	0.00442524
100154898	MYOF	myoferlin	1.20425	0.000223853
100154854	SEZ6L	seizure related 6 homolog (mouse)-like	-1.96821	0.00454131
100154833	GPR26	G protein-coupled receptor 26	3.3168	0.00278987
100154832	THOC2	THO complex 2	-3.15562	0.000385524
100154827	PREX2	phosphatidylinositol-3,4,5-trisphosphate-dependent Rac exchange factor 2	-1.29218	0.001967
100154824	MCM3	minichromosome maintenance complex component 3	1.85509	0.00137835
100154823	MORF4L1	mortality factor 4 like 1	2.38846	0.00422004
100154788	PKD2L1	polycystic kidney disease 2-like 1	2.58951	0.00110268
100154784	FKBPL	FK506 binding protein like	2.02254	0.00106745
100154782	LOC100154782	5-hydroxytryptamine receptor 5B-like	1.23438	0.00266136
100154772	RGS22	regulator of G-protein signaling 22	-1.24857	0.00428844
100154769	PLEKHO2	pleckstrin homology domain containing, family O member 2	-2.00702	0.00448742
100154763	LOC100154763	serine/threonine kinase	-1.58351	0.00134726
100154759	LOC100154759	homeobox protein Hox-C4-like	-1.86768	0.000180326
100154743	PRCC	papillary renal cell carcinoma (translocation-associated)	1.69453	0.00346765
100154740	GATAD2B	GATA zinc finger domain containing 2B	1.24627	0.000872611
100154734	ILF2	interleukin enhancer binding factor 2, 45kDa	1.71332	0.00334121
100154730	LRRC8A	leucine rich repeat containing 8 family, member A	2.69546	0.00484185
100154722	LOC100154722	monofunctional C1-tetrahydrofolate synthase, mitochondrial-like	2.0311	0.00014509
100154720	ATP8B4	ATPase, class I, type 8B, member 4	1.46103	0.000574141
100154705	LYSMD1	LysM, putative peptidoglycan-binding, domain containing 1	-1.2486	0.00370808
100154701	TRMT2A	tRNA methyltransferase 2 homolog A (S. cerevisiae)	-1.6848	0.00292874
100154691	RCBTB2	regulator of chromosome condensation (RCC1) and BTB (POZ) domain containing protein 2	3.08634	0.004276
100154687	ANK3	ankyrin 3, node of Ranvier (ankyrin G)	-1.0127	0.00388841
100154674	LOC100154674	A disintegrin and metalloproteinase with thrombospondin motifs 17-like	1.71751	0.00379099
100154649	RAI2	retinoic acid induced 2	1.39489	0.00269867
100154647	LOC100154647	ubiquitin-conjugating enzyme E2 N-like	1.98424	0.00223438
100154627	KIFC1	kinesin family member C1	-1.87203	0.001739
100154615	AP4S1	adaptor-related protein complex 4, sigma 1 subunit	1.30247	0.00323757
100154606	SNRPC	small nuclear ribonucleoprotein polypeptide C	1.40221	0.00234631
100154604	TCP11	t-complex 11, testis-specific	-1.26103	0.000773121
100154602	GFOD1	glucose-fructose oxidoreductase domain containing 1	1.12654	0.000661195
100154578	GPR137B	G protein-coupled receptor 137B	1.66306	0.00360859
100154560	HEATR1	HEAT repeat containing 1	1.55187	0.00262405
100154557	KLHDC2	kelch domain containing 2	-1.86115	0.00115657
100154547	HELLS	helicase, lymphoid-specific	2.38094	0.00156904
100154536	LOC100154536	pecanex-like protein 1	1.54976	0.00338681
100154520	TNKS2	tankyrase, TRF1-interacting ankyrin-related ADP-ribose polymerase 2	-1.40611	0.00165402
100154518	ARPC3	actin related protein 2/3 complex, subunit 3, 21kDa	1.31586	0.000690213
100154509	SRSF5	serine/arginine-rich splicing factor 5	-1.47728	0.00301372
100154489	LOC100154489	WD repeat-containing protein 38-like	1.43575	0.00433611
100154485	LOC100154485	cyclin-T1-like	2.63748	0.00196493
100154472	ASCC2	activating signal cointegrator 1 complex subunit 2	2.15726	0.002309
100154462	LOC100154462	actin related protein 2/3 complex subunit 5-like protein	1.83085	0.000808357
100154460	PRTG	protogenin	1.23448	0.002423
100154453	ASCC3	activating signal cointegrator 1 complex subunit 3	1.33275	0.0022178
100154447	DARC	Duffy blood group, chemokine receptor	-1.35677	0.000936865
100154442	CNOT7	CCR4-NOT transcription complex, subunit 7	1.32764	0.00356921
100154426	LOC100154426	TATA box-binding protein-like protein 2-like	-1.30129	0.000265307
100154415	ZNF268	zinc finger protein 268	-1.10401	0.00238155
100154408	LOC100154408	multicatalytic proteinase subunit K	-2.52828	0.00314223
100154403	LOC100154403	leucine-rich repeat-containing protein 67-like	-1.64382	0.00232144
100154400	CHFR	checkpoint with forkhead and ring finger domains, E3 ubiquitin protein ligase	-1.27916	0.00259089
100154398	ADAMTS7	ADAM metallopeptidase with thrombospondin type 1 motif, 7	1.58265	0.00304481
100154395	LOC100154395	protein NOV homolog	-1.92318	0.00417237
100154382	ZFYVE27	zinc finger, FYVE domain containing 27	1.30476	0.00395473
100154381	GAS2L3	growth arrest-specific 2 like 3	-1.14624	0.00324379
100154378	PDE10A	phosphodiesterase 10A	2.88588	0.000192762
100154356	GLB1L	galactosidase, beta 1-like	-2.33953	0.000248725
100154343	ABLIM1	actin binding LIM protein 1	-1.44583	0.000522323
100154321	OBFC2B	nucleic acid binding protein 2	1.78412	0.00190897
100154319	SOD2	superoxide dismutase 2, mitochondrial	-1.69184	0.00496622
100154317	CCT3	chaperonin containing TCP1, subunit 3 (gamma)	1.47902	0.00220951
100154316	LOC100154316	immunoglobulin iota chain-like	1.36765	0.00375368
100154314	SHPRH	SNF2 histone linker PHD RING helicase, E3 ubiquitin protein ligase	1.00939	0.0016333
100154312	LOC100154312	coiled-coil domain-containing protein 116-like	-2.21151	0.00112341
100154303	LOC100154303	olfactory receptor 6S1-like	1.56408	0.00388011
100154292	RUFY2	RUN and FYVE domain containing 2	-1.6891	0.00129544
100154291	SLC12A1	solute carrier family 12 (sodium/potassium/chloride transporters), member 1	1.59436	0.00240227
100154268	UBE2L3	ubiquitin-conjugating enzyme E2L 3	-1.32836	0.00213489
100154262	LOC100154262	F-box only protein 22-like	-1.33448	0.00409775
100154260	GTF3C3	general transcription factor IIIC, polypeptide 3, 102kDa	-1.65805	0.000628031
100154259	LOC100154259	E3 ubiquitin-protein ligase BRE1A-like	1.21324	0.00471749
100154250	MCF2	MCF.2 cell line derived transforming sequence	-1.54575	0.00187373
100154240	LOC100154240	neurensin-1-like	4.01162	0.00254943
100154232	LOC100154232	gamma-glutamyl hydrolase	1.34356	0.00385524
100154230	MMP17	matrix metallopeptidase 17 (membrane-inserted)	-1.32187	0.00364382
100154219	LTA4H	leukotriene A4 hydrolase	1.40482	0.00172035
100154215	WDR96	WD repeat domain 96	1.30064	0.00439
100154213	USP40	ubiquitin specific peptidase 40	1.55868	0.00181155
100154209	NCEH1	neutral cholesterol ester hydrolase 1	1.80701	0.00448327
100154208	ROR2	receptor tyrosine kinase-like orphan receptor 2	-1.3109	0.0038511
100154206	WDR46	WD repeat domain 46	1.09066	0.000928574
100154175	LOC100154175	SKI family transcriptional corepressor 2-like	1.33003	0.00141981
100154170	ISM1	isthmin 1 homolog (zebrafish)	-1.46697	0.00116279
100154142	LOC100154142	ubiquitin-conjugating enzyme E2A	2.45055	0.00164366
100154140	ADAM29	ADAM metallopeptidase domain 29	-1.77858	0.00213904
100154136	MEP1A	meprin A, alpha (PABA peptide hydrolase)	-1.34424	0.00384281
100154124	TRIM31	tripartite motif containing 31	1.14726	0.00343241
100154117	M6PR	mannose-6-phosphate receptor (cation dependent)	1.49088	0.00337437
100154104	ERBB4	v-erb-a erythroblastic leukemia viral oncogene homolog 4 (avian)	1.41456	0.003934
100154068	LOC100154068	Guanosine monophosphate reductase 2	1.32296	0.00209966
100154048	TLE3	transducin-like enhancer of split 3 (E(sp1) homolog, Drosophila)	-1.63692	0.00500352
100154045	RBM18	RNA binding motif protein 18	1.6106	0.000992828
100154036	MICALL1	MICAL-like 1	1.706	0.00402935
100154035	POLR3D	polymerase (RNA) III (DNA directed) polypeptide D, 44kDa	1.30452	0.00459313
100154025	LOC100154025	myosin-XVIIIb-like	1.307	0.000138872
100154017	EP400	E1A binding protein p400	1.84852	0.00408946
100154007	PTP23	protein tyrosine phosphatase, non-receptor type 23	-1.24006	0.0022634
100153996	KCNC2	potassium voltage-gated channel, Shaw-related subfamily, member 2	-1.38001	0.00465531
100153983	NR2F2	nuclear receptor subfamily 2, group F, member 2	-1.38385	0.00315259
100153974	CTNNA3	catenin (cadherin-associated protein), alpha 3	-2.01558	0.00182191
100153971	LOC100153971	protein FAM164C-like	-1.27418	0.00497036
100153966	AHSA1	AHA1, activator of heat shock 90kDa protein ATPase homolog 1	1.17903	0.000578286
100153958	PABPC1	poly(A) binding protein, cytoplasmic 1	1.42152	0.00138872
100153947	SNX21	sorting nexin family member 21	1.90541	0.00204577
100153946	LOC100153946	CCAAT/enhancer-binding protein delta-like	1.73924	0.00317125
100153933	NES	nestin	-1.69217	0.00298678
100153928	PRPF39	PRP39 pre-mRNA processing factor 39 homolog (S. cerevisiae)	-1.21184	0.0030075
100153927	MAPK1	mitogen-activated protein kinase 1	2.52559	0.00403142
100153922	TCF7L2	transcription factor 7-like 2 (T-cell specific, HMG-box)	-1.59086	0.00312565
100153921	DNM1	dynamin 1	2.54179	0.00265514
100153915	CA1	carbonic anhydrase I	1.51048	0.00494756
100153900	LOC100153900	CDC5 cell division cycle 5-like	-1.80191	0.00109439
100153896	FLAD1	FAD1 flavin adenine dinucleotide synthetase homolog (S. cerevisiae)	1.63786	0.00494549
100153892	RREB1	ras responsive element binding protein 1	-1.93647	0.00437549
100153865	LOC100153865	endoplasmic reticulum resident protein 27-like	-1.42761	0.004162
100153826	LOC100153826	diacylglycerol O-acyltransferase 2-like protein 6-like	1.54621	0.000182399
100153822	NFIL3	nuclear factor, interleukin 3 regulated	1.95827	0.00400862
100153818	C7H6orf125	uncharacterized protein C6orf125 homolog	1.37569	0.00303859
100153801	NGEF	neuronal guanine nucleotide exchange factor	1.35216	0.000607304
100153785	TAB1	TGF-beta activated kinase 1/MAP3K7 binding protein 1	-1.65843	0.00130995
100153782	USP30	ubiquitin specific peptidase 30	-1.52967	0.000315052
100153781	POLL	polymerase (DNA directed), lambda	1.30822	0.000841521
100153748	SERINC4	serine incorporator 4	1.36259	0.00132653
100153739	CCDC13	coiled-coil domain containing 13	-1.54849	0.0014965
100153738	LOC100153738	E3 ubiquitin-protein ligase TRIM9-like	-1.496	0.000451851
100153732	LOC100153732	olfactory receptor 1052-like	1.64069	0.00285412
100153716	LOC100153716	UBX domain-containing protein 2B-like	-2.99964	0.00242922
100153698	LOC100153698	acyl-Coenzyme A dehydrogenase family, member 11	-1.90128	0.00437135
100153687	HAUS6	HAUS augmin-like complex, subunit 6	1.29291	0.00186751
100153677	CLIP1	CAP-GLY domain containing linker protein 1	-1.34739	0.00261576
100153673	LOC100153673	homeobox protein cut-like 2-like	1.0027	9.74174e-05
100153668	RAD23B	RAD23 homolog B (S. cerevisiae)	-1.50258	0.00175766
100153659	FCRLB	Fc receptor-like B	-1.18867	0.00355677
100153654	ZNRF3	zinc and ring finger 3	1.26994	0.00258882
100153638	LOC100153638	tonsoku-like protein-like	-1.49388	0.00382415
100153621	LOC100153621	uncharacterized protein KIAA1370-like	-2.09215	0.00129959
100153603	LOC100153603	NEDD4-binding protein 2-like 2-like	-2.30881	0.00397753
100153595	PTPRG	protein tyrosine phosphatase, receptor type, G	-1.42977	0.0035319
100153594	KCNA10	potassium voltage-gated channel, shaker-related subfamily, member 10	-2.12194	0.000959665
100153550	LOC100153550	exosomal core protein CSL4	1.12889	0.000837375
100153536	LOC100153536	uncharacterized LOC100153536	-1.0766	0.00257845
100153530	ZNF518A	zinc finger protein 518A	-1.3892	0.000851884
100153517	RIN3	Ras and Rab interactor 3	-1.2835	0.00334328
100153516	BAZ2A	bromodomain adjacent to zinc finger domain, 2A	2.44667	0.00199188
100153509	INPP5J	inositol polyphosphate-5-phosphatase J	1.61235	0.00231729
100153508	NPR1	natriuretic peptide receptor A/guanylate cyclase A (atrionatriuretic peptide receptor A)	-1.32159	0.000356506
100153503	MMP11	matrix metallopeptidase 11 (stromelysin 3)	-1.32675	0.00137006
100153500	NUP188	nucleoporin 188kDa	1.46493	0.00298056
100153499	TCEAL4	transcription elongation factor A (SII)-like 4	1.02311	0.00282303
100153491	LOC100153491	olfactory receptor 6C76-like	-1.74311	0.00226962
100153485	TCP1	t-complex 1	1.52638	0.00239813
100153483	ADAM15	ADAM metallopeptidase domain 15	1.36129	0.00492061
100153480	SNRPD3	small nuclear ribonucleoprotein D3 polypeptide 18kDa	1.76601	0.00307176
100153477	SEMA6C	sema domain, transmembrane domain (TM), and cytoplasmic domain, (semaphorin) 6C	1.35543	0.000480869
100153472	LOC100153472	torsin-1B-like	-1.55032	0.0048688
100153431	LOC100153431	oligodendrocyte transcription factor 3-like	-1.48732	0.00351946
100153417	LOC100153417	uncharacterized protein C8orf37 homolog	4.24436	0.00378891
100153414	PHF1	PHD finger protein 1	-1.28092	0.00324587
100153404	MAPKAPK5	mitogen-activated protein kinase-activated protein kinase 5	-1.20094	0.000918211
100153403	EEA1	early endosome antigen 1	1.19876	0.00447705
100153380	RP1L1	retinitis pigmentosa 1-like 1	1.15533	0.000532687
100153375	LOC100153375	huntingtin-interacting protein K-like	1.64074	0.00221573
100153368	LOC100153368	elongation of very long chain fatty acids protein 2-like	1.35026	0.00112963
100153365	LOC100153365	CD83 antigen-like	1.90117	0.00250798
100153334	TBC1D12	TBC1 domain family, member 12	1.54208	0.00247067
100153330	RHOBTB1	Rho-related BTB domain containing 1	1.10397	0.00436306
100153312	CDCA3	cell division cycle associated 3	2.3849	0.0034407
100153302	SLC10A1	solute carrier family 10 (sodium/bile acid cotransporter family), member 1	1.16831	0.00139908
100153260	LOC100153260	apolipoprotein O-like	1.2787	0.00152759
100153231	CNBD1	cyclic nucleotide binding domain containing 1	1.44535	0.00361481
100153225	SEMA3F	sema domain, immunoglobulin domain (Ig), short basic domain, secreted, (semaphorin) 3F	1.43786	0.00452058
100153198	LOC100153198	uncharacterized protein C1orf183 homolog	-1.35726	0.00231936
100153197	ARID4A	AT rich interactive domain 4A (RBP1-like)	6.39832	4.14542e-05
100153179	SUDS3	suppressor of defective silencing 3 homolog (S. cerevisiae)	2.01644	6.63267e-05
100153175	ARPC2	actin related protein 2/3 complex, subunit 2, 34kDa	1.5567	0.00224889
100153168	MTDH	metadherin	-1.8292	0.00127264
100153144	FBXO43	F-box protein 43	1.46542	0.00344485
100153133	UBE2C	ubiquitin-conjugating enzyme E2C	3.33786	0.000982465
100153105	ANKRD52	ankyrin repeat domain 52	1.75893	0.00332463
100153097	SMG5	smg-5 homolog, nonsense mediated mRNA decay factor (C. elegans)	2.10785	0.000630104
100153079	LOC100153079	Uncharacterized protein KIAA0748 homolog	1.18222	0.00109854
100153078	FZD3	frizzled family receptor 3	1.54762	0.00134104
100153077	LOC100153077	melanopsin-like	-1.39541	0.00233594
100153075	LOC100153075	olfactory receptor 6C68-like	1.1851	0.00247689
100153072	MYEF2	myelin expression factor 2	1.41991	0.000341997
100153069	ZNF318	zinc finger protein 318	-1.91324	0.00402728
100153066	LOC100153066	differentiation enhancing factor 1	-1.63873	0.000288107
100153064	CHTOP	chromatin target of PRMT1	1.2767	0.00293496
100153061	VPS72	vacuolar protein sorting 72 homolog (S. cerevisiae)	2.64874	0.00088712
100153055	CCDC150	coiled-coil domain containing 150	3.11879	0.00181984
100153039	NSMAF	neutral sphingomyelinase (N-SMase) activation associated factor	1.25214	0.00495171
100153038	IFIT1	interferon-induced protein with tetratricopeptide repeats 1	2.25501	0.00321685
100153036	LOC100153036	uncharacterized protein C12orf60-like	-1.50629	0.00480662
100153024	SYNE2	spectrin repeat containing, nuclear envelope 2	-1.3278	0.000980392
100153022	ZBTB1	zinc finger and BTB domain containing 1	-1.1076	0.00227998
100153011	LOC100153011	zona pellucida-like domain-containing protein 1-like	-1.35726	0.00083323
100153004	CEP110	centriolin	1.28267	0.00103221
100152989	RNF10	ring finger protein 10	-1.96071	0.00241678
100152967	SEL1L2	sel-1 suppressor of lin-12-like 2 (C. elegans)	1.39053	0.00156075
100152961	CRISPLD1	cysteine-rich secretory protein LCCL domain containing 1	-2.9587	0.00323136
100152937	GRK5	G protein-coupled receptor kinase 5	2.11494	0.00272354
100152934	TRPA1	transient receptor potential cation channel, subfamily A, member 1	-1.48256	0.00197944
100152933	IPO5	importin 5	1.82526	0.00476723
100152930	GPR116	G protein-coupled receptor 116	1.6974	0.00419517
100152927	PLA2G4B	phospholipase A2, group IVB (cytosolic)	2.06134	0.000719231
100152918	VPS37B	vacuolar protein sorting 37 homolog B (S. cerevisiae)	2.37245	0.00239605
100152909	BZW1	basic leucine zipper and W2 domains 1	1.40945	0.00410604
100152900	KNDC1	kinase non-catalytic C-lobe domain (KIND) containing 1	1.61713	0.00245202
100152893	LOC100152893	olfactory receptor 12D2-like	-1.62776	0.00161879
100152890	LOC100152890	tyrosine-protein kinase Lyn-like	2.23147	0.000700576
100152851	CD84	CD84 molecule	1.32202	0.00036687
100152850	LOC100152850	zinc finger protein ZFAT-like	5.3998	0.000410397
100152849	LOC100152849	EMI domain-containing protein 1-like	1.12514	0.00212246
100152845	LOC100152845	ETS translocation variant 3-like protein-like	1.62042	0.00175973
100152841	LOC100152841	solute carrier family 22 member 17-like	-3.04275	0.00438171
100152836	AGPAT6	1-acylglycerol-3-phosphate O-acyltransferase 6 (lysophosphatidic acid acyltransferase, zeta)	1.21486	0.00432782
100152830	KIFC2	kinesin family member C2	-1.35978	0.0037371
100152829	CATSPERB	catsper channel auxiliary subunit beta	1.35205	0.0048232
100152827	LOC100152827	high affinity immunoglobulin epsilon receptor subunit alpha-like	-2.31999	0.00277743
100152814	TOMM20	translocase of outer mitochondrial membrane 20 homolog (yeast)	1.48007	0.00233802
100152812	LOC100152812	Protein FAM116A	-1.44537	0.00235667
100152802	LOC100152802	trace amine-associated receptor 5-like	-1.32524	0.00343863
100152786	DDX20	DEAD (Asp-Glu-Ala-Asp) box polypeptide 20	-1.2216	0.000580359
100152782	TRMT11	tRNA methyltransferase 11 homolog (S. cerevisiae)	-1.28306	0.00215147
100152780	CSPP1	centrosome and spindle pole associated protein 1	1.74339	0.00426978
100152774	ZNF644	zinc finger protein 644	1.67569	0.00184886
100152768	LOC100152768	interferon regulatory factor 2-binding protein-like	2.02988	0.000594868
100152759	ANKZF1	ankyrin repeat and zinc finger domain containing 1	-1.53817	0.00399619
100152755	TRIM59	tripartite motif containing 59	1.63517	0.000758612
100152747	TBX18	T-box 18	-1.09393	0.00461593
100152746	LOC100152746	sterile alpha motif domain-containing protein 15-like	1.54734	0.00336608
100152741	TBX3	T-box 3	-1.41648	0.00181569
100152738	DNMBP	dynamin binding protein	-1.85205	0.00458691
100152736	ZNF142	zinc finger protein 142	1.45763	0.00236496
100152734	LOC100152734	rho GTPase-activating protein 29-like	-1.72709	0.0028707
100152725	SMPD4	sphingomyelin phosphodiesterase 4, neutral membrane (neutral sphingomyelinase-3)	-3.03628	0.00246238
100152711	ADAM28	ADAM metallopeptidase domain 28	2.2052	0.00400448
100152694	PNLDC1	poly(A)-specific ribonuclease (PARN)-like domain containing 1	1.66576	0.00244165
100152687	LOC100152687	KIAA0015	-1.73857	0.00339925
100152681	LOC100152681	epidermal Langerhans cell protein LCP1	1.83642	0.00428637
100152680	COL4A6	collagen, type IV, alpha 6	-1.25504	0.00371222
100152657	LOC100152657	putative paraneoplastic antigen-like protein 6B-like protein LOC649238-like	2.07022	0.00296605
100152653	ART4	ADP-ribosyltransferase 4 (Dombrock blood group)	-2.22995	0.00418895
100152652	TDRD7	tudor domain containing 7	1.00022	0.00282718
100152649	ZNF710	zinc finger protein 710	1.28685	0.00179911
100152646	PEAK1	NKF3 kinase family member	-1.31734	0.000109854
100152644	LOC100152644	protein FAM124A-like	1.80452	0.00447498
100152643	LOC100152643	choline-phosphate cytidylyltransferase B-like	1.9344	0.00297848
100152632	LOC100152632	zinc finger protein 185-like	1.06467	0.000617668
100152629	ANKS6	ankyrin repeat and sterile alpha motif domain containing 6	2.08119	0.00299507
100152628	PSTPIP1	proline-serine-threonine phosphatase interacting protein 1	1.96008	0.00177424
100152619	PLEKHH1	pleckstrin homology domain containing, family H (with MyTH4 domain) member 1	1.60076	0.000721303
100152612	LOC100152612	cyclophilin D	1.27877	0.00416822
100152609	MTCH1	mitochondrial carrier 1	-1.96458	0.00414749
100152602	LOC100152602	coiled-coil domain-containing protein 147-like	1.80347	0.00164159
100152586	SART3	squamous cell carcinoma antigen recognized by T cells 3	1.58037	0.000636322
100152584	ALPK2	alpha-kinase 2	1.21095	0.00208722
100152558	DZIP1	DAZ interacting protein 1	1.22902	0.00298885
100152525	LOC100152525	Uncharacterized protein C20orf4 homolog	1.6632	0.000623886
100152517	LOC100152517	probable peptide chain release factor C12orf65, mitochondrial-like	2.35404	0.00274427
100152499	LOC100152499	transmembrane protein 41A-like	1.43485	0.0018986
100152492	A2ML1	alpha-2-macroglobulin-like 1	-1.37633	0.00208929
100152491	LOC100152491	Lysophospholipase I	1.61087	3.73088e-05
100152487	LOC100152487	teashirt homolog 1-like	-1.15014	0.00328317
100152470	SLITRK1	SLIT and NTRK-like family, member 1	-3.67059	0.0019898
100152455	LOC100152455	Ubiquitin specific peptidase 21	-1.59117	0.00272561
100152451	SEC14L2	SEC14-like 2 (S. cerevisiae)	1.21671	0.00263442
100152429	CCDC88C	coiled-coil domain containing 88C	-1.09359	0.00365004
100152421	EXOSC3	exosome component 3	1.02332	0.00229035
100152415	LOC100152415	spartin-like	-2.78457	0.00360444
100152414	PHF7	PHD finger protein 7	-1.23962	0.00413091
100152381	TCF19	transcription factor 19	1.1465	0.00492891
100152380	YLPM1	YLP motif containing 1	1.36811	0.00046636
100152361	SMC4	structural maintenance of chromosomes 4	1.00429	0.00475687
100152357	RPS6KL1	ribosomal protein S6 kinase-like 1	1.39895	0.00389462
100152356	SERINC3	serine incorporator 3	-1.48937	0.00026738
100152355	OOEP	oocyte expressed protein	-2.7618	0.00117523
100152351	SULF2	sulfatase 2	-1.76762	0.00317332
100152327	LOC100152327	immunoglobulin lambda-like polypeptide 5	3.01688	0.00159806
100152287	LOC100152287	telomerase protein component 1-like	1.5476	0.00458276
100152267	ACTC1	actin, alpha, cardiac muscle 1	1.69843	0.000286034
100152265	LASS3	ceramide synthase 3	1.40594	0.00492476
100152260	PRDX4	peroxiredoxin 4	1.74011	0.00118352
100152258	SETD5	SET domain containing 5	-1.59201	0.00225511
100152256	LOC100152256	cysteine-rich with EGF-like domain protein 1-like	-1.48126	0.00195457
100152252	DHX32	DEAH (Asp-Glu-Ala-His) box polypeptide 32	-1.85961	0.00119803
100152224	LOC100152224	UPF0551 protein C8orf38 homolog, mitochondrial-like	1.75262	0.00143639
100152210	TAF5	TAF5 RNA polymerase II, TATA box binding protein (TBP)-associated factor, 100kDa	1.42796	0.00133275
100152208	LOC100152208	CLN5	-1.91425	0.00168926
100152189	SSB	Sjogren syndrome antigen B (autoantigen La)	1.43098	0.0048916
100152165	LATS1	LATS, large tumor suppressor, homolog 1 (Drosophila)	2.54205	0.00105501
100152163	DLL4	delta-like 4 (Drosophila)	-1.27645	0.00447291
100152155	LOC100152155	sphingomyelin phosphodiesterase 2, neutral membrane	-1.16072	0.00304896
100152154	LOC100152154	myelin-associated oligodendrocyte basic protein-like	-1.83481	0.00320026
100152136	SNX7	sorting nexin 7	-1.87533	0.000675704
100152117	CPEB3	cytoplasmic polyadenylation element binding protein 3	1.59258	0.00271318
100152098	LOC100152098	uncharacterized protein C14orf45-like	2.00086	0.00143224
100152087	ANAPC5	anaphase promoting complex subunit 5	-1.80458	0.00152344
100152082	LOC100152082	immunoglobulin superfamily containing leucine-rich repeat protein-like	1.41469	0.00150479
100152067	ADCY4	adenylate cyclase 4	-1.89452	0.000621813
100152052	ONECUT1	one cut homeobox 1	-4.95061	0.00114828
100152046	LOC100152046	ribosomal protein S6 kinase alpha-5-like	2.84531	0.00327903
100152017	MBOAT1	membrane bound O-acyltransferase domain containing 1	1.49969	0.00130788
100152015	HMX3	H6 family homeobox 3	-1.44505	0.00486258
100152013	LOC100152013	trace amine-associated receptor 9-like	-1.59771	0.00390913
100152012	CST7	cystatin F (leukocystatin)	-2.41852	0.00252871
100151991	PCDH15	protocadherin-related 15	1.72152	0.00107574
100151990	ULK1	unc-51-like kinase 1 (C. elegans)	-1.74595	0.00416408
100151986	UNC45A	unc-45 homolog A (C. elegans)	1.70731	0.00108403
100151982	CHDH	choline dehydrogenase	3.20169	0.00157941
100151977	ALDH18A1	aldehyde dehydrogenase 18 family, member A1	-1.44348	0.00220744
100151943	AIG1	androgen-induced 1	1.35144	0.0012685
100151929	LOC100151929	olfactory receptor 4F21-like	1.33979	8.08357e-05
100151896	RANBP1	RAN binding protein 1	1.84851	0.00367699
100151894	LOC100151894	zinc finger matrin-type protein 1-like	-1.36455	0.00389048
100151876	DNAJC14	DnaJ (Hsp40) homolog, subfamily C, member 14	1.46194	0.00124363
100151873	LOC100151873	ubiquitin thioesterase OTUB2-like	1.81261	0.00405008
100151872	TMEM63B	transmembrane protein 63B	-1.84597	0.00340754
100151862	CDC45	cell division cycle 45 homolog (S. cerevisiae)	1.72245	0.000999047
100151852	CSPG4	chondroitin sulfate proteoglycan 4	-1.48995	0.00256394
100151828	RB1	retinoblastoma 1	-1.80554	0.00498694
100151825	COG2	component of oligomeric golgi complex 2	-2.63873	0.00432367
100151787	LOC100151787	probable E3 ubiquitin-protein ligase C12orf51-like	3.64711	0.00100319
100151786	LOC100151786	ribonuclease P/MRP protein subunit POP5-like	1.31456	0.00279816
100151782	LOC100151782	outcome predictor in acute leukemia 1-like	-1.88942	0.00343034
100151739	PER1	period homolog 1 (Drosophila)	-3.05796	0.00439415
100147710	MEST	mesoderm specific transcript homolog (mouse)	-2.05728	0.00315467
100145890	SFRP4	secreted frizzled-related protein 4	1.34054	0.00425528
100144621	LOC100144621	mighty	1.56543	0.00430917
100144589	SLC3A2	solute carrier family 3 (activators of dibasic and neutral amino acid transport), member 2	-1.56688	0.000663267
100144534	LSM2	LSM2 homolog, U6 small nuclear RNA associated (S. cerevisiae)	1.64668	0.00349252
100144529	PHGDH	phosphoglycerate dehydrogenase	1.09676	0.00422833
100144528	RNF5	ring finger protein 5, E3 ubiquitin protein ligase	-1.26895	0.00287485
100144526	STX16	syntaxin 16	-1.4617	0.00327281
100144523	PMEPA1	prostate transmembrane protein, androgen induced 1	-1.47916	0.000232144
100144522	NOTCH4	notch 4	-1.36277	0.00437342
100144520	PRRT1	proline-rich transmembrane protein 1	-1.24435	0.00113999
100144515	KDM6A	lysine (K)-specific demethylase 6A	-1.69125	0.000493305
100144512	C17H20orf174	chromosome 20 open reading frame 174 ortholog	1.03892	0.001853
100144507	RAP2A	RAP2A, member of RAS oncogene family	-1.88422	0.00370186
100144505	HPCA	hippocalcin	2.36519	0.000509887
100144500	RHOF	ras homolog family member F (in filopodia)	2.07984	0.000163744
100144496	RAB32	RAB32, member RAS oncogene family	-1.59679	0.00270281
100144495	RAB33A	RAB33A, member RAS oncogene family	-2.17165	0.00103014
100144493	NTF3	neurotrophin 3	-1.08428	0.00207893
100144492	CDK4	cyclin-dependent kinase 4	1.43405	0.000572068
100144488	UPK1B	uroplakin 1B	1.93501	0.000271525
100144486	FOS	FBJ murine osteosarcoma viral oncogene homolog	5.45767	0.000225925
100144477	CD163L1	CD163 molecule-like 1	2.30109	0.00482734
100144474	CDC25C	cell division cycle 25 homolog C (S. pombe)	-2.10316	0.000889193
100144472	UCHL5	ubiquitin carboxyl-terminal hydrolase L5	1.56235	0.000632177
100144471	ADRA1A	adrenoceptor alpha 1A	-1.91247	0.00196078
100144459	TRIM10	tripartite motif containing 10	2.4462	0.00270903
100144457	VARS	valyl-tRNA synthetase	1.67281	0.00269038
100144453	MDC1	mediator of DNA-damage checkpoint 1	1.81112	0.00481905
100144452	ABCF1	ATP-binding cassette, sub-family F (GCN20), member 1	1.41085	0.00421382
100144449	PMF1	polyamine-modulated factor 1	-1.46078	0.00174522
100144447	OAZ2	ornithine decarboxylase antizyme 2	-2.56379	0.00252663
100144442	F2	coagulation factor II (thrombin)	1.85396	0.00336401
100144306	MYH4	myosin, heavy chain 4, skeletal muscle	1.26588	0.00365626
100144302	ATF4	activating transcription factor 4 (tax-responsive enhancer element B67)	-1.24545	0.000393815
100142670	LSDP5	lipid storage droplet protein 5	1.82173	0.00078763
100142665	NCF2	neutrophil cytosolic factor 2	1.42038	0.00488952
100141471	CLK1	CDC-like kinase 1	1.61683	0.00133068
100141419	NCR1	natural cytotoxicity triggering receptor 1	3.60619	0.00221366
100141410	ZNF217	zinc finger protein 217	1.16026	0.00371637
100141407	C7H6orf153	chromosome 6 open reading frame 153 ortholog	1.35441	0.00100526
100141406	RPL7L1	ribosomal protein L7-like 1	1.80847	0.00152966
100141402	CDC37	cell division cycle 37 homolog (S. cerevisiae)	-1.37864	0.000646686
100141401	S1PR5	sphingosine-1-phosphate receptor 5	1.52834	0.00358786
100141311	H2AFZ	H2A histone family, member Z	2.07725	0.0017017
100141304	BLM	Bloom syndrome, RecQ helicase-like	1.46237	0.00449364
100137084	LOC100137084	EPLIN-b	-1.49268	0.000715085
100137083	LOC100137083	HLA-B associated transcript 2	-1.90665	0.00424077
100136903	TSHZ2	teashirt zinc finger homeobox 2	-1.65463	0.00146333
100136901	ATP9A	ATPase, class II, type 9A	-1.68848	0.00487087
100136900	KEAP1	kelch-like ECH-associated protein 1|kelch-like ECH-associated protein 1-like	1.55028	0.00205406
100135674	SGCB	sarcoglycan, beta (43kDa dystrophin-associated glycoprotein)	-2.54836	0.00407495
100135668	CCNB2	cyclin B2	3.71116	0.0020126
100135660	NOD1	nucleotide-binding oligomerization domain containing 1	1.33285	0.00444596
100135658	NCOA2	nuclear receptor coactivator 2	-1.47957	0.00489989
100134985	TH1L	TH1-like (Drosophila)	-1.62628	0.00440866
100134984	SLMO2	slowmo homolog 2 (Drosophila)	2.48702	0.000143017
100134967	PPP2R5D	protein phosphatase 2, regulatory subunit B', delta	2.08568	0.00405837
100134962	PHYH	phytanoyl-CoA 2-hydroxylase	1.19771	0.00197322
100134956	UNC45B	unc-45 homolog B (C. elegans)	-1.5064	0.00186337
100134950	SFRS18	PNN-interacting serine/arginine-rich protein	1.5241	0.0038967
100127456	KIR2DL1	killer cell immunoglobulin-like receptor, two domains, long cytoplasmic tail, 1	-2.61649	0.00307798
100127354	CLN3	ceroid-lipofuscinosis, neuronal 3	1.68748	0.000671558
100127351	CRAT	carnitine O-acetyltransferase	-1.53292	0.00374124
100127170	HNRNPAB	heterogeneous nuclear ribonucleoprotein A/B	2.16765	0.000476723
100127157	KDM1A	lysine (K)-specific demethylase 1A	-1.03793	0.00283132
100127155	LMO4	LIM domain only 4	1.49581	0.00363554
100126854	SMARCA4	SWI/SNF related, matrix associated, actin dependent regulator of chromatin, subfamily a, member 4	-1.9445	0.000876757
100126852	GSK3B	glycogen synthase kinase 3 beta	1.18991	0.00172657
100126288	PEX6	peroxisomal biogenesis factor 6	-2.30695	3.31634e-05
100126276	WNT10B	wingless-type MMTV integration site family, member 10B	-1.93776	0.00259918
100125972	SERPINC1	serpin peptidase inhibitor, clade C (antithrombin), member 1	3.5897	0.000640468
100125962	LAG3	lymphocyte-activation gene 3	1.40109	0.00353812
100125960	COPS4	COP9 constitutive photomorphogenic homolog subunit 4 (Arabidopsis)	1.1813	0.000601086
100125956	COPS2	COP9 constitutive photomorphogenic homolog subunit 2 (Arabidopsis)	1.29542	0.00390291
100125839	RAE1	RAE1 RNA export 1 homolog (S. pombe)	1.71347	0.000957592
100125552	SLC2A11	solute carrier family 2 (facilitated glucose transporter), member 11	1.53544	0.000126435
100125379	CTTNBP2	cortactin binding protein 2	1.24264	0.00224475
100125375	CAV2	caveolin 2	-1.9688	0.00349874
100124386	MKI67	antigen identified by monoclonal antibody Ki-67	1.65119	0.00381379
100124385	DOM3Z	dom-3 homolog Z (C. elegans)	1.73162	0.0028935
100124380	ZBTB12	zinc finger and BTB domain containing 12	-1.32174	0.00469469
100124377	SLC44A4	solute carrier family 44, member 4	1.19704	0.00185715
100124375	CYP2R1	cytochrome P450, family 2, subfamily R, polypeptide 1	3.35455	3.10907e-05
100113423	ALG2	asparagine-linked glycosylation 2, alpha-1,3-mannosyltransferase homolog	-2.21887	0.00130166
100113409	SQLE	squalene epoxidase	1.06242	0.00308005
100101929	EIF4A1	eukaryotic translation initiation factor 4A1	1.70364	0.00328732
100101923	IGFBP6	insulin-like growth factor binding protein 6	-1.39325	0.00111305
100101553	COL6A1	collagen, type VI, alpha 1	-2.61489	0.00114621
100101551	COL6A3	collagen, type VI, alpha 3	-1.27696	0.00421797
100101475	MMP12	matrix metallopeptidase 12 (macrophage elastase)	1.9346	0.000605232
100101470	ATRN	attractin	1.17318	0.00189446
100049698	SNCAIP	synuclein, alpha interacting protein	1.29636	0.00330183
100049689	CRYZL1	crystallin, zeta (quinone reductase)-like 1	2.33142	0.00440658
100049676	LYST	lysosomal trafficking regulator	1.267	0.000429051
100049673	HPS3	Hermansky-Pudlak syndrome 3	-1.44851	0.00440244
100049669	GPNMB	glycoprotein (transmembrane) nmb	1.88693	0.00395059
100049665	KRT2	keratin 2	1.76942	0.00112134
100049662	BRCA1	breast cancer 1, early onset	2.18291	0.00333914
100049661	ADAMTS20	ADAM metallopeptidase with thrombospondin type 1 motif, 20	1.81635	0.00154624
100049659	SCL10A2	solute carrier family 10 member 2	-2.39805	0.00306347
100049657	GNAS	GNAS complex locus	1.19398	0.0034863
100048958	GNA14	guanine nucleotide binding protein (G protein), alpha 14	1.69168	0.00254322
100048957	BTG3	BTG family, member 3	1.56825	0.00374332
100048951	SLC15A2	solute carrier family 15 (H+/peptide transporter), member 2	1.56555	0.00140737
100048946	RNASEL	ribonuclease L (2',5'-oligoisoadenylate synthetase-dependent)	1.36355	0.00188617
100048931	HSPH1	heat shock 105kDa/110kDa protein 1	2.01264	0.00347594
100038330	SNRPE	small nuclear ribonucleoprotein polypeptide E	1.78335	0.00162086
100038030	EIF4E	eukaryotic translation initiation factor 4E	1.63567	0.00190689
100038029	LOC100038029	ribosomal protein L4	1.0252	0.000113999
100038023	RPS6	ribosomal protein S6	1.34708	0.00345728
100038012	PRR2	poliovirus receptor related 2	-2.99198	0.000103636
100038006	LOC100038006	Pirh2	1.30141	0.00182606
100037999	TPM1	tropomyosin 1 (alpha)	1.53205	0.00193177
100037998	TMSB10	thymosin beta 10	1.87449	0.00158355
100037993	RPL10A	ribosomal protein L10a	1.17947	0.00372466
100037979	ATP5J2	ATP synthase, H+ transporting, mitochondrial Fo complex, subunit F2	1.16643	0.00195664
100037973	SLC7A9	solute carrier family 7 (glycoprotein-associated amino acid transporter light chain, bo,+ system), member 9	1.86563	7.8763e-05
100037972	SLC7A7	solute carrier family 7 (amino acid transporter light chain, y+L system), member 7	-1.49693	0.00460349
100037959	CAPZB	capping protein (actin filament) muscle Z-line, beta	1.37331	0.00194835
100037957	LOC100037957	F-actin capping protein subunit alpha 1	1.45142	0.00224682
100037955	LOC100037955	complement component C8G	1.29213	0.00182813
100037950	NCOR1	nuclear receptor corepressor 1	2.34327	0.000818721
100037949	RAP80	retinoid x receptor interacting protein	1.41462	0.00329354
100037947	LOC100037947	potassium voltage-gated channel shaker-related subfamily member 4	-2.21991	0.00365833
100037939	APOBEC3F	apolipoprotein B mRNA editing enzyme, catalytic polypeptide-like 3F	-1.86433	0.00195249
100037303	SGMS1	sphingomyelin synthase 1	-2.35294	0.00311114
100037300	XIAP	X-linked inhibitor of apoptosis	-1.59838	0.0014509
100037296	TLR7	toll-like receptor 7	-2.26251	0.00460764
100037295	KDM5C	lysine (K)-specific demethylase 5C	3.50151	0.00273805
100037292	CCRL1	chemokine (C-C motif) receptor-like 1	-1.434	0.00269245
100037291	DYNC1H1	dynein, cytoplasmic 1, heavy chain 1	1.59686	0.00130581
100037287	DDO	D-aspartate oxidase	-1.52608	0.000118145
100037276	ITGB6	integrin, beta 6	1.65049	0.000234216
100037275	SPARCL1	SPARC-like 1 (hevin)	-3.64398	0.00115865
100037272	EPAS1	endothelial PAS domain protein 1	1.16997	0.00188202
100037271	ENPP1	ectonucleotide pyrophosphatase/phosphodiesterase 1	1.43791	0.000325416
791125	FYN	FYN oncogene related to SRC, FGR, YES	1.45411	0.000766903
780439	LOC780439	extracellular superoxide dismutase	2.05312	0.00176595
780437	ODAM	odontogenic, ameloblast asssociated	2.02997	0.0036459
780435	LOC780435	glutathione S-transferase mu 2	1.05515	0.00141152
780427	CD81	CD81 molecule	-1.36887	0.00217842
780424	LOC780424	C1q-related factor	-1.79046	0.00318368
780418	UBE2D2	ubiquitin-conjugating enzyme E2D 2	-1.21803	0.00192348
780417	LOC780417	UB2E2	-1.49926	0.00187995
780413	LOC780413	N-acetylglucosaminyltransferase I.2	1.13122	0.00157319
780403	LRRK2	leucine-rich repeat kinase 2	2.49797	0.00432575
780402	SERPINF1	serpin peptidase inhibitor, clade F (alpha-2 antiplasmin, pigment epithelium derived factor), member 1	-1.87394	0.0027878
768116	RU2B	uncharacterized protein RU2B	1.3019	0.00419724
768109	SNRPA	small nuclear ribonucleoprotein polypeptide A	1.59412	0.00455996
768108	TRA2B	transformer 2 beta homolog (Drosophila)	1.46369	0.00208515
768101	SRSF4	serine/arginine-rich splicing factor 4	1.34527	0.00246031
768099	STIP	septin and tuftelin-interacting protein	1.28216	0.00362517
751862	DMBT1	deleted in malignant brain tumors 1	1.21488	0.00489574
733706	ADRA2C	adrenoceptor alpha 2C	-1.65245	0.00281889
733704	KISS1R	KISS1 receptor	-1.53807	0.000474651
733687	MAPRE1	microtubule-associated protein, RP/EB family, member 1	1.57466	0.00255151
733685	ALDH2	aldehyde dehydrogenase 2 family (mitochondrial)	1.53041	0.00477553
733681	ITGAL	integrin, alpha L (antigen CD11A (p180), lymphocyte function-associated antigen 1; alpha polypeptide)	-1.52345	0.000153381
733675	MEF2B	myocyte enhancer factor 2B	2.53948	0.00148821
733672	CST3	cystatin C	-1.38803	0.00212453
733669	GADD45A	growth arrest and DNA-damage-inducible, alpha	1.70004	0.00131203
733666	KCNS3	potassium voltage-gated channel, delayed-rectifier, subfamily S, member 3	1.33812	0.00101977
733658	LOC733658	tRNA-splicing ligase RtcB homolog	1.53587	0.00376612
733653	LOC733653	crystallin, zeta (quinone reductase)	1.35407	0.00054305
733650	TAP2	transporter 2, ATP-binding cassette, sub-family B (MDR/TAP)	1.19303	0.00373295
733645	GRN	granulin	2.82744	6.4254e-05
733643	LOC733643	nuclear receptor corepressor 2	1.41624	0.00265929
733639	ANG1	angiogenin	-2.71873	0.00204369
733633	AKR1E2	aldo-keto reductase family 1, member E2	1.70683	0.00232558
733631	GATA3	GATA binding protein 3	1.31589	0.00369772
733628	AEBP1	AE binding protein 1	-1.28097	0.00251213
733613	IL23RA	interleukin 23 receptor alpha	-1.33573	0.00233387
733609	DBH	dopamine beta-hydroxylase (dopamine beta-monooxygenase)	1.32246	0.00394851
733598	FSCN3	fascin homolog 3, actin-bundling protein, testicular (Strongylocentrotus purpuratus)	-1.28968	0.00430088
733595	SLC11A2	solute carrier family 11 (proton-coupled divalent metal ion transporters), member 2	-1.44584	0.00458484
733592	RPL6	ribosomal protein L6	1.64021	0.00105708
733591	MTX2	metaxin 2	1.35803	0.00412469
733584	FOXN3	forkhead box N3	-1.5589	0.00210587
733581	RFTN2	raftlin family member 2	-1.92854	0.00383866
733576	BECN1	beclin 1, autophagy related	1.10349	0.00444182
664653	DKK3	dickkopf 3 homolog (Xenopus laevis)	1.30303	0.00146955
664652	OGT	O-linked N-acetylglucosamine (GlcNAc) transferase	-1.72285	0.00362103
654414	TMEM57	transmembrane protein 57	1.39683	0.00445011
654405	GNAQ	guanine nucleotide binding protein (G protein), q polypeptide	-1.38357	0.000273598
654327	SRSF1	serine/arginine-rich splicing factor 1	1.54694	0.00471334
654326	RFN19	ring finger protein 19	-1.09271	0.000426978
654299	LOC654299	transcription enhancer factor 5	1.21436	0.00485222
641353	ADRA2B	adrenoceptor alpha 2B	2.03434	0.0047092
641351	RPSA	ribosomal protein SA	1.15741	0.00351739
641345	SNAI2	snail homolog 2 (Drosophila)	-1.29447	0.000870538
641344	GNE	glucosamine (UDP-N-acetyl)-2-epimerase/N-acetylmannosamine kinase	1.50638	0.00319405
613133	ACE	angiotensin I converting enzyme (peptidyl-dipeptidase A) 1	1.51486	0.00221987
613132	MYBPH	myosin binding protein H	4.29985	2.07271e-06
613128	AGPAT1	1-acylglycerol-3-phosphate O-acyltransferase 1 (lysophosphatidic acid acyltransferase, alpha)	-1.4373	0.000951374
606753	ADORA3	adenosine A3 receptor	-1.77453	0.000926502
606748	SLC45A2	solute carrier family 45, member 2	1.55826	0.00496414
606747	TCTEX1D4	Tctex1 domain containing 4	-1.17566	0.00437964
606746	DNMT1	DNA (cytosine-5-)-methyltransferase 1	2.06269	0.000698504
595129	FADD	Fas (TNFRSF6)-associated via death domain	1.54319	0.000360652
595121	LOC595121	ADP-ribosylation factor-like protein 4A	1.64513	0.00179497
595111	KLF4	Kruppel-like factor 4 (gut)	-1.83289	0.00427808
594850	TLR10	toll-like receptor 10	-1.62305	0.000377233
574074	FABP5	fatty acid binding protein 5 (psoriasis-associated)	1.78112	0.0017929
574068	NCOA1	nuclear receptor coactivator 1	-1.53892	0.00199602
574066	DCT	dopachrome tautomerase	-1.2311	0.00194006
574065	TYRP1	tyrosinase-related protein 1	-1.94163	4.97451e-05
574063	AURKA	aurora kinase A	3.42636	0.00189238
574055	TNFRSF8	tumor necrosis factor receptor superfamily, member 8	1.59152	0.00480869
574054	ATP5G1	ATP synthase, H+ transporting, mitochondrial Fo complex, subunit C1 (subunit 9)	1.34691	0.000878829
554303	CCL28	chemokine (C-C motif) ligand 28	-1.35019	0.00287692
541594	HAND1	heart and neural crest derivatives expressed 1	1.41024	0.00447084
503546	SLC4A4	solute carrier family 4, sodium bicarbonate cotransporter, member 4	1.86622	0.00131617
503544	DECR1	2,4-dienoyl CoA reductase 1, mitochondrial	-1.82739	0.00230693
497624	ABHD5	abhydrolase domain containing 5	-1.24215	0.00481698
497237	SCG2	secretogranin II	-1.46013	0.00306968
497236	SLC26A6	solute carrier family 26, member 6	2.19099	0.000768976
497234	FZR1	fizzy/cell division cycle 20 related 1 (Drosophila)	1.39914	0.00410397
497061	ADAMTS1	ADAM metallopeptidase with thrombospondin type 1 motif, 1	1.59478	2.27998e-05
497050	AHCY	adenosylhomocysteinase	2.23632	0.000246653
494566	SIRPA	signal-regulatory protein alpha	-2.17094	0.00481283
494564	LOC494564	medium-wave-sensitive opsin	1.81586	0.00378477
494561	HK2	hexokinase 2	3.59904	0.00369357
494560	LOC494560	heat shock protein 20kDa	-2.8226	0.00240849
494467	CXCL14	chemokine (C-X-C motif) ligand 14	4.81957	0.0025142
494463	STMN1	stathmin 1	1.80946	0.000269452
494461	PAP7	peripherial benzodiazepine receptor associated protein	-1.78365	0.00452473
494457	RDX	radixin	1.40598	0.00283754
494017	SAR1B	SAR1 homolog B (S. cerevisiae)	1.27637	0.00365212
494015	SCAP	SREBF chaperone	1.4662	6.83995e-05
494013	CD3G	CD3g molecule, gamma (CD3-TCR complex)	1.70999	0.00396095
494012	SMCP	sperm mitochondria-associated cysteine-rich protein	-2.81734	0.00442938
493186	SOCS3	suppressor of cytokine signaling 3	-1.69013	5.38905e-05
493184	HSP27	heat shock 27kDa protein 1|heat shock protein beta-1-like	1.23485	0.00255565
492312	MADCAM1	mucosal vascular addressin cell adhesion molecule 1	-1.29174	0.00431331
474166	KCNA5	potassium voltage-gated channel, shaker-related subfamily, member 5	-1.65322	0.00325208
450242	HN1	hematological and neurological expressed 1	2.23735	0.00140944
449001	BAMBI	BMP and activin membrane-bound inhibitor homolog (Xenopus laevis)	-1.2697	0.00229242
448985	CYP7A1	cytochrome P450, family 7, subfamily A, polypeptide 1	2.39942	0.00189031
448980	ACSL4	acyl-CoA synthetase long-chain family member 4	2.22928	0.00494963
448973	NUDT5	nudix (nucleoside diphosphate linked moiety X)-type motif 5	1.27596	0.000553414
448816	STS	steroid sulfatase (microsomal), isozyme S	-1.35901	0.000310907
448813	DDX39B	DEAD (Asp-Glu-Ala-Asp) box polypeptide 39B	2.05863	0.00197115
445533	PC2	pro-hormone convertase	1.37675	0.00171206
445524	GAST	gastrin	-2.18179	0.00376197
445459	IFNB1	interferon, beta 1, fibroblast	-2.41869	0.00116694
445003	MRC1	mannose receptor, C type 1	1.35541	0.00132239
431672	DDX4	DEAD (Asp-Glu-Ala-Asp) box polypeptide 4	1.35161	0.000155453
414914	COL17A1	collagen, type XVII, alpha 1	-1.28826	0.00399204
414912	SPI1	spleen focus forming virus (SFFV) proviral integration oncogene spi1	-1.14686	0.0029391
414909	MAOB	monoamine oxidase B	1.30324	0.00225096
414852	MAGED1	melanoma antigen family D, 1	-1.38831	0.00147992
414836	FBN1	fibrillin 1	1.26117	0.00163122
414439	ASIP	agouti signaling protein	-1.39837	0.00252042
414432	LOC414432	cirhin	1.58722	0.00330597
414430	MED27	mediator complex subunit 27	1.61872	0.00366663
414416	RPL12	ribosomal protein L12	1.11114	0.00241264
414415	MRPS11	mitochondrial ribosomal protein S11	1.59241	0.00499109
414408	ODC	ornithine decarboxylase	3.11875	0.00117108
414404	PNAS-5	apoptosis-related protein	2.49995	0.00095552
414397	RPS16	ribosomal protein S16|40S ribosomal protein S16-like	-1.36663	0.00479832
414396	ACTB	actin, beta	1.57728	0.00308834
414387	ICAM-2	intercellular adhesion molecule-2	1.59521	0.00406873
414376	CXCR6	chemokine (C-X-C motif) receptor 6	-1.55705	0.0048004
414374	CCR1	chemokine (C-C motif) receptor 1	4.58503	0.00421589
414284	GLRB	glycine receptor, beta	-1.62049	0.000559632
407247	LHCGR	luteinizing hormone/choriogonadotropin receptor	1.59962	0.00217427
407068	HOX-2.4	porcine homeobox	-1.69047	0.00446462
407060	HSPA5	heat shock 70kDa protein 5 (glucose-regulated protein, 78kDa)	1.87047	0.00343448
406188	NFKBIA	nuclear factor of kappa light polypeptide gene enhancer in B-cells inhibitor, alpha	-1.30985	0.000911993
404697	HYAL2	hyaluronoglucosaminidase 2	1.51247	0.0026966
404696	HYAL3	hyaluronoglucosaminidase 3	1.4091	0.000149235
404694	ADIPOR2	adiponectin receptor 2	-1.74929	0.00297641
404693	CAV1	caveolin 1, caveolae protein, 22kDa	-2.23635	0.0035547
403334	CYP51	cytochrome P450, family 51, subfamily A, polypeptide 1	-1.54285	0.000967956
403331	CYP19A1	cytochrome P450 19A1	-1.26158	0.00469262
403329	CYP11A1	cytochrome P450, family 11, subfamily A, polypeptide 1	1.12089	0.0027567
403326	CYP4A24	cytochrome P450 4A24	1.87203	0.00138664
403324	CYP3A29	cytochrome P450 3A29	8.75298	0.0018758
403108	CYP2C34	cytochrome P450 2C34	-1.57838	0.00156282
403104	CYP2B22	cytochrome P450 2B22	1.35964	0.000412469
399543	VWF	von Willebrand factor	-3.79604	0.00292045
399541	TLR4	toll-like receptor 4	-1.34706	0.00350081
399537	GPX4	glutathione peroxidase 4	1.86027	0.00357128
399527	CPT1A	carnitine palmitoyltransferase 1A (liver)	-2.20156	0.000379306
399500	IL6	interleukin 6 (interferon, beta 2)	5.4715	0.000853957
397683	IL15	interleukin 15	-1.66114	0.00475273
397679	FSHR	follicle stimulating hormone receptor	-1.71233	0.000240434
397677	FOLH1	folate hydrolase (prostate-specific membrane antigen) 1	-1.82176	0.00335157
397676	ZAN	zonadhesin	-1.82386	0.00210795
397674	CAMK2D	calcium/calmodulin-dependent protein kinase II delta	1.57349	0.00167268
397670	RH	Rh protein	-1.40308	0.00423455
397655	RAN	RAN, member RAS oncogene family	1.56202	0.000381379
397646	NLN	neurolysin (metallopeptidase M3 family)	-1.35529	0.00465738
397645	SAT1	spermidine/spermine N1-acetyltransferase 1	1.44013	0.00193798
397644	CD180	CD180 molecule	2.38468	0.00404593
397642	B3GAT3	beta-1,3-glucuronyltransferase 3 (glucuronosyltransferase I)	1.71088	0.00127679
397641	CPR2	cell cycle progression 2 protein	-1.1454	0.0029163
397637	PPIA	peptidylprolyl isomerase A (cyclophilin A)	1.28656	0.00417444
397634	B3GALNT1	beta-1,3-N-acetylgalactosaminyltransferase 1 (globoside blood group)	-1.20939	0.00300336
397628	ANGPTL4	angiopoietin-like 4	4.91127	0.00143017
397625	PSME3	proteasome (prosome, macropain) activator subunit 3 (PA28 gamma; Ki)	1.72995	0.0041164
397617	HR	hairless homolog (mouse)	1.13889	0.00145712
397614	IL4R	interleukin 4 receptor	1.22404	0.00458898
397613	DNAJA4	DnaJ (Hsp40) homolog, subfamily A, member 4	1.30284	0.00129337
397608	TPM4	tropomyosin 4	1.57178	0.00499938
397602	GPI	glucose-6-phosphate isomerase	1.43187	0.000667413
397600	GATA-6	transcription factor GATA-6	-6.55356	0.00328939
397599	B3GNT5	UDP-GlcNAc:betaGal beta-1,3-N-acetylglucosaminyltransferase 5	2.05604	0.00450193
397584	CDKN1B	cyclin-dependent kinase inhibitor 1B (p27, Kip1)	-1.66258	0.00346557
397582	AR	androgen receptor	-1.39467	0.00480247
397574	HSD17B4	hydroxysteroid (17-beta) dehydrogenase 4	-1.86934	0.00226547
397569	CTSK	cathepsin K	-1.49735	0.00127057
397566	PGM1	phosphoglucomutase 1	-4.6013	0.000333706
397564	HBEGF	heparin-binding EGF-like growth factor	1.62944	0.00312357
397561	FASN	fatty acid synthase	-1.66699	0.00051196
397557	NOS3	nitric oxide synthase 3 (endothelial cell)	-1.42969	0.00359823
397547	NPY1R	neuropeptide Y receptor Y1	1.42881	0.00230278
397542	PN-1	nexin-1	1.75862	0.000654977
397533	COL5A1	collagen, type V, alpha 1	-1.73179	0.0046636
397532	COL5A2	collagen, type V, alpha 2	1.59601	0.0016561
397531	COL5A3	collagen, type V, alpha 3	-1.46319	0.000625959
397529	MDGA1	MAM domain containing glycosylphosphatidylinositol anchor 1	1.4277	0.00219707
397508	SELE	selectin E	4.86	0.00409982
397507	CYBA	cytochrome b-245, alpha polypeptide	1.5456	0.00446876
397506	RAG-1	recombinase activating protein	-1.21035	0.000895411
397503	SFTPA1	surfactant protein A1	1.19649	0.000404179
397501	POU2F1	POU class 2 homeobox 1	-1.20511	0.00320648
397499	IL1RN	interleukin 1 receptor antagonist	11.2317	0.000713012
397498	CHRM2	cholinergic receptor, muscarinic 2	12.4927	0.00169755
397489	ODFP	outer dense fiber protein	-1.63902	0.00451436
397488	GHR	growth hormone receptor	-1.53024	0.00161464
397484	TGFA	transforming growth factor, alpha	-5.87093	0.000526469
397482	PAFAH1B1	platelet-activating factor acetylhydrolase 1b, regulatory subunit 1 (45kDa)	1.29227	0.000791775
397475	PPYR1	pancreatic polypeptide receptor 1	1.53136	0.00136177
397471	MMP14	matrix metallopeptidase 14 (membrane-inserted)	1.29459	0.00448949
397463	GLRX	glutaredoxin (thioltransferase)	1.93729	0.00179082
397461	PTBP1	polypyrimidine tract binding protein 1	1.56513	3.52361e-05
397460	TNC	tenascin C	7.97	0.00301787
397459	ITGAM	integrin, alpha M (complement component 3 receptor 3 subunit)	-2.53304	0.000136799
397455	CD3E	CD3e molecule, epsilon (CD3-TCR complex)	1.97332	0.00310699
397450	T	T, brachyury homolog (mouse)	1.3948	0.00211831
397449	CREB1	cAMP responsive element binding protein 1	1.44996	0.00225925
397442	THOP1	thimet oligopeptidase 1	1.43923	0.00141566
397441	CD86	CD86 molecule	2.23497	0.00309456
397434	KCNMA1	potassium large conductance calcium-activated channel, subfamily M, alpha member 1	-1.43557	0.000263234
397432	HTR2A	5-hydroxytryptamine (serotonin) receptor 2A, G protein-coupled	-1.25063	0.00354641
397431	HTR4	5-hydroxytryptamine (serotonin) receptor 4, G protein-coupled	2.21281	0.0038283
397430	COL8A1	collagen, type VIII, alpha 1	-2.38733	0.00409568
397427	MC2R	melanocortin 2 receptor (adrenocorticotropic hormone)	1.33884	0.0021494
397422	CCL2	chemokine (C-C motif) ligand 2	5.39755	1.65817e-05
397421	PLN	phospholamban	-2.26323	0.00465116
397420	TFF2	trefoil factor 2	1.54692	0.00164781
397414	ACP5	acid phosphatase 5, tartrate resistant	2.29835	0.00373088
397413	FXYD3	FXYD domain containing ion transport regulator 3	-4.01239	0.00147163
397405	TYROBP	TYRO protein tyrosine kinase binding protein	1.53515	0.00317539
397402	PLIN2	perilipin 2	10.92	0.000174108
397397	AMY2	amylase, alpha 2B (pancreatic)	-2.29682	0.00285205
397394	CAMK2G	calcium/calmodulin-dependent protein kinase II gamma	-1.42908	0.00243544
397389	MCT7	tryptase	1.13431	0.00120425
397388	PROS1	protein S (alpha)	-1.59058	0.00313808
397384	TLR8	toll-like receptor 8	1.49087	0.00338474
397379	CDC20	cell division cycle 20 homolog (S. cerevisiae)	1.12696	0.00191726
397377	CACNA2D1	calcium channel, voltage-dependent, alpha 2/delta subunit 1	-1.80965	0.000816648
397370	KLF9	Kruppel-like factor 9|Kruppel-like factor 9	-1.11711	0.00263649
397368	NR5A1	nuclear receptor subfamily 5, group A, member 1	1.27978	0.00350288
397367	SLC23A2	solute carrier family 23 (nucleobase transporters), member 2	-1.16707	0.0019442
397364	OPRL1	opiate receptor-like 1	1.71101	0.000290179
397359	MC4R	melanocortin 4 receptor	-1.10125	0.0028334
397357	ADRB2	adrenoceptor beta 2, surface	1.18977	0.00422626
397351	HPRT1	hypoxanthine phosphoribosyltransferase 1	1.75432	0.00073374
397350	IGF1R	insulin-like growth factor 1 receptor	1.72286	0.00254114
397348	MGPD	glycerol-3-phosphate dehydrogenase	-1.48593	0.000514032
397343	ADAM17	ADAM metallopeptidase domain 17	-3.24066	0.00122083
397340	STAT5B	signal transducer and activator of transcription 5B	2.019	0.00207064
397339	F8	coagulation factor VIII, procoagulant component	1.2515	0.00492269
397332	EGR-1	early growth response protein 1(Egr-1, NGFI-A)	1.29896	0.0047776
397324	ACACA	acetyl-CoA carboxylase alpha	6.01258	9.53447e-05
397319	CASP1	caspase 1, apoptosis-related cysteine peptidase	-3.15216	0.0046408
397316	FCN1	ficolin (collagen/fibrinogen domain containing) 1	1.62	0.00279194
397306	RXRA	retinoid X receptor, alpha	1.19324	0.00477345
397295	MCHR1	melanin-concentrating hormone receptor 1	-1.64233	0.00289143
397288	PDX1	pancreatic and duodenal homeobox 1	-1.54961	0.00433818
397285	ITGAV	integrin, alpha V	1.94635	2.69452e-05
397277	B2R	bradykinin type 2 receptor	-1.39643	0.00488331
397271	AIF1	allograft inflammatory factor 1	1.8491	0.000648758
397266	BIRC5	baculoviral IAP repeat containing 5	3.87258	0.000874684
397263	CLC-5	outwardly rectifying chloride channel	1.49233	0.00418688
397255	ACAN	aggrecan	-1.48411	0.00223646
397254	GDF11	growth differentiation factor 11	1.56755	0.00384902
397241	PPP3CA	protein phosphatase 3, catalytic subunit, alpha isozyme	3.2059	0.00281474
397232	HHEX	hematopoietically expressed homeobox	-1.43985	0.00300958
397229	FUCT1	GDP-fucose transporter 1	1.82517	0.00402106
397228	NR1I2	nuclear receptor subfamily 1, group I, member 2	1.30479	0.000159599
397224	HRH4	histamine receptor H4	-1.96031	0.00354226
397222	MEOX2	mesenchyme homeobox 2	1.28301	0.00491025
397221	RARG	retinoic acid receptor, gamma	1.1304	0.00474029
397217	F5	coagulation factor V (proaccelerin, labile factor)	1.48517	0.00337645
397215	KCNB2	potassium voltage-gated channel, Shab-related subfamily, member 2	1.41531	0.00205613
397202	JAK1	Janus kinase 1	1.13973	0.00483149
397200	PKCNT1	Na/nucleoside cotransporter	1.89577	0.00309663
397198	SFTPD	surfactant protein D	-4.55572	0.00101356
397193	GUCY2C	guanylate cyclase 2C (heat stable enterotoxin receptor)	4.19342	0.000460142
397191	HSP90B1	heat shock protein 90kDa beta (Grp94), member 1	1.95653	0.0036231
397175	COLL11A1	collagen type XI alpha 1	2.72874	0.00142188
397172	CALCRL	calcitonin receptor-like	1.00447	0.00110061
397170	KCNE2	potassium voltage-gated channel, Isk-related family, member 2	-1.22658	0.00458069
397166	MS4A2	membrane-spanning 4-domains, subfamily A, member 2	-1.89385	0.00090992
397164	OPN1SW	opsin 1 (cone pigments), short-wave-sensitive	1.69964	0.00135348
397162	CCND2	cyclin D2	-2.42624	0.00119181
397160	CD34	CD34 molecule	-2.0935	0.000339925
397158	HTR7	5-hydroxytryptamine (serotonin) receptor 7, adenylate cyclase-coupled	1.35924	0.00279609
397150	SELP	selectin P (granule membrane protein 140kDa, antigen CD62)	6.19614	0.00100112
397147	CLC-2	chloride channel protein 2 variant	-1.42112	0.000922356
397144	KLKB1	kallikrein B, plasma (Fletcher factor) 1	2.31758	0.00394437
397141	NPL	N-acetylneuraminate pyruvate lyase (dihydrodipicolinate synthase)	2.07547	0.000400033
397137	IBSP	integrin-binding sialoprotein	1.25036	0.0031899
397132	FMO1	flavin containing monooxygenase 1	1.74499	0.00333292
397130	HMGB2	high mobility group box 2	1.70395	0.000781412
397127	ESD	esterase D	1.46563	0.000302616
397123	MT-III	metallothionein-III	-1.49389	0.000563777
397121	PLAT	plasminogen activator, tissue	-1.24962	0.00344692
397120	SHAS2	hyaluronan synthase 2	3.81577	0.00180326
397115	ARG1	arginase, liver	25.1808	0.00147784
397106	IL10	interleukin 10	1.95923	0.00204991
397102	AMBN	ameloblastin (enamel matrix protein)	2.35623	0.00449156
397094	IL1A	interleukin 1, alpha	1.8574	0.00447913
397092	OXTR	oxytocin receptor	-1.58108	0.00163744
397091	PRKAR1A	protein kinase, cAMP-dependent, regulatory, type I, alpha	1.61696	0.00141773
397086	TNF	tumor necrosis factor	-1.11828	0.002765
397084	TGFB2	transforming growth factor, beta 2	-2.24627	0.000557559
397080	ENPEP	glutamyl aminopeptidase (aminopeptidase A)	-1.32475	0.00417859
397079	CECR1	cat eye syndrome chromosome region, candidate 1	2.66579	0.00261783
397077	FOXO1	forkhead box O1	-1.59285	0.00193384
397070	EGFR	epidermal growth factor receptor	1.2356	0.0024458
397066	OSTF1	osteoclast stimulating factor 1	1.13006	0.00268002
397060	DUOX2	dual oxidase 2	6.88429	0.000346143
397059	ITGA2B	integrin, alpha 2b (platelet glycoprotein IIb of IIb/IIIa complex, antigen CD41)	1.61526	0.00465945
397058	PSMA4	proteasome (prosome, macropain) subunit, alpha type, 4	1.31238	0.0039423
397050	CLEC5A	C-type lectin domain family 5, member A	5.45972	0.00214733
397046	MYOC	myocilin, trabecular meshwork inducible glucocorticoid response	-11.0296	0.00331841
397042	CD47	CD47 molecule	-1.43196	0.0037599
397039	MDH2	malate dehydrogenase 2, NAD (mitochondrial)	1.49522	0.00283547
397035	FTL	ferritin, light polypeptide	1.17799	0.00438793
397032	SEPW1	selenoprotein W, 1	1.43673	0.00100734
397031	CD163	CD163 molecule	2.2177	0.00313601
397030	FTH1	ferritin, heavy polypeptide 1	1.08669	0.00352361
397028	HSP90AA1	heat shock protein 90kDa alpha (cytosolic), class A member 1	1.4479	0.000905775
397022	EEF1G	eukaryotic translation elongation factor 1 gamma	3.47227	0.00379721
397020	TNFRSF1A	tumor necrosis factor receptor superfamily, member 1A	1.46372	0.00417029
397013	PPARGC-1	peroxisome proliferator activated receptor gamma, coactivator 1 alpha	-1.85505	0.00071094
397007	TLR9	toll-like receptor 9	10.3425	0.00134519
397006	ADAM2	ADAM metallopeptidase domain 2	1.77238	0.00470091
397005	MYF6	myogenic factor 6 (herculin)	-2.00301	0.00249347
397004	SSTR1	somatostatin receptor 1	2.37623	0.00111097
397003	SLC1A1	solute carrier family 1 (neuronal/epithelial high affinity glutamate transporter, system Xag), member 1	-1.58869	0.0015649
397002	HNF1B	HNF1 homeobox B	-1.32662	0.00246445
397001	POLR2B	polymerase (RNA) II (DNA directed) polypeptide B, 140kDa	-2.4416	0.000327488
397000	GALNS	galactosamine (N-acetyl)-6-sulfate sulfatase	-1.48526	0.00197737
396998	HPX	hemopexin	-1.15302	0.00415993
396996	TF	transferrin	1.67476	0.00320441
396985	PLAU	plasminogen activator, urokinase	-1.40119	0.00331634
396983	PDXK	pyridoxal (pyridoxine, vitamin B6) kinase	1.95621	0.00464287
396976	RNASE4	ribonuclease, RNase A family, 4	-2.04456	0.00349666
396971	ALOX12	arachidonate 12-lipoxygenase	1.35433	0.0045268
396960	ALB	albumin	-1.50776	0.00288314
396957	DCN	decorin	-1.49055	0.00374539
396955	AURKB	aurora kinase B	1.84733	0.00317746
396953	PLK1	polo-like kinase 1	2.92121	0.00248311
396949	FAAH	fatty acid amide hydrolase	-1.38916	0.00176388
396946	PGRMC1	progesterone receptor membrane component 1	-1.30764	0.00140115
396945	SERPINE1	serpin peptidase inhibitor, clade E (nexin, plasminogen activator inhibitor type 1), member 1	7.60207	0.000669486
396940	AMEL	amelogenin (amelogenesis imperfecta 1, X-linked)|amelogenin	7.59142	0.00487916
396938	GANAB	glucosidase, alpha; neutral AB	1.32005	0.00191311
396926	CTSL1	cathepsin L1	4.90499	0.00273391
396921	APCS	amyloid P component, serum	1.97187	0.00256602
396917	TOPOII	topoisomersae II	2.40194	0.00325623
396914	CRY	CRY protein	2.98092	0.000615595
396912	GATA2	GATA binding protein 2	-2.87056	0.00425113
396900	AMCF-II	alveolar macrophage-derived chemotactic factor-II	72.0675	1.4509e-05
396897	LOC396897	apomucin	-2.27464	0.0018074
396895	FSHB	follicle stimulating hormone, beta polypeptide	-1.73702	0.000219707
396893	MX2	myxovirus (influenza virus) resistance 2 (mouse)	-2.01607	0.00356299
396880	IL8	interleukin 8|interleukin-8-like	17.8694	0.000111926
396877	LOC396877	complement factor D	-2.182	0.00485014
396875	ATP2A2	ATPase, Ca++ transporting, cardiac muscle, slow twitch 2	1.69208	0.000777267
396874	GSN	gelsolin	-4.86712	0.00172242
396870	PPBP	pro-platelet basic protein (chemokine (C-X-C motif) ligand 7)|platelet basic protein-like	19.0888	0.00173693
396862	TIMP1	TIMP metallopeptidase inhibitor 1	7.49642	0.00064254
396853	FOLR2	folate receptor 2 (fetal)	-3.00426	0.00312772
396833	MAPK6	mitogen-activated protein kinase 6	1.34499	4.55996e-05
396825	PDE4A	phosphodiesterase 4A, cAMP-specific	1.74981	0.00200017
396819	DEFB1	defensin, beta 1|beta-defensin 1-like	1.44047	0.00019898
396812	CRISP1	cysteine-rich secretory protein 1	1.92363	0.00347801
396811	PTGER3	prostaglandin E receptor 3 (subtype EP3)	2.31254	0.00242714
396802	OPRM1	opioid receptor, mu 1	-2.21337	0.000599013
396801	LDLR	low density lipoprotein receptor	2.16851	0.00278365
396777	USP18	ubiquitin specific peptidase 18	-1.27398	0.00248725
396776	C-ERBA-B1	thyroid hormone receptor beta 1 (c-erbA-beta 1)	-2.31241	0.000331634
396775	TIMP-3	tissue inhibitor of metalloproteinase-3	-2.4582	0.00319612
396764	SLC11A1	solute carrier family 11 (proton-coupled divalent metal ion transporters), member 1	-1.22026	0.00369979
396763	FLT1	fms-related tyrosine kinase 1 (vascular endothelial growth factor/vascular permeability factor receptor)	-1.30139	0.00429051
396750	ICAM-1	intercellular adhesion molecule-1	-1.40263	0.00397339
396743	CD55	CD55 molecule, decay accelerating factor for complement (Cromer blood group)	2.22214	0.000829084
396740	NR3C1	nuclear receptor subfamily 3, group C, member 1 (glucocorticoid receptor)	-1.65898	0.00293081
396738	ACTR3	ARP3 actin-related protein 3 homolog (yeast)	1.98618	0.00263234
396729	TEK	TEK tyrosine kinase, endothelial	-1.28247	0.00294947
396726	FASLG	Fas ligand (TNF superfamily, member 6)	-1.43328	0.00311736
396718	RYR1	ryanodine receptor 1 (skeletal)	13.9285	0.00152552
396715	KPNA3	karyopherin alpha 3 (importin alpha 4)	-1.54156	0.00360652
396713	A	blood group A transferase-like	1.53228	0.00286656
396692	HOPX	HOP homeobox	-1.80187	0.00391121
396689	DCPS	decapping enzyme, scavenger	1.53545	0.00375161
396677	F3	coagulation factor III (thromboplastin, tissue factor)	1.58708	0.00363139
396661	CD3D	CD3d molecule, delta (CD3-TCR complex)	1.53648	0.00295983
396659	CXCR4	chemokine (C-X-C motif) receptor 4	2.05071	0.00290801
396658	IFNAR1	interferon (alpha, beta and omega) receptor 1	-1.68058	0.0042532
396656	IRF3	interferon regulatory factor 3	-1.35626	0.00356092
396648	HSP70.2	heat shock protein 70.2	1.50647	0.00245409
396637	UCHL1	ubiquitin carboxyl-terminal esterase L1 (ubiquitin thiolesterase)	3.71916	0.00234838
396623	TLR2	toll-like receptor 2	1.24557	0.00189653
396621	TLR6	toll-like receptor 6	3.9454	0.00334743
396616	TRAF5	TNF receptor-associated factor 5	-1.73075	0.00485429
396613	CCL5	chemokine (C-C motif) ligand 5	1.63867	0.00330805
396607	TLR1	toll-like receptor 1	1.29803	0.00377855
396601	TREM1	triggering receptor expressed on myeloid cells 1	3.39523	0.0013369
396593	PLA2G7	phospholipase A2, group VII (platelet-activating factor acetylhydrolase, plasma)	-1.50968	0.00487709
396591	AGER	advanced glycosylation end product-specific receptor	4.92858	0.000505741
396581	HMBS	hydroxymethylbilane synthase	2.03593	0.00452887
396571	MYOCD	myocardin	3.2985	0.00128715
396569	FGFR1IIIC	FGF receptor	-1.76882	0.00265722
396562	GFAP	glial fibrillary acidic protein	1.33306	0.00146748
* Entrez gene ID/genbank accession/uniprot accession
