# Supplementary material for: Ultrasonic Incisions Produce Less Inflammatory Mediator Response during Early Healing than Electrosurgical Incisions
Source: PLoS One. 2013 Sep 18;8(9):e73032. doi: 10.1371/journal.pone.0073032 (PMC3776814; doi:10.1371/journal.pone.0073032)
Supplement: Table S2 — Total number of proteins and the corresponding number of peptides identified in control dataset. (XLSX) [file pone.0073032.s002.xlsx]

## Sheet: Control
Supplementary table 2A. Total number of proteins and the corresponding number of peptides identified in control dataset
Accession*	Gene symbol	Protein description	Number of peptides
NP_999240	CYP24A1	1,25-dihydroxyvitamin D	2
NP_001012407	ABHD5	1-acylglycerol-3-phosphate O-acyltransferase ABHD5	3
NP_001028180	AGPAT1	1-acyl-sn-glycerol-3-phosphate acyltransferase alpha	2
AAP68768	DECR1	2,4-dienoyl-CoA reductase	1
NP_001177161	DECR1	2,4-dienoyl-CoA reductase, mitochondrial	6
NP_999148	TBP10	26S protease regulatory subunit 8	1
NP_001116460	HMGCR	3-hydroxy-3-methylglutaryl-coenzyme A reductase	3
NP_999153	ST5AR2	3-oxo-5-alpha-steroid 4-dehydrogenase 2	1
NP_999431	PRKAA2	5'-AMP-activated protein kinase catalytic subunit alpha-2	1
NP_001001638	RPL11	60S ribosomal protein L11	2
Q95307	RPL13A	60S ribosomal protein L13a	2
NP_001123427	RPL23	60S ribosomal protein L23	2
NP_001107756	RPL5	60S ribosomal protein L5	5
Q29375	---	60S ribosomal protein L7a	2
NP_001116664	RPL7L1	60S ribosomal protein L7-like 1	5
P14332	PGD	6-phosphogluconate dehydrogenase, decarboxylating	2
NP_001107741	ACACA	acetyl-CoA carboxylase 1	2
AAG41123	ACAA	acetyl-coenzyme A acyltranferase	1
NP_001137167	ACSS2	acetyl-coenzyme A synthetase, cytoplasmic	2
NP_999119	ACO2	aconitate hydratase, mitochondrial precursor	3
NP_001172063	LOC100154462	actin related protein 2/3 complex subunit 5-like protein	2
NP_001161267	ACTA1	actin, alpha skeletal muscle	47
Q6QAQ1	ACTB	Actin, cytoplasmic 1	64
NP_001116543	ADNP	activity-dependent neuroprotector homeobox protein	1
AAT79534	ACSL1	acyl coenzyme A synthetase long-chain 1	2
NP_001177127	ACYP1	acylphosphatase-1 isoform 1	2
NP_001230445	AP3M1	adaptor-related protein complex 3, mu 1 subunit	9
NP_001191321	ADCY10	adenylate cyclase type 10	3
NP_999535	ADIPOQ	adiponectin precursor	3
NP_001230432	C14H10orf116	adipose specific 2	1
NP_999272	ADM	ADM precursor	1
NP_001041537	ARF4	ADP-ribosylation factor 4	1
NP_001026955	ARL3	ADP-ribosylation factor-like protein 3	1
CAC69984	ART4	ADP-ribosyltransferase 4	1
NP_001116547	AKR1C4	aldo-keto reductase family 1 member C4	1
NP_001001539	AKR1B1	aldose reductase	3
NP_998952	SERPINA3-2	alpha-1-antichymotrypsin 2 precursor	93
P29700	FETUIN	Alpha-2-HS-glycoprotein	9
AAW02818	---	alpha-actinin 1	4
NP_999482	AFP	alpha-fetoprotein precursor	24
NP_001001640	MAOA	amine oxidase	38
NP_001116548	AMPD1	AMP deaminase 1	1
ABN13943	ANGPTL6	angiopoietin-like protein 6, partial	2
NP_001003926	ANGPTL3	angiopoietin-related protein 3 precursor	1
NP_001121934	RAI14	ankycorbin	1
NP_001230285	ANKRD46	ankyrin repeat domain-containing protein 46	1
NP_001157470	ANXA1	annexin A1	2
NP_001005726	ANXA2	annexin A2	126
P08132	ANXA4	Annexin A4	3
NP_001230528	ANXA8	annexin A8	1
NP_001038046	TAP1	antigen peptide transporter 1	1
NP_001123430	SERPINC1	antithrombin-III precursor	1
NP_001092055	AP3B1	AP-3 complex subunit beta-1	1
NP_999563	APOA1	apolipoprotein A-I preproprotein	61
NP_001173223	APOA2	apolipoprotein A-II precursor	2
NP_999553	APOA4	apolipoprotein A-IV precursor	1
AAA74655	APOB	apolipoprotein B	4
NP_001002801	APOC3	apolipoprotein C-III precursor	1
NP_999107	C4BPA	apolipoprotein R precursor	2
AAD45256	C4BPA	apolipoprotein R precursor	1
NP_001090894	ARNTL	aryl hydrocarbon receptor nuclear translocator-like protein 1	1
NP_001116549	ASPA	aspartoacylase	15
ACI41640	ATP8	ATP synthase F0 subunit 8	1
NP_001172071	ATP5A1	ATP synthase subunit alpha, mitochondrial	15
NP_999175	ABCG2	ATP-binding cassette sub-family G member 2	6
NP_001098772	ACLY	ATP-citrate synthase isoform 2	2
NP_001032229	ATG5	autophagy protein 5	1
NP_999311	B2R	B2 bradykinin receptor	1
NP_001005348	TMBIM6	bax inhibitor 1	2
NP_001116546	ADRB1	beta-1 adrenergic receptor	1
NP_999608	DEFB110	beta-defensin 110 precursor	1
NP_999601	ST6GALNAC-V	beta-galactosamide alpha-2,6-sialyltransferase	1
NP_001116693	HEXA	beta-hexosaminidase subunit alpha precursor	3
NP_001230339	LACTB2	beta-lactamase-like protein 2	1
NP_001107759	SGCB	beta-sarcoglycan	1
Q9GKQ6	BGN	Biglycan	10
NP_999255	OPN1SW	blue-sensitive opsin	1
NP_999542	CD19	B-lymphocyte antigen CD19 precursor	1
NP_001230378	ZNHIT6	box C/D snoRNA protein 1	1
AAG47524	BDNF	brain-derived neurotrophic factor	1
BAG09491	BRCA1	breast cancer type 1 susceptibility protein	3
NP_001116554	BCAS4	breast carcinoma-amplified sequence 4	1
NP_001230544	CDH24	cadherin-24 precursor	1
NP_998912	CRSP-2	calcitonin receptor-stimulating peptide 2 precursor	3
NP_999546	CAMK2D	calcium/calmodulin-dependent protein kinase type II subunit delta	5
NP_999313	CLCA1	calcium-activated chloride channel regulator 1 precursor	2
NP_999384	KCNMA1	calcium-activated potassium channel subunit alpha-1	1
NP_001231139	CALM1	calmodulin 1	1
NP_999137	CAPN1	calpain-1 catalytic subunit	3
NP_999536	PKIG	cAMP-dependent protein kinase inhibitor gamma	1
NP_999191	PRKAR1A	cAMP-dependent protein kinase type I-alpha regulatory subunit	1
NP_999340	ARPP-19	cAMP-regulated phosphoprotein 19	1
NP_001008688	CA3	carbonic anhydrase 3	6
NP_999238	CBR1	carbonyl reductase	2
NP_001106518	CRAT	carnitine O-acetyltransferase	5
ABC86212	LOC100037975	cartilage acidic protein 1	1
NP_001138849	CSNK2B	casein kinase II subunit beta	1
NP_001032224	LOC641352	caspase-15	1
NP_999466	CAT	catalase	1
NP_001090927	CTSB	cathepsin B precursor	1
NP_999467	CTSK	cathepsin K precursor	1
NP_999603	CAV1	caveolin-1	2
NP_001001620	CCR3	C-C chemokine receptor type 3	1
CAP45900	CD79A	CD79-alpha protein	3
NP_999090	CD97	CD97 antigen	1
NP_001106159	CIDEC	cell death activator CIDE-3	1
NP_001106166	CIDEA	cell death activator CIDE-A	14
NP_001106158	CIDE-B	cell-death-inducing DNA-fragmentation-factor-like effector B	1
NP_001121964	CRABP1	cellular retinoic acid-binding protein 1	1
NP_001157981	CRABP2	cellular retinoic acid-binding protein 2	9
NP_998901	PDE3A	cGMP-inhibited 3',5'-cyclic phosphodiesterase A	18
AAC48775	---	ch4 and secrete domains of swine IgM	4
1NDH_A	---	Chain A, Beta-Acrosin	6
1FIZ_A	ACR	Chain A, Diferric Porcine Serum Transferrin	1
1HDI_A	PGK1	Chain A, Nadh-Cytochrome B5 Reductase	1
1H76_A	TF	Chain A, Pig Muscle 3-Phosphoglycerate Kinase	194
2GSR_B	GSTP1	Chain B, Class Pi Glutathione S-Transferase	5
1QPW_C	LOC100737768	Chain C, Hemoglobin	213
1ZP0_C	LOC100524676	Chain C, Mitochondrial Respiratory Complex Ii	2
1QPW_D	HBB	Chain D, Hemoglobin	133
1MLD_D	MDH2	Chain D, Mitochondrial Malate Dehydrogenase	8
ABD97098	LOC733624	chemokine receptor D6	1
NP_001230197	CHTOP	chromatin target of PRMT1 protein	1
NP_001177151	C17H8orf40	chromosome 8 open reading frame 40	2
ABG88024	IGF1	class 2 insulin-like growth factor I	1
ACF77144	CLTA	clathrin light chain	1
CAR58101	LOC396566	claudin 1	7
NP_998922	ST3GAL4	CMP-N-acetylneuraminate-beta-galactosamide-alpha-2,3-sialyltransferase 4	3
NP_999285	F5	coagulation factor V precursor	2
NP_999332	F8	coagulation factor VIII precursor	15
NP_999407	F12	coagulation factor XII precursor	2
ABB02674	MED7	cofactor required for Sp1 transcriptional activation subunit 9	2
NP_001004043	COFILIN	cofilin-1	2
NP_001020386	CFL2	cofilin-2	2
P0C267	CCDC127	Coiled-coil domain-containing protein 127	1
CAJ80802	COL1A1	collagen alpha-1	1
NP_001095285	C2	complement C2 precursor	2
NP_999174	C3	complement C3 precursor	6
NP_001116561	C4	complement C4 precursor	11
NP_001001646	C5	complement C5 precursor	8
NP_001090918	C6	complement component C6 precursor	5
B53274	---	complement factor B subunit Bb - pig	1
AAR16306	CTTNBP2	cortactin-binding protein 2	2
NP_999413	HSD11B1	corticosteroid 11-beta-dehydrogenase isozyme 1	1
NP_001008691	CXCL10	C-X-C motif chemokine 10 precursor	2
AAA79269	CCNB1	cyclin B, partial	1
NP_001038086	CDK5	cyclin-dependent kinase 5	1
NP_001095286	CDK5R1	cyclin-dependent kinase 5 activator 1	5
NP_001106917	CHORDC1	cysteine and histidine-rich domain-containing protein 1	2
BAD06180	CYP3A22	cytochrome P450	3
NP_999594	CYP19A1	cytochrome P450 19 type I	1
NP_999578	CYP2B22	cytochrome P450 2B22 precursor	1
NP_001161307	CYP2C42	cytochrome P450 2C42	2
NP_999586	CYP2E1	cytochrome P450 2E1	1
NP_999588	CYP3A29	cytochrome P450 3A29	1
NP_999587	CYP3A39	cytochrome P450 3A39	3
NP_999085	DCN	decorin precursor	17
NP_001231347	DLL4	delta-like protein 4 precursor	3
NP_001001535	DES	desmin	5
NP_999227	DLD	dihydrolipoyl dehydrogenase, mitochondrial precursor	1
NP_999562	DLST	dihydrolipoyllysine-residue succinyltransferase component of 2-oxoglutarate dehydrogenase complex, mitochondrial precursor	1
NP_999422	DPP4	dipeptidyl peptidase 4	2
O77633	ADAM10	Disintegrin and metalloproteinase domain-containing protein 10	29
NP_999122	ADAM2	disintegrin and metalloproteinase domain-containing protein 2 precursor	36
ABW20464	DLX5	distal-less homeobox 5	1
NP_001116655	RAD54L	DNA repair and recombination protein RAD54-like	1
NP_001116654	RAD52	DNA repair protein RAD52 homolog	6
NP_999049	TOPOII	DNA topoisomerase 2-alpha	80
NP_999498	RPN1	dolichyl-diphosphooligosaccharide--protein glycosyltransferase subunit 1 precursor	2
NP_999106	RPN2	dolichyl-diphosphooligosaccharide--protein glycosyltransferase subunit 2 precursor	7
NP_999109	DAD1	dolichyl-diphosphooligosaccharide--protein glycosyltransferase subunit DAD1	1
NP_001116580	DRD1	dopamine receptor D1	1
NP_999261	DUOX1	dual oxidase 1 precursor	8
ABM54178	DYNC1H1	dynein cytoplasmic heavy polypeptide-like protein	1
NP_001012408	DMD	dystrophin	16
NP_001124007	MARCH6	E3 ubiquitin-protein ligase MARCH6	1
NP_001090905	XIAP	E3 ubiquitin-protein ligase XIAP	2
NP_999318	ENTPD1	ectonucleoside triphosphate diphosphohydrolase 1	1
Q6UAQ8	ETFB	Electron transfer flavoprotein subunit beta	13
NP_001090887	EEF1A1	elongation factor 1-alpha 1	6
P29412	EEF1B	Elongation factor 1-beta	2
ABR01162	---	endonuclease/reverse transcriptase	1
NP_999268	HSP90B1	endoplasmin precursor	2
NP_999047	EDN1	endothelin-1 preproprotein	1
NP_001106914	ECI2	enoyl-CoA delta isomerase 2, mitochondrial	1
AAR24399	ECHS1	enoyl-CoA hydratase	2
NP_001001259	TMPRSS15	enteropeptidase proprotein	4
1105245A	---	enterotoxin beta,heat labile	1
NP_001128439	EPHA4	ephrin type-A receptor 4 precursor	1
NP_999172	EGFR	epidermal growth factor receptor precursor	4
NP_001116583	EGFL8	epidermal growth factor-like protein 8 precursor	2
NP_001093663	EIF4A3	eukaryotic initiation factor 4A-III	1
ABB02677	---	eukaryotic translation termination factor 1	1
NP_001090924	CAPZA2	F-actin-capping protein subunit alpha-2	1
NP_001231368	FAM49B	family with sequence similarity 49, member B	1
NP_001172060	FDPS	farnesyl pyrophosphate synthase precursor	1
ACH85195	FABP3	fatty acid binding protein 3	1
AAU04860	FADS2	fatty acid desaturase 2	1
NP_001093400	FASN	fatty acid synthase	241
NP_001002817	FABP4	fatty acid-binding protein, adipocyte	245
NP_001034835	FABP5	fatty acid-binding protein, epidermal	1
NP_001093401	FABP3	fatty acid-binding protein, heart	10
NP_001153769	FBXO9	F-box protein 9	2
NP_001121958	FRRS1	ferric-chelate reductase 1 precursor	2
NP_001001771	FBN1	fibrillin-1 precursor	20
BAA07817	---	fibrinogen A-alpha-chain	25
NP_001093394	FGFR2	fibroblast growth factor receptor 2 precursor	5
NP_001005152	FGL2	fibroleukin precursor	1
AAW02948	FN1	fibronectin, partial	51
ABY47691	FCN1	ficolin beta	1
NP_999325	FCN1	ficolin-1 precursor	1
AAS55929	FLNB	filamin B beta	1
NP_001033089	LOC654323	FKBP1A-like	1
NP_999018	FOLR2	folate receptor 2 precursor	1
NP_999179	FOXO1	forkhead box protein O1	1
NP_999440	FTCD	formimidoyltransferase-cyclodeaminase	1
NP_999540	FHL1C	four and a half LIM domains 1 protein, isoform C	6
NP_001121949	FYCO1	FYVE and coiled-coil domain-containing protein 1	1
NP_999212	GRK7	G protein-coupled receptor kinase 7 precursor	10
NP_998943	GAL3ST2	galactose-3-O-sulfotransferase 2	1
Q49I35	LGALS1	Galectin-1	8
NP_001001867	LGALS1	galectin-1	3
CAA32077	GSN	gelsolin	48
NP_001092063	RABGGTA	geranylgeranyl transferase type-2 subunit alpha	9
NP_999059	GAD1	glutamate decarboxylase 1	2
NP_999060	GAD2	glutamate decarboxylase 2	1
NP_001231430	GLUD1	glutamate dehydrogenase 1, mitochondrial	38
NP_999074	GLUL	glutamine synthetase	1
P81140	GCDH	Glutaryl-CoA dehydrogenase, mitochondrial	1
NP_999366	GPX1	glutathione peroxidase 1	1
P00355	GAPDH	Glyceraldehyde-3-phosphate dehydrogenase	12
AAB97864	GAPDH	glycerine aldehyde 3-phosphate dehydrogenase	6
BAB20561	---	Glycosyltransferase family A (GT-A)	9
NP_001038043	GRN	granulins precursor	1
NP_999600	MSTN	growth/differentiation factor 8 precursor	1
NP_001038063	DIRAS3	GTP-binding protein Di-Ras3	2
NP_001090987	GNA14	guanine nucleotide-binding protein subunit alpha-14	4
NP_999497	GNB2L1	guanine nucleotide-binding protein subunit beta-2-like 1	1
NP_998931	HSP70.2	heat shock 70 kDa protein 1B	3
NP_001116600	HSPA1L	heat shock 70 kDa protein 1-like	2
NP_001007519	HSP27	heat shock protein beta-1	9
NP_999138	HSP90AA1	heat shock protein HSP 90-alpha	1
NP_999270	GUCY2C	heat-stable enterotoxin receptor precursor	1
NP_001095287	SKIV2L	helicase SKI2W	19
1006222A	---	hemoglobin beta 115-146	5
P02067	HBB	Hemoglobin subunit beta	5
NP_999612	HBE1	hemoglobin subunit epsilon	21
NP_999118	HPX	hemopexin precursor	76
NP_001033097	MET	hepatocyte growth factor receptor precursor	1
NP_001092058	HPS3	Hermansky-Pudlak syndrome 3 protein	1
NP_001116459	HK2	hexokinase-2	3
NP_001012631	SLC7A1	high affinity cationic amino acid transporter 1	1
NP_999095	H3F3A	histone H3.3	2
NP_001034836	SUV39H2	histone-lysine N-methyltransferase SUV39H2	7
AAG09467	NKX6-1	homeobox protein Nkx6.1	1
NP_001116568	CDC37	hsp90 co-chaperone Cdc37	2
NP_999218	SHAS2	hyaluronan synthase 2	3
NP_001001268	HAS3	hyaluronan synthase 3	3
NP_999496	HADH	hydroxyacyl-coenzyme A dehydrogenase, mitochondrial precursor	20
CAG15154	KRI1	hypothetical protein FLJ12949	1
AAA52216	---	Ig gamma 1b chain constant region	28
AAA52218	IGG2B	Ig gamma 2b chain constant region, partial	4
AAA67022	---	Ig heavy chain variable VDJ region, partial	10
AAA67026	---	Ig heavy chain variable VDJ region, partial	1
AAA03520	---	Ig kappa chain, partial	4
P01846	---	Ig lambda chain C region	10
NP_998993	LOC396781	IgG heavy chain precursor	13
BAD67216	IGHA	immunoglobulin alpha heavy chain constant region	2
AAN07167	---	immunoglobulin delta heavy chain membrane bound form, partial	5
ABY85806	---	immunoglobulin gamma chain 4b	13
ABY85809	---	immunoglobulin gamma chain 5a	2
ABY85808	---	immunoglobulin gamma chain 5b	3
ABY85805	---	immunoglobulin gamma chain 6b	1
CAJ45403	---	immunoglobulin heavy chain variable region	8
AAM76080	---	immunoglobulin kappa light chain VJ region	13
AAM76079	---	immunoglobulin kappa light chain VJ region	2
AAM76077	---	immunoglobulin kappa light chain VJ region	1
AAR99992	---	immunoglobulin kappa variable region	2
BAE20181	---	immunoglobulin mu chain	1
AAB22966	---	immunoglobulin mu heavy chain constant region	5
AAA79743	LOC445536	immunoglobulin VDJ region, partial	1
AAS80057	IMPACT	Impact homolog, partial	1
NP_001231399	IHH	Indian hedgehog precursor	5
NP_999012	ICA	inhibitor of carbonic anhydrase precursor	1
NP_001093405	IKBKB	inhibitor of nuclear factor kappa-B kinase subunit beta	9
NP_999337	IGF1R	insulin-like growth factor 1 receptor precursor	20
NP_999421	IGF1	insulin-like growth factor I precursor	1
NP_999168	IGFBP2	insulin-like growth factor-binding protein 2 precursor	1
NP_001041651	IGFALS	insulin-like growth factor-binding protein complex acid labile subunit precursor	1
ABF13429	ITGAL	integrin alpha-L precursor	2
NP_999133	ITGB1	integrin beta-1 precursor	1
CAA72309	ITIH1	inter-alpha-inhibitor heavy-chain 1	1
NP_001121945	GBP1	interferon-induced guanylate-binding protein 1	2
NP_001121946	GBP2	interferon-induced guanylate-binding protein 2	2
NP_001093664	IFIH1	interferon-induced helicase C domain-containing protein 1	3
ABJ97542	IL19	interleukin 19	2
AAY23290	IL23RA	interleukin 23 receptor alpha chain	2
NP_001230563	IL13RA2	interleukin-13 receptor subunit alpha-2 precursor	3
NP_001005729	IL17A	interleukin-17A precursor	1
NP_999263	IL-18RA	interleukin-18 receptor alpha chain precursor	1
NP_999564	IL6|IL-6	interleukin-6 precursor	1
NP_001038040	IDH3B	isocitrate dehydrogenase	1
CAJ43280	K6-IRS1	K6-irs1 keratin	6
NP_001098784	KLHDC3	kelch domain-containing protein 3	53
NP_001092053	KRT2	keratin, type II cytoskeletal 2 epidermal	3
NP_001153087	KRT8	keratin, type II cytoskeletal 8	1
1PFX_L	---	L Chain L, Porcine Factor Ixa	128
NP_999527	LTF	lactotransferrin precursor	2
NP_999046	CRY	lambda-crystallin homolog	6
NP_001138854	BAG6	large proline-rich protein BAG6	2
NP_001020398	DCT	L-dopachrome tautomerase precursor	1
NP_001106908	LRRK2	leucine-rich repeat serine/threonine-protein kinase 2	27
NP_001098761	LNPEP	leucyl-cystinyl aminopeptidase	14
NP_001008692	LMCD1	LIM and cysteine-rich domains protein 1	1
NP_001108148	LOC100137084	LIM domain and actin-binding protein 1	3
NP_001172765	LIN52	lin-52 homolog	3
NP_999021	LCN1	lipocalin-1 precursor	1
AAT29037	LPL	lipoprotein lipase	1
NP_999451	LPL	lipoprotein lipase precursor	1
NP_001106758	LDHB	L-lactate dehydrogenase B chain	1
ABI64143	BPIFB4	long palate lung and nasal epithelium protein 4, partial	1
NP_999062	ACADL	long-chain specific acyl-CoA dehydrogenase, mitochondrial precursor	1
NP_001033783	ACSL4	long-chain-fatty-acid--CoA ligase 4	1
NP_001230268	LUM	lumican precursor	90
NP_999614	LHCGR	lutropin-choriogonadotropic hormone receptor precursor	1
NP_001098426	LY96	lymphocyte antigen 96	1
NP_001090902	KDM5C	lysine-specific demethylase 5C	2
NP_001011507	LAMP-1	lysosome-associated membrane glycoprotein 1 precursor	1
NP_001033735	TMEM57	macoilin	2
NP_001070681	MIF	macrophage migration inhibitory factor	10
AAB58928	PG3II	major histocompatibility complex class I antigen	1
NP_001008687	PRNP	major prion protein precursor	12
NP_999001	PSP-II	major seminal plasma glycoprotein PSP-II precursor	3
NP_999039	MDH1	malate dehydrogenase, cytoplasmic	1
NP_001171876	MASP1	mannan-binding lectin serine protease 1 precursor	4
AAR24388	MRC1	mannose receptor C1	1
NP_999290	MBL2	mannose-binding protein C precursor	1
NP_001037990	KIT	mast/stem cell growth factor receptor Kit precursor	1
NP_999404	MMP14	matrix metalloproteinase-14 precursor	1
NP_001011506	LOC494564	medium-wave-sensitive opsin	1
AAR12172	MC1R	melanocortin 1 receptor	2
NP_999053	CD46	membrane cofactor protein precursor	1
NP_999022	TIMP1	metalloproteinase inhibitor 1 precursor	2
NP_999221	MT-III	metallothionein-3	1
ABP73660	SLA-1	MHC class I antigen	1
ACA33865	SLA-1	MHC class I antigen	1
ABA70756	SLA-2	MHC class I antigen	1
BAG14299	SLA-2	MHC class I antigen	1
NP_001107174	SLA-2	MHC class I antigen 2 precursor	4
BAG12993	---	MHC class II antigen	338
ABY78971	SLA-DQA	MHC class II antigen	1
NP_999490	RHOT2	mitochondrial Rho GTPase 2	1
NP_001231377	MRPL24	mitochondrial ribosomal protein L24	1
NP_001009578	MSN	moesin	3
ABF81978	PYGM	muscle glycogen phosphorylase	1
ABX71849	---	mutated immunoglobulin heavy chain	8
ABX71844	---	mutated immunoglobulin heavy chain	1
ABX71845	---	mutated immunoglobulin heavy chain	1
NP_001171994	PMP2	myelin P2 protein	6
NP_998910	MYOCD	myocardin	1
NP_001157469	MYL6	myosin light polypeptide 6	5
AAA20914	LOC396904	myosin, partial	1
NP_999301	MYH2	myosin-2	2
P79293	MYH7	Myosin-7	4
NP_999020	MYH7	myosin-7	1
NP_001028186	MYBPH	myosin-binding protein H	6
NP_001093411	MYOT	myotilin	2
NP_001107743	SIRT2	NAD-dependent deacetylase sirtuin-2	2
DQ534707.2	NADH5	NADH dehydrogenase subunit 5	1
Q29558	ME1	NADP-dependent malic enzyme	1
AAQ94003	SLC11A1	natural resistance associated macrophage protein 1	1
ACI29756	NCK2	NCK adaptor protein 2 isoform A	1
NP_001038081	NRAP	nebulin-related-anchoring protein	1
NP_001116619	NOTCH4	neurogenic locus notch homolog protein 4 precursor	1
NP_999524	NLN	neurolysin, mitochondrial	1
NP_001116597	HPCA	neuron-specific calcium-binding protein hippocalcin	2
NP_001116514	SLC3A1	neutral and basic amino acid transport protein rBAT	2
P79290	NOS2	Nitric oxide synthase, inducible	1
AAB63295	GRIN1	N-methyl-D-aspartate receptor	1
AAY41071	NOG	noggin	1
NP_001108142	TYK2	non-receptor tyrosine-protein kinase TYK2	1
NP_001041697	NFKB1	nuclear factor NF-kappa-B p105 subunit	2
NP_001107747	NCOA2	nuclear receptor coactivator 2	1
NP_001107748	NCOA3	nuclear receptor coactivator 3	3
NP_001038041	LOC733643	nuclear receptor corepressor 2	2
NP_001033094	NR1I2	nuclear receptor subfamily 1 group I member 2	7
NP_001107749	NOD1	nucleotide-binding oligomerization domain-containing protein 1	1
NP_001036811	HCRTR1	orexin receptor type 1	1
NP_999509	OATV1	organic anion transporter OATv1	21
NP_001172070	OAT	ornithine aminotransferase, mitochondrial	5
NP_999170	OSTF1	osteoclast-stimulating factor 1	1
NP_001095284	NR1H3	oxysterols receptor LXR-alpha	1
NP_001033725	PALM	paralemmin-1	7
NP_001230599	PSIP1	PC4 and SFRS1-interacting protein	1
NP_999038	PGA	pepsin A preproprotein	13
NP_999518	PPIA	peptidyl-prolyl cis-trans isomerase A	1
NP_001231086	FKBP3	peptidyl-prolyl cis-trans isomerase FKBP3	2
NP_001033727	PLIN1	perilipin-1	60
NP_001193276	POSTN	periostin, osteoblast specific factor isoform 1 precursor	16
NP_999128	PPARGC-1	peroxisome proliferator-activated receptor gamma coactivator 1-alpha	2
NP_001172032	PHF6	PHD finger protein 6	2
NP_001231523	PHEX	phosphate-regulating neutral endopeptidase	3
NP_001124206	LPIN1	phosphatidate phosphatase LPIN1	1
NP_999104	PIK3CG	phosphatidylinositol 4,5-bisphosphate 3-kinase catalytic subunit gamma isoform	2
ABL74494	LOC100037970	phosphodiesterase 4C	8
NP_001155225	PCK2	phosphoenolpyruvate carboxykinase	2
NP_001093402	PGK1	phosphoglycerate kinase 1	8
NP_999448	PLTP	phospholipid transfer protein precursor	2
C34541	---	phosphoprotein phosphatase	1
NP_001072130	SERPINF1	pigment epithelium-derived factor precursor	1
NP_001038055	PLG	plasminogen precursor	1
NP_001038087	CD36	platelet glycoprotein 4	1
ACI44006	LOC100515052	platelet glycoprotein Ib alpha polypeptide	2
ABM65596	---	pol protein	1
NP_001230477	PABPN1	polyadenylate-binding protein 2	1
NP_999324	PIGR	polymeric immunoglobulin receptor precursor	3
NP_999456	ATP4A	potassium-transporting ATPase alpha chain 1	1
NP_001041538	ARL6IP5	PRA1 family protein 3	1
XP_001927263	YWHAZ	PREDICTED: 14-3-3 protein zeta/delta	29
XP_001926497	LOC100157651	PREDICTED: 2',5'-phosphodiesterase 12-like	7
XP_001924843	MRPS26	PREDICTED: 28S ribosomal protein S26, mitochondrial	1
XP_001925822	LOC100152422	PREDICTED: 5-formyltetrahydrofolate cyclo-ligase-like	1
XP_001927830	HSPA5	PREDICTED: 78 kDa glucose-regulated protein	4
XP_001927612	ABHD4	PREDICTED: abhydrolase domain-containing protein 4	3
XP_001928380	LOC100152303	PREDICTED: acetyl-CoA acetyltransferase, cytosolic	1
XP_001926544	LOC100154001	PREDICTED: acidic mammalian chitinase-like, partial	1
XP_001927134	LOC100157959	PREDICTED: actin filament-associated protein 1-like 2-like	2
XP_001929334	ABLIM1	PREDICTED: actin-binding LIM protein 1 isoform 1	1
XP_001929589	ACAD10	PREDICTED: acyl-CoA dehydrogenase family member 10	1
XP_001924817	LOC100157542	PREDICTED: adenylate cyclase type 10-like	19
XP_001927475	LOC100158185	PREDICTED: ADP/ATP translocase 2	8
XP_001927300	AKAP12	PREDICTED: A-kinase anchor protein 12	1
XP_001929628	AARS2	PREDICTED: alanyl-tRNA synthetase, mitochondrial	1
XP_001926622	ALDH1L2	PREDICTED: aldehyde dehydrogenase family 1 member L2, mitochondrial	4
XP_001928762	ORM1	PREDICTED: alpha-1-acid glycoprotein	5
XP_001924922	ST8SIA2	PREDICTED: alpha-2,8-sialyltransferase 8B	3
XP_001925210	PZP	PREDICTED: alpha-2-macroglobulin	4
XP_001925373	A2ML1	PREDICTED: alpha-2-macroglobulin-like 1	1
XP_001929413	MAN2A2	PREDICTED: alpha-mannosidase 2x	1
XP_001926005	ALPK2	PREDICTED: alpha-protein kinase 2	1
XP_001929322	ANAPC5	PREDICTED: anaphase-promoting complex subunit 5	2
XP_001926069	TEK	PREDICTED: angiopoietin-1 receptor, partial	1
XP_001925440	ANKS6	PREDICTED: ankyrin repeat and SAM domain-containing protein 6	1
XP_001925674	ANKZF1	PREDICTED: ankyrin repeat and zinc finger domain-containing protein 1	4
XP_001925504	ANKRD34C	PREDICTED: ankyrin repeat domain-containing protein 34C	19
XP_001929357	ANK3	PREDICTED: ankyrin-3 isoform 1	1
XP_001928714	ARG2	PREDICTED: arginase-2, mitochondrial	1
XP_001926107	ARNT2	PREDICTED: aryl hydrocarbon receptor nuclear translocator 2 isoform 1	1
XP_001929705	ARNT	PREDICTED: aryl hydrocarbon receptor nuclear translocator isoform 2	1
XP_001929445	ATP5B	PREDICTED: ATP synthase subunit beta, mitochondrial	19
XP_001928012	ATAD1	PREDICTED: ATPase family AAA domain-containing protein 1 isoform 1	1
XP_001928754	ABCB7	PREDICTED: ATP-binding cassette sub-family B member 7, mitochondrial isoform 1	1
XP_001927747	DDX55	PREDICTED: ATP-dependent RNA helicase DDX55 isoform 1	5
XP_001926320	LOC100153307	PREDICTED: Bardet-Biedl syndrome 4 protein-like	27
XP_001928046	BNIPL	PREDICTED: BCL2/adenovirus E1B 19kD interacting protein like	1
XP_001927603	LOC100155431	PREDICTED: beta-1,3-galactosyltransferase 4-like	1
XP_001927808	BMP1	PREDICTED: bone morphogenetic protein 1 isoform 1	70
XP_001925930	BCR	PREDICTED: breakpoint cluster region protein	1
XP_001928045	LOC100156861	PREDICTED: brefeldin A-inhibited guanine nucleotide-exchange protein 1	1
XP_001927497	BRPF3	PREDICTED: bromodomain and PHD finger-containing protein 3	2
XP_001929200	BTBD1	PREDICTED: BTB/POZ domain-containing protein 1	144
XP_001925718	CDH23	PREDICTED: cadherin-23	1
XP_001929345	CAMKK2	PREDICTED: calcium/calmodulin-dependent protein kinase kinase 2 isoform 1	1
XP_001927273	CAPN9	PREDICTED: calpain-9 isoform 2	1
XP_001929394	ABCC2	PREDICTED: canalicular multispecific organic anion transporter 1	1
XP_001926288	LOC100157186	PREDICTED: carbohydrate sulfotransferase 11-like	1
XP_001924374	CTNNA3	PREDICTED: catenin alpha-3	18
XP_001929632	LOC100153900	PREDICTED: CDC5 cell division cycle 5-like	3
XP_001924544	CABLES2	PREDICTED: CDK5 and ABL1 enzyme substrate 2	1
XP_001928891	CDK5RAP1	PREDICTED: CDK5 regulatory subunit-associated protein 1	20
XP_001928382	CDCA3	PREDICTED: cell division cycle-associated protein 3	1
XP_001928242	LOC100155832	PREDICTED: centrosomal protein of 290 kDa-like	1
XP_001926039	CSPP1	PREDICTED: centrosome and spindle pole-associated protein 1	1
XP_001925979	CHDH	PREDICTED: choline dehydrogenase, mitochondrial	88
XP_001928553	CHD1L	PREDICTED: chromodomain helicase DNA binding protein 1-like	5
XP_001927544	CDYL	PREDICTED: chromodomain protein, Y-like, partial	1
XP_001927973	LOC100157963	PREDICTED: cingulin-like	6
XP_001927665	F13A1	PREDICTED: coagulation factor XIII A chain	2
XP_001929229	MMAB	PREDICTED: cob	2
XP_001927380	LOC100152602	PREDICTED: coiled-coil domain-containing protein 147-like	10
XP_001925903	CCDC150	PREDICTED: coiled-coil domain-containing protein 150	3
XP_001926397	LOC100152360	PREDICTED: coiled-coil domain-containing protein 68-like	7
XP_001927071	COL12A1	PREDICTED: collagen alpha-1	2
XP_001924360	COL14A1	PREDICTED: collagen alpha-1	35
XP_001926478	COL8A1	PREDICTED: collagen alpha-1	1
XP_001929407	COLL11A1	PREDICTED: collagen alpha-1	1
XP_001925004	LOC100156692	PREDICTED: contactin-6-like	2
XP_001927623	CPNE5	PREDICTED: copine-5	1
XP_001925980	CPNE9	PREDICTED: copine-9	1
XP_001926638	CRISPLD1	PREDICTED: cysteine-rich secretory protein LCCL domain-containing 1	1
XP_001929366	LOC100156375	PREDICTED: cytochrome c oxidase assembly protein COX15 homolog	2
XP_001924814	CSF2RB	PREDICTED: cytokine receptor common subunit beta	1
XP_001927526	CPEB3	PREDICTED: cytoplasmic polyadenylation element-binding protein 3	3
XP_001926120	DEPTOR	PREDICTED: DEP domain-containing mTOR-interacting protein	1
XP_001927831	LOC100151886	PREDICTED: dihydropyrimidinase-related protein 2-like isoform 1	4
XP_001925816	ADAM8	PREDICTED: disintegrin and metalloproteinase domain-containing protein 8	1
XP_001925329	LOC100152291	PREDICTED: DNA repair protein SWI5 homolog	1
XP_001925344	LOC100156379	PREDICTED: DNA-dependent protein kinase catalytic subunit-like	1
XP_001925849	POLR1E	PREDICTED: DNA-directed RNA polymerase I subunit RPA49, partial	1
XP_001929395	LOC100156229	PREDICTED: DNA-directed RNA polymerase III subunit RPC1-like	1
XP_001924572	LOC100156895	PREDICTED: dual specificity protein phosphatase 12-like	1
XP_001924974	DNAH8	PREDICTED: dynein heavy chain 8, axonemal	2
XP_001928405	EAPP	PREDICTED: E2F-associated phosphoprotein isoform 1	36
XP_001924902	LOC100151952	PREDICTED: E3 ubiquitin-protein ligase RLIM-like	35
XP_001927699	LOC100153408	PREDICTED: E3 ubiquitin-protein ligase RNF8	32
XP_001924825	SHPRH	PREDICTED: E3 ubiquitin-protein ligase SHPRH	1
XP_001929458	ERGIC3	PREDICTED: endoplasmic reticulum-Golgi intermediate compartment protein 3 isoform 2	1
XP_001925548	NGEF	PREDICTED: ephexin-1 isoform 1	4
XP_001928374	LOC100155472	PREDICTED: eukaryotic translation initiation factor 2 subunit 1 isoform 1	2
XP_001929185	LOC100155889	PREDICTED: eukaryotic translation initiation factor 2 subunit 2	2
XP_001929500	LOC100155084	PREDICTED: exportin-5	1
XP_001926790	XPO7	PREDICTED: exportin-7	7
XP_001929215	SUPT16H	PREDICTED: FACT complex subunit SPT16	3
XP_001926641	LOC100154262	PREDICTED: F-box only protein 22-like	3
XP_001928907	LOC100155200	PREDICTED: F-box/LRR-repeat protein 22-like	1
XP_001928296	LOC100157360	PREDICTED: frizzled-6-like	2
XP_001928619	GRK5	PREDICTED: G protein-coupled receptor kinase 5	1
XP_001927828	LOC100153402	PREDICTED: G2/M phase-specific E3 ubiquitin-protein ligase isoform 1	6
XP_001927040	GABRR1	PREDICTED: gamma-aminobutyric acid receptor subunit rho-1	1
XP_001929353	GGT5	PREDICTED: gamma-glutamyltransferase 5 isoform 1	1
XP_001928146	TUBGCP3	PREDICTED: gamma-tubulin complex component 3 isoform 1	3
XP_001927095	GDAP1	PREDICTED: ganglioside-induced differentiation-associated protein 1	2
XP_001925157	LOC100152565	PREDICTED: GDNF family receptor alpha-1-like isoform 1	1
XP_001927419	LOC100154996	PREDICTED: glycoprotein endo-alpha-1,2-mannosidase-like	1
XP_001925506	GPC4	PREDICTED: glypican-4	5
XP_001925616	GOLGA4	PREDICTED: golgin subfamily A member 4	21
XP_001929176	LOC100151975	PREDICTED: growth inhibition and differentiation-related protein 88-like	1
XP_001925874	LOC100155492	PREDICTED: hemogen-like isoform 2	1
XP_001925045	LOC100153213	PREDICTED: heparan-sulfate 6-O-sulfotransferase 2-like	1
XP_001925585	LOC100156270	PREDICTED: hepatoma-derived growth factor-like protein 1-like	1
XP_001929561	NTRK1	PREDICTED: high affinity nerve growth factor receptor isoform 2	1
XP_001925377	HDC	PREDICTED: histidine decarboxylase	3
XP_001929248	EP300	PREDICTED: histone acetyltransferase p300	3
XP_001928674	LOC100154508	PREDICTED: histone H2A type 1-F-like	6
XP_001925323	SETD3	PREDICTED: histone-lysine N-methyltransferase setd3	1
XP_001927249	LOC100153673	PREDICTED: homeobox protein cut-like 2-like	1
XP_001925828	LOC100153375	PREDICTED: huntingtin-interacting protein K-like	2
XP_001927023	LOC100152160	PREDICTED: hypothetical protein LOC100152160 isoform 1	2
XP_001927072	LOC100153321	PREDICTED: hypothetical protein LOC100153321	1
XP_001926348	LOC100154858	PREDICTED: hypothetical protein LOC100154858	1
XP_001925240	LOC100154946	PREDICTED: hypothetical protein LOC100154946	1
XP_001925388	RFTN1	PREDICTED: hypothetical protein LOC100155924	2
XP_001924553	LOC100156503	PREDICTED: hypothetical protein LOC100156503	3
XP_001926207	DISC1	PREDICTED: hypothetical protein LOC100156849	3
XP_001927671	LOC100157685	PREDICTED: hypothetical protein LOC100157685	3
XP_001926045	IGSF1	PREDICTED: immunoglobulin superfamily member 1 isoform 1	1
XP_001927735	CD101	PREDICTED: immunoglobulin superfamily member 2	1
XP_001926726	PTK7	PREDICTED: inactive tyrosine-protein kinase 7	1
XP_001925115	LOC100155201	PREDICTED: inorganic pyrophosphatase	1
XP_001927347	LOC100156217	PREDICTED: inositol 1,4,5-triphosphate receptor-interacting protein-like	1
XP_001925794	LOC100152613	PREDICTED: inositol hexakisphosphate kinase 3-like	1
XP_001925416	IDE	PREDICTED: insulin-degrading enzyme isoform 1	1
XP_001929634	DGCR2	PREDICTED: integral membrane protein DGCR2/IDD isoform 1	2
XP_001928351	LOC100152768	PREDICTED: interferon regulatory factor 2-binding protein-like	1
XP_001924782	LOC100157573	PREDICTED: Interferon stimulated exonuclease gene 20kDa-like 2	2
XP_001929247	IFI16	PREDICTED: interferon-activable protein 203 isoform 1	22
XP_001928706	IFIT2	PREDICTED: interferon-induced protein with tetratricopeptide repeats 2	1
XP_001925987	IFIT5	PREDICTED: interferon-induced protein with tetratricopeptide repeats 5	1
XP_001924401	IL17F	PREDICTED: interleukin-17F	19
XP_001927847	RUSC2	PREDICTED: iporin	9
XP_001924985	KBTBD6	PREDICTED: kelch repeat and BTB domain-containing protein 6, partial	1
XP_001927880	KIFC1	PREDICTED: kinesin family member C1, partial	4
XP_001925484	LMAN1L	PREDICTED: lectin, mannose-binding, 1 like	1
XP_001924321	LOC100154749	PREDICTED: legumain-like	1
XP_001929222	LINGO1	PREDICTED: leucine rich repeat and Ig domain containing 1 isoform 1	1
XP_001924728	LRCH2	PREDICTED: leucine-rich repeat and calponin homology domain-containing protein 2	1
XP_001928805	LRFN2	PREDICTED: leucine-rich repeat and fibronectin type-III domain-containing protein 2	2
XP_001924616	LRFN5	PREDICTED: leucine-rich repeat and fibronectin type-III domain-containing protein 5	8
XP_001927676	FLRT2	PREDICTED: leucine-rich repeat transmembrane protein FLRT2	2
XP_001927723	LRRC1	PREDICTED: leucine-rich repeat-containing protein 1	1
XP_001924399	LRRC16A	PREDICTED: leucine-rich repeat-containing protein 16A	1
XP_001925309	LOC100151944	PREDICTED: leucine-rich repeat-containing protein 20-like	26
XP_001929240	LRRC8C	PREDICTED: leucine-rich repeat-containing protein 8C	1
XP_001925235	A2M	PREDICTED: LOW QUALITY PROTEIN: alpha-2-macroglobulin	12
XP_001928179	T	PREDICTED: LOW QUALITY PROTEIN: brachyury protein, partial	1
XP_001925689	CEP110	PREDICTED: LOW QUALITY PROTEIN: centriolin	136
XP_001924251	DENND4A	PREDICTED: LOW QUALITY PROTEIN: C-myc promoter-binding protein	2
XP_001924707	HECTD1	PREDICTED: LOW QUALITY PROTEIN: E3 ubiquitin-protein ligase HECTD1	1
XP_001929143	GRAMD2	PREDICTED: LOW QUALITY PROTEIN: GRAM domain-containing protein 2	1
XP_001925477	VAV3	PREDICTED: LOW QUALITY PROTEIN: hypothetical protein LOC100151826	6
XP_001928200	LRIG2	PREDICTED: LOW QUALITY PROTEIN: leucine-rich repeats and immunoglobulin-like domains 2	5
XP_001926353	MFI2	PREDICTED: LOW QUALITY PROTEIN: melanotransferrin	1
XP_001929121	MIPEP	PREDICTED: LOW QUALITY PROTEIN: mitochondrial intermediate peptidase	1
XP_001926058	MYOF	PREDICTED: LOW QUALITY PROTEIN: myoferlin	4
XP_001928807	DDX21	PREDICTED: LOW QUALITY PROTEIN: nucleolar RNA helicase 2	1
XP_001925997	PLEKHH1	PREDICTED: LOW QUALITY PROTEIN: pleckstrin homology domain-containing family H member 1	4
XP_001927668	DDX60	PREDICTED: LOW QUALITY PROTEIN: probable ATP-dependent RNA helicase DDX60	10
XP_001927963	RUNX1T1	PREDICTED: LOW QUALITY PROTEIN: protein CBFA2T1	1
XP_001929261	SNX33	PREDICTED: LOW QUALITY PROTEIN: sorting nexin-33	2
XP_001927062	LOC100152319	PREDICTED: LOW QUALITY PROTEIN: uncharacterized protein C10orf118	1
XP_001925775	FLT1	PREDICTED: LOW QUALITY PROTEIN: vascular endothelial growth factor receptor 1	4
XP_001928337	SDS	PREDICTED: L-serine dehydratase/L-threonine deaminase	1
XP_001929005	HELLS	PREDICTED: lymphoid-specific helicase isoform 1	1
XP_001928547	LOXL1	PREDICTED: lysyl oxidase homolog 1	7
XP_001929187	LOC100157207	PREDICTED: lysyl oxidase homolog 4-like	2
XP_001926652	MMP16	PREDICTED: matrix metalloproteinase-16	1
XP_001925141	MED13L	PREDICTED: mediator complex subunit 13-like	2
XP_001927883	MED12	PREDICTED: mediator of RNA polymerase II transcription subunit 12	10
XP_001924291	LOC100156962	PREDICTED: melanoma-associated antigen B10-like	1
XP_001925162	MAGI3	PREDICTED: membrane-associated guanylate kinase, WW and PDZ domain-containing protein 3 isoform 1	2
XP_001928455	PITPNM2	PREDICTED: membrane-associated phosphatidylinositol transfer protein 2	1
XP_001929273	CNNM2	PREDICTED: metal transporter CNNM2 isoform 1	17
XP_001927818	MUDENG	PREDICTED: MHD domain-containing death-inducing protein	2
XP_001928743	MOCS1	PREDICTED: molybdenum cofactor biosynthesis protein 1	1
XP_001924737	MORC2	PREDICTED: MORC family CW-type zinc finger protein 2	17
XP_001924250	LOC100155557	PREDICTED: myosin-Vc-like	4
XP_001924463	LOC100154025	PREDICTED: myosin-XVIIIb-like	5
XP_001924368	ME1	PREDICTED: NADP-dependent malic enzyme	2
XP_001925345	NCKAP1L	PREDICTED: NCK-associated protein 1-like	2
XP_001925584	NES	PREDICTED: nestin	1
XP_001928806	NEFH	PREDICTED: neurofilament heavy polypeptide	4
XP_001924605	LOC100156023	PREDICTED: neuronal acetylcholine receptor subunit alpha-5-like, partial	1
XP_001928704	SEPT6	PREDICTED: neuronal-specific septin-3	7
XP_001926990	LOC100158118	PREDICTED: neuron-specific vesicular protein calcyon-like	1
XP_001926299	NID2	PREDICTED: nidogen-2	3
XP_001929182	NCOA5	PREDICTED: nuclear receptor coactivator 5	14
XP_001924763	NXF2B	PREDICTED: nuclear RNA export factor 2	11
XP_001928863	NUP188	PREDICTED: nucleoporin NUP188 homolog	1
XP_001927012	OLFML3	PREDICTED: olfactomedin-like 3	2
XP_001928468	LOC100152873	PREDICTED: olfactory receptor 2M3-like	1
XP_001925688	LOC100152003	PREDICTED: olfactory receptor 2S2-like	1
XP_001929464	LOC100154334	PREDICTED: olfactory receptor 4F3/4F16/4F29-like	1
XP_001926655	LOC100154754	PREDICTED: olfactory receptor 6C68-like	1
XP_001926389	LOC100157543	PREDICTED: olfactory receptor 6C76-like	2
XP_001929310	LOC100155878	PREDICTED: outer dense fiber protein 3-like protein 1-like	1
XP_001925962	OSGIN2	PREDICTED: oxidative stress-induced growth inhibitor 2	1
XP_001925335	OXNAD1	PREDICTED: oxidoreductase NAD-binding domain-containing protein 1	1
XP_001926295	PTCHD1	PREDICTED: patched domain-containing protein 1	7
XP_001927576	PDZD8	PREDICTED: PDZ domain-containing protein 8	2
XP_001928654	LOC100155212	PREDICTED: pecanex-like protein C14orf135-like	1
XP_001928624	PM20D2	PREDICTED: peptidase M20 domain-containing protein 2	1
XP_001929518	LOC100152612	PREDICTED: peptidyl-prolyl cis-trans isomerase F, mitochondrial	1
XP_001928420	BRPF1	PREDICTED: peregrin isoform 2	3
XP_001927378	TYSND1	PREDICTED: peroxisomal leader peptide-processing protease isoform 1	11
XP_001925612	PHF19	PREDICTED: PHD finger protein 19	3
XP_001927491	INPP5F	PREDICTED: phosphatidylinositide phosphatase SAC2	2
XP_001929604	PI4KA	PREDICTED: phosphatidylinositol 4-kinase alpha	1
XP_001925958	DDHD2	PREDICTED: phospholipase DDHD2	1
XP_001926828	PLEKHG3	PREDICTED: pleckstrin homology domain-containing family G member 3	1
XP_001929110	LOC100156323	PREDICTED: poly	1
XP_001926376	PNLDC1	PREDICTED: poly	4
XP_001928506	LOC100154935	PREDICTED: POM121-like protein 2-like	8
XP_001927358	LOC100152852	PREDICTED: prefoldin subunit 2-like	1
XP_001927841	PRPF38B	PREDICTED: pre-mRNA-splicing factor 38B	1
XP_001929057	DHX35	PREDICTED: probable ATP-dependent RNA helicase DHX35 isoform 1	1
XP_001927286	HERC1	PREDICTED: probable E3 ubiquitin-protein ligase HERC1	7
XP_001927654	LOC100152410	PREDICTED: probable methyltransferase TARBP1 isoform 1	3
XP_001928165	LOC100156317	PREDICTED: probable palmitoyltransferase ZDHHC6-like	8
XP_001928365	LOC100156349	PREDICTED: probable palmitoyltransferase ZDHHC6-like	4
XP_001925489	LOC100156421	PREDICTED: probable phospholipid-transporting ATPase FetA-like	2
XP_001928454	TRUB2	PREDICTED: probable tRNA pseudouridine synthase 2	1
XP_001929285	OSGEP	PREDICTED: probable tRNA threonylcarbamoyladenosine biosynthesis protein OSGEP	3
XP_001924548	PSRC1	PREDICTED: proline/serine-rich coiled-coil protein 1 isoform 1	3
XP_001925194	PCSK6	PREDICTED: proprotein convertase subtilisin/kexin type 6	1
XP_001924527	PROX2	PREDICTED: prospero homeobox protein 2	1
XP_001928782	PSMC6	PREDICTED: proteasome ( 26S subunit, ATPase, 6	29
XP_001927702	LOC100156905	PREDICTED: proteasome assembly chaperone 4-like	1
XP_001929158	BICC1	PREDICTED: protein bicaudal C homolog 1	7
XP_001926568	LOC100152812	PREDICTED: protein FAM116A	28
XP_001926432	LOC100155271	PREDICTED: protein FAM135B-like	1
XP_001929397	LOC100153060	PREDICTED: protein FAM160B1-like	2
XP_001925086	LOC100152527	PREDICTED: protein FAM162B	1
XP_001925998	LOC100153971	PREDICTED: protein FAM164C-like	3
XP_001929509	LOC100153156	PREDICTED: protein FAM65C-like	1
XP_001925746	LOC100157200	PREDICTED: protein FAM69A	1
XP_001925744	LOC100153010	PREDICTED: protein FAM78B-like	1
XP_001928093	FRY	PREDICTED: protein furry homolog, partial	57
XP_001926594	JAG1	PREDICTED: protein jagged-1	1
XP_001924883	PKC	PREDICTED: protein kinase C eta type isoform 1	5
XP_001927813	MAB21L1	PREDICTED: protein mab-21-like 1	3
XP_001925884	LOC100153122	PREDICTED: protein misato homolog 1-like	2
XP_001927085	LOC100154395	PREDICTED: protein NOV homolog	2
XP_001926556	PPP1R3C	PREDICTED: protein phosphatase 1 regulatory subunit 3C, partial	2
XP_001925074	PRR14L	PREDICTED: protein PRR14L	35
XP_001926831	SAMD4A	PREDICTED: protein Smaug homolog 1 isoform 1	1
XP_001924937	LOC100153042	PREDICTED: protein-glutamine gamma-glutamyltransferase E-like	8
XP_001927930	LOC100156489	PREDICTED: protein-glutamine gamma-glutamyltransferase K-like	3
XP_001926033	PTK2B	PREDICTED: protein-tyrosine kinase 2-beta isoform 1	4
XP_001929633	PIM1	PREDICTED: proto-oncogene serine/threonine-protein kinase pim-1	1
XP_001924942	PUS7L	PREDICTED: pseudouridylate synthase 7 homolog	2
XP_001927704	LOC100152831	PREDICTED: pumilio domain-containing protein KIAA0020-like	29
XP_001928182	BAK	PREDICTED: putative Bcl-2 homologous antagonist/killer 2	1
XP_001926874	UBR7	PREDICTED: putative E3 ubiquitin-protein ligase UBR7	1
XP_001926615	DHX32	PREDICTED: putative pre-mRNA-splicing factor ATP-dependent RNA helicase DHX32	1
XP_001924560	RBFA	PREDICTED: putative ribosome-binding factor A, mitochondrial	2
XP_001926649	LOC100156553	PREDICTED: putative scavenger receptor cysteine-rich domain-containing protein LOC619207-like	1
XP_001927586	LOC100154770	PREDICTED: radiation-inducible immediate-early gene IEX-1-like	1
XP_001926482	RASGEF1A	PREDICTED: ras-GEF domain-containing family member 1A	1
XP_001926739	RAB2A	PREDICTED: ras-related protein Rab-2A	1
XP_001927652	REEP4	PREDICTED: receptor expression-enhancing protein 4 isoform 1	1
XP_001925498	LOC100156275	PREDICTED: receptor-binding cancer antigen expressed on SiSo cells-like isoform 1	9
XP_001926902	PTPRB	PREDICTED: receptor-type tyrosine-protein phosphatase beta	2
XP_001924713	PTPRD	PREDICTED: receptor-type tyrosine-protein phosphatase delta, partial	4
XP_001925475	RGS22	PREDICTED: regulator of G-protein signaling 22	2
XP_001927832	RTN4R	PREDICTED: reticulon-4 receptor	3
XP_001924499	LOC100155583	PREDICTED: retinal-specific ATP-binding cassette transporter	1
XP_001926888	RB1	PREDICTED: retinoblastoma-associated protein	1
XP_001924421	RARG	PREDICTED: retinoic acid receptor gamma	3
XP_001924614	ARHGAP11A	PREDICTED: rho GTPase-activating protein 11A	3
XP_001928095	ARHGAP30	PREDICTED: rho GTPase-activating protein 30 isoform 1	1
XP_001928816	BMS1	PREDICTED: ribosome biogenesis protein BMS1 homolog	7
XP_001925208	LOC100152024	PREDICTED: RNA binding protein fox-1 homolog 2-like	1
XP_001925490	CTDP1	PREDICTED: RNA polymerase II subunit A C-terminal domain phosphatase	3
XP_001925482	LOC100156013	PREDICTED: RNA-binding protein 24-like	1
XP_001926006	RBM26	PREDICTED: RNA-binding protein 26 isoform 1	2
XP_001925544	RRP12	PREDICTED: RRP12-like protein	1
XP_001924849	SCFD1	PREDICTED: sec1 family domain-containing protein 1	1
XP_001929695	SEMA6C	PREDICTED: semaphorin-6C isoform 1	1
XP_001926154	SENP1	PREDICTED: sentrin-specific protease 1	10
XP_001924236	LOC100158208	PREDICTED: serine protease 52-like	2
XP_001929015	LATS1	PREDICTED: serine/threonine-protein kinase LATS1	2
XP_001925566	CDC42BPB	PREDICTED: serine/threonine-protein kinase MRCK beta	1
XP_001924435	LOC100154763	PREDICTED: serine/threonine-protein kinase TAO3 isoform 1	4
XP_001928879	LOC100156325	PREDICTED: serpin A3-6	9
XP_001928857	LOC100153899	PREDICTED: serpin A3-8	5
XP_001924663	SERPINB5	PREDICTED: serpin B5	1
XP_001929477	SHE	PREDICTED: SH2 domain-containing adapter protein E	5
XP_001925106	LOC100157418	PREDICTED: SH2 domain-containing adapter protein F-like	2
XP_001925150	SH2D7	PREDICTED: SH2 domain-containing protein 7	9
XP_001927608	LOC100154535	PREDICTED: shadow of prion protein-like	1
XP_001925670	LOC100156189	PREDICTED: shootin-1-like isoform 1	1
XP_001926332	ACADSB	PREDICTED: short/branched chain specific acyl-CoA dehydrogenase, mitochondrial	3
XP_001927834	SRP54	PREDICTED: signal recognition particle 54 kDa protein isoform 1	3
XP_001926458	DSCC1	PREDICTED: sister chromatid cohesion protein DCC1	6
XP_001924431	LOC100154396	PREDICTED: sister chromatid cohesion protein PDS5 homolog B-like	3
XP_001926177	SLC12A1	PREDICTED: solute carrier family 12 member 1	6
XP_001925425	LOC100156775	PREDICTED: solute carrier family 7 member 13-like	1
XP_001925049	SOS2	PREDICTED: son of sevenless homolog 2	1
XP_001924696	SORBS1	PREDICTED: sorbin and SH3 domain-containing protein 1	1
XP_001929304	SPTA1	PREDICTED: spectrin alpha chain, erythrocyte	1
XP_001929097	SAMD8	PREDICTED: sphingomyelin synthase-related protein 1	1
XP_001926720	SART3	PREDICTED: squamous cell carcinoma antigen recognized by T-cells 3	1
XP_001926614	SMC3	PREDICTED: structural maintenance of chromosomes protein 3	2
XP_001929472	SMARCB1	PREDICTED: SWI/SNF-related matrix-associated actin-dependent regulator of chromatin subfamily B member 1 isoform 1	1
XP_001926315	RIC8B	PREDICTED: synembryn-B	14
XP_001926785	LOC100152487	PREDICTED: teashirt homolog 1-like	1
XP_001927242	LOC100152287	PREDICTED: telomerase protein component 1-like	1
XP_001926338	TSTD1	PREDICTED: thiosulfate sulfurtransferase	2
XP_001926860	TRIP11	PREDICTED: thyroid receptor-interacting protein 11	1
XP_001928510	TLL2	PREDICTED: tolloid-like 2	1
XP_001929298	LOC100153472	PREDICTED: torsin-1B-like	7
XP_001928366	LOC100152377	PREDICTED: TP53-target gene 5 protein-like	3
XP_001928961	MYB	PREDICTED: transcriptional activator Myb isoform 1	3
XP_001928278	TLE3	PREDICTED: transducin-like enhancer protein 3 isoform 1	4
XP_001925067	TRPM3	PREDICTED: transient receptor potential cation channel subfamily M member 3 isoform 1	4
XP_001926512	LOC100156178	PREDICTED: translation initiation factor IF-3, mitochondrial-like	1
XP_001928993	TMC3	PREDICTED: transmembrane channel-like 3	1
XP_001928880	LOC100157822	PREDICTED: transmembrane protein 180-like	4
XP_001927918	TMEM200A	PREDICTED: transmembrane protein 200A	1
XP_001926439	LOC100153702	PREDICTED: transmembrane protein 202-like	1
XP_001927957	LOC100157293	PREDICTED: transmembrane protein 71	1
XP_001928867	LOC100152648	PREDICTED: transmembrane protein C15orf27-like	8
XP_001928415	TRIM35	PREDICTED: tripartite motif-containing protein 35	1
XP_001928421	TRIM42	PREDICTED: tripartite motif-containing protein 42	1
XP_001929378	LOC100157373	PREDICTED: tripartite motif-containing protein 45-like isoform 1	1
XP_001928233	TUBA1A	PREDICTED: tubulin alpha-1D chain	52
XP_001929621	TUBA3D	PREDICTED: tubulin alpha-3 chain	6
XP_001928370	TUBA4A	PREDICTED: tubulin alpha-4A chain	2
XP_001927076	LOC100157555	PREDICTED: tudor domain-containing protein 1-like	1
XP_001924233	LOC100153172	PREDICTED: tudor domain-containing protein 3-like	1
XP_001928203	TDRD6	PREDICTED: tudor domain-containing protein 6	5
XP_001924715	TDRD7	PREDICTED: tudor domain-containing protein 7	1
XP_001926676	LOC100153281	PREDICTED: tumor necrosis factor receptor superfamily member 10A-like	1
XP_001926285	LOC100152890	PREDICTED: tyrosine-protein kinase Lyn-like	1
XP_001926555	LOC100153108	PREDICTED: tyrosine-protein phosphatase non-receptor type 20-like	1
XP_001925516	LOC100152693	PREDICTED: U8 snoRNA-decapping enzyme-like, partial	1
XP_001929141	COQ6	PREDICTED: ubiquinone biosynthesis monooxygenase COQ6	1
XP_001925648	USP40	PREDICTED: ubiquitin carboxyl-terminal hydrolase 40, partial	1
XP_001925271	BAP1	PREDICTED: ubiquitin carboxyl-terminal hydrolase BAP1	1
XP_001929504	UBE2Q1	PREDICTED: ubiquitin-conjugating enzyme E2 Q1	3
XP_001924741	LOC100157203	PREDICTED: UDP-N-acetylglucosamine transferase subunit ALG14 homolog	2
XP_001927695	LOC100156286	PREDICTED: uncharacterized protein C10orf90-like	2
XP_001929124	C12orf43	PREDICTED: uncharacterized protein C12orf43 homolog isoform 1	1
XP_001925999	LOC100153134	PREDICTED: uncharacterized protein C14orf166B homolog	131
XP_001929189	LOC100152098	PREDICTED: uncharacterized protein C14orf45-like	5
XP_001927133	LOC100155899	PREDICTED: uncharacterized protein C1orf198 homolog	1
XP_001926973	LOC100152525	PREDICTED: uncharacterized protein C20orf4 homolog	1
XP_001924885	LOC100155942	PREDICTED: uncharacterized protein C9orf117 homolog	1
XP_001925182	LOC100152865	PREDICTED: uncharacterized protein KIAA0889-like	1
XP_001926044	LOC100157174	PREDICTED: uncharacterized protein KIAA1737 homolog	2
XP_001928306	FAM158A	PREDICTED: UPF0172 protein FAM158A	2
XP_001927493	VPS28	PREDICTED: vacuolar protein sorting-associated protein 28 homolog	4
XP_001929575	VANGL1	PREDICTED: vang-like protein 1	1
XP_001925202	VIL1	PREDICTED: villin 1	1
XP_001926687	LOC100152921	PREDICTED: visual system homeobox 2-like	2
XP_001924739	SORCS1	PREDICTED: VPS10 domain-containing receptor SorCS1 isoform 1	1
XP_001924462	VSIG10	PREDICTED: V-set and immunoglobulin domain-containing protein 10	1
XP_001924229	WDHD1	PREDICTED: WD repeat and HMG-box DNA-binding protein 1	1
XP_001928501	LOC100157444	PREDICTED: WD repeat-containing protein 63	29
XP_001929491	WDR96	PREDICTED: WD repeat-containing protein 96, partial	2
XP_001924746	YLPM1	PREDICTED: YLP motif-containing protein 1	5
XP_001925427	LOC100152248	PREDICTED: YTH domain family protein 3-like	1
XP_001929437	ZFYVE19	PREDICTED: zinc finger FYVE domain-containing protein 19	1
XP_001929038	ZNF187	PREDICTED: zinc finger protein 187 isoform 1	1
XP_001928436	ZNF26	PREDICTED: zinc finger protein 26	4
XP_001927975	ZNF268	PREDICTED: zinc finger protein 268	1
XP_001926199	ZNF462	PREDICTED: zinc finger protein 462	1
XP_001928172	ZNF518A	PREDICTED: zinc finger protein 518A	4
XP_001926224	ZNF618	PREDICTED: zinc finger protein 618	15
XP_001927170	ZNF644	PREDICTED: zinc finger protein 644	1
XP_001925562	ZNF704	PREDICTED: zinc finger protein 704	3
XP_001928668	LOC100154564	PREDICTED: zinc fingers and homeoboxes protein 1-like	1
XP_001925732	SLC39A14	PREDICTED: zinc transporter ZIP14	1
XP_001925877	ZNRF3	PREDICTED: zinc/RING finger protein 3	1
XP_001927820	TRMT2A	PREDICTED:tRNA methyltransferase 2 homolog A	3
NP_001104727	LMNA	prelamin-A/C	12
NP_001001910	DDX4	probable ATP-dependent RNA helicase DDX4	1
NP_998969	DDX58	probable ATP-dependent RNA helicase DDX58	7
NP_999439	GNRH1	progonadoliberin-1 precursor	1
NP_001020392	CD274	programmed cell death 1 ligand 1 precursor	2
ABE67972	PRLR	prolactin receptor	2
CAE47803	P4HA1	Prolyl 4-hydroxylase alpha subunit	1
NP_001004050	PREP	prolyl endopeptidase	44
ABU63132	LOC100127141	prominin 1	1
AAM01194	PRKCB	protein kinase C beta 2	2
NP_001090980	MAEL	protein maelstrom homolog	1
NP_001090935	PET100	protein PET100 homolog, mitochondrial	1
NP_999502	PPP1R14A	protein phosphatase 1 regulatory subunit 14A	1
ABA39271	---	protein phosphatase 2A regulatory subunit B family B56 beta isoform	3
NP_001103902	C17H20orf43	protein RTF2 homolog	1
NP_001004045	S100A11	protein S100-A11	1
NP_001106913	UNC45B	protein unc-45 homolog B	3
NP_001106690	MOS	proto-oncogene serine/threonine-protein kinase mos	10
NP_999416	TGFA	protransforming growth factor alpha precursor	4
NP_001098777	SELPLG	P-selectin glycoprotein ligand 1 precursor	1
AAR24395	SFTPA1	pulmonary-associated protein A1	1
NP_001230606	P2RY10	putative P2Y purinoceptor 10	2
NP_999514	PC	pyruvate carboxylase, mitochondrial	14
P29804	PDHA1	Pyruvate dehydrogenase E1 component subunit alpha, somatic form, mitochondrial	4
NP_001155226	MYRIP	rab effector MyRIP	2
NP_001001643	GDI2	rab GDP dissociation inhibitor beta	11
NP_001171822	RGL2	ral guanine nucleotide dissociation stimulator-like 2	1
NP_001116650	RAB34	ras-related protein Rab-34	1
NP_001230220	RAB35	ras-related protein Rab-35	1
NP_001116657	RAP2A	ras-related protein Rap-2a precursor	1
NP_001039144	RLN3	relaxin-3 precursor	2
NP_001177175	RXRB	retinoic acid receptor RXR-beta	1
NP_001123685	RXRG	retinoic acid receptor RXR-gamma	1
NP_001127830	RTL1	retrotransposon-like protein 1	3
ABD77175	RPL18	ribosomal protein L18	1
ABK55654	RPS6	ribosomal protein S6	1
NP_001001534	RYR1	ryanodine receptor 1	1
NP_001240851	SARDH	sarcosine dehydrogenase, mitochondrial	1
NP_999244	SAG	S-arrestin	1
NP_999141	CD163	scavenger receptor cysteine-rich type 1 protein M130 precursor	1
CAA67709	WC1	scavenger-receptor protein	1
NP_001185847	SEC14L2	SEC14-like protein 2	1
AAR24384	SEC61A2	sec61-like protein	1
NP_001230335	SFRP5	secreted frizzled-related protein 5 precursor	2
NP_001128295	SEPP1	selenoprotein P precursor	2
NP_001033096	SRSF1	serine/arginine-rich splicing factor 1	10
NP_999507	OXSR1	serine/threonine-protein kinase OSR1	1
NP_999531	PPP2CA	serine/threonine-protein phosphatase 2A catalytic subunit alpha isoform	1
NP_001116552	ATM	serine-protein kinase ATM	1
NP_001005208	ALB	serum albumin precursor	4193
NP_001038017	LOC733603	serum amyloid A2 precursor	1
NP_001139340	TRPC4	short transient receptor potential channel 4	5
ABA55712	SIGLEC-1	sialoadhesin	1
AAC15633	ST6GAL1	sialyltransferase	1
NP_998934	STAT1	signal transducer and activator of transcription 1	1
NP_001038045	STAT3	signal transducer and activator of transcription 3	1
ACC93576	SLC25A23	small calcium-binding mitochondrial carrier 3	1
NP_001106147	SUMO4	small ubiquitin-related modifier 4 precursor	2
ABD64770	---	SMCX	1
NP_001157493	SLC5A1	sodium/glucose cotransporter 1	10
NP_999575	SLC5A5	sodium/iodide cotransporter	3
NP_001103892	SLC5A11	sodium/myo-inositol cotransporter 2	2
NP_999277	PKCNT1	sodium/nucleoside cotransporter 1	1
NP_999114	SLC12A4	solute carrier family 12 member 4	3
ACI43390	SLC26A11	solute carrier family 26 member 11	1
NP_001012298	SLC26A6	solute carrier family 26 member 6	3
ACF33816	SLC30A2	solute carrier family 30 member 2	1
NP_001123449	SPAG11	sperm associated antigen 11	1
NP_001038026	SPEF2	sperm flagellar protein 2	1
NP_001185849	SPATA3	spermatogenesis-associated protein 3	19
NP_001106910	SFRS18	splicing factor, arginine/serine-rich 18	1
NP_001185623	SCAP	sterol regulatory element-binding protein cleavage-activating protein	1
NP_001121936	SMAP2	stromal membrane-associated protein 2	1
NP_999103	OXCT1	succinyl-CoA:3-ketoacid coenzyme A transferase 1, mitochondrial precursor	4
NP_999292	SOD2	superoxide dismutase	1
NP_001231036	SYAP1	synapse-associated protein 1 isoform 1	1
BAC66591	---	T cell receptor alpha chain	1
AAT98353	---	T cell receptor beta	2
AAT98094	---	T cell receptor beta	1
ABM65102	TAF4B	TATA binding protein associated factor 4b	1
ABY66145	---	T-cell receptor alpha chain, partial	1
BAD88627	---	T-cell receptor gamma V3-	1
NP_998940	CD3D	T-cell surface glycoprotein CD3 delta chain precursor	1
NP_999320	CD247	T-cell surface glycoprotein CD3 zeta chain precursor	1
NP_001001908	CD4	T-cell surface glycoprotein CD4 precursor	2
NP_001230356	TCP1	T-complex protein 1 subunit alpha	1
AAM55406	---	TCR-delta chain CDR3 region	1
AAM55432	---	TCR-delta chain CDR3 region	1
NP_999395	TNC	tenascin precursor	5
NP_001116676	TN-X	tenascin-X precursor	9
NP_001230604	TPMT	thiopurine S-methyltransferase	8
NP_999478	TXN	thioredoxin	2
AAA51296	---	This CDS feature is included to show the translation of the corresponding C_region. Presently translation qualifiers on C_region features are illegal, partial	4
NP_001161890	TG	thyroglobulin precursor	2
AAD00528	TTNLOC100620261	titin, partial	2
NP_999252	CD80	T-lymphocyte activation antigen CD80 precursor	24
NP_001025705	TLR10	toll-like receptor 10	1
NP_998926	TLR2	toll-like receptor 2 precursor	1
NP_001116674	TLR5	toll-like receptor 5 precursor	1
NP_001090903	TLR7	toll-like receptor 7 precursor	3
NP_999123	TLR9	toll-like receptor 9 precursor	1
BAF65308	TRADV3	TRADV3,partial	1
P17630	TCN1	Transcobalamin-1	1
BAF62309	SOX18	transcription factor SOX-18	1
NP_001103644	CTCFL	transcriptional repressor CTCFL	1
NP_999166	TFRC	transferrin receptor protein 1	2
O11780	---	Transforming growth factor-beta-induced protein ig-h3	3
ACD93210	TRPM7	transient receptor potential cation channel subfamily M member 7	2
NP_999445	VCP	transitional endoplasmic reticulum ATPase	2
NP_001106151	TKT	transketolase	12
NP_001191292	TMED3	transmembrane emp24 domain-containing protein 3 precursor	1
ABR01161	---	transposase	19
AAX77003	LOC100049649	transposase DDE-like protein	11
NP_001032228	TPI1	triosephosphate isomerase	14
NP_001038048	TYW3	tRNA wybutosine-synthesizing protein 3 homolog	1
NP_001123419	TPM2	tropomyosin beta chain	1
P02587	TNNC2	Troponin C, skeletal muscle	1
NP_998959	LOC396700	tryptase precursor	2
P02550	TUBA1A	Tubulin alpha-1A chain	1
NP_001070682	STIP	tuftelin-interacting protein 11	3
NP_001090967	TNFSF13B	tumor necrosis factor ligand superfamily member 13B	1
NP_999134	TNFRSF1A	tumor necrosis factor receptor superfamily member 1A precursor	2
NP_001001625	DIO3	type III iodothyronine deiodinase	1
BAE93248	COL6A1	type VI collagen alpha-1 chain	28
BAE93251	COL6A2	type VI collagen alpha-2 chain	40
BAE93250	COL6A2	type VI collagen alpha-2 chain	2
CAM59483	YWHAQ	tyrosine 3-monooxygenase/tryptophan 5-monooxygenase activation protein, theta polypeptide	3
NP_001121930	AXL	tyrosine-protein kinase receptor UFO precursor	3
NP_001098422	SYK	tyrosine-protein kinase SYK	4
NP_001072139	LOC780416	UBC1	2
NP_001129152	USP7	ubiquitin carboxyl-terminal hydrolase 7	1
NP_001172062	UBE2L3	ubiquitin-conjugating enzyme E2 L3	1
NP_999102	FAU	ubiquitin-like protein FUBI precursor	5
AAK27836	KDM6A	ubiquitous TPR motif protein UTX	2
NP_001193376	GALNTL2	UDP-N-acetyl-alpha-D-galactosamine:polypeptide N-acetylgalactosaminyltransferase-like 2 precursor	2
AAZ30052	GNE	UDP-N-acetylglucosamine-2-epimerase/N-acetylmannosamine kinase	1
Q29561	---	UMP-CMP kinase	8
NP_001116560	C17H20orf85	uncharacterized protein LOC100144513	1
NP_001121921	C17H20orf86	uncharacterized protein LOC100144514	102
NP_001231544	C14H10orf32	uncharacterized protein LOC100157047	2
NP_999186	MYO6	unconventional myosin-VI	1
NP_001093398	MYO7A	unconventional myosin-VIIa	3
NP_001121953	RAG2	V recombination activating gene 2	1
ACI43389	VPS26B	vacuolar protein sorting 26-like protein B	16
NP_001092074	VPS33A	vacuolar protein sorting-associated protein 33A	1
NP_001230414	BPHL	valacyclovir hydrolase precursor	1
NP_999056	VCAM1	vascular cell adhesion protein 1 precursor	1
ACF37106	KDR	vascular endothelial growth factor receptor 2	1
P02543	VIM	Vimentin	197
ABA39527	---	vimentin, partial	38
NP_999099	VCL	vinculin	10
AAU11816	GC	vitamin D-binding protein, partial	5
NP_999125	VDAC1	voltage-dependent anion-selective channel protein 1	4
NP_999534	VDAC2	voltage-dependent anion-selective channel protein 2	1
AAQ11217	CACNB4	voltage-dependent calcium channel beta 4 subunit	1
NP_001098764	KCNAB1	voltage-gated potassium channel subunit beta-1	1
Q28833	VWF	von Willebrand factor	13
NP_999405	ATP6V1H	V-type proton ATPase subunit H	11
NP_001230491	YDJC	YdjC homolog	1
NP_001095291	ZBTB12	zinc finger and BTB domain-containing protein 12	1
NP_001116689	ZNF217	zinc finger protein 217	2
NP_001231151	ZXDC	zinc finger protein ZXDC	2
NP_001038047	LOC733651	zinc finger Ran-binding domain-containing protein 2	2
*Genbank or Uniprot accession numbers

## Sheet: Electrosurgery
Supplementary table 2B. Total number of proteins and the corresponding number of peptides identified in electrosurgery incision dataset
Accession*	Gene Symbol	Protein name	Number of peptides					Accession	Gene Symbol	protein name	Status_based on DE
NP_999240	CYP24A1	1,25-dihydroxyvitamin D	1					1QPW_D	HBB	Chain D, Hemoglobin	#N/A	0
NP_001038033	AKR1E2	1,5-anhydro-D-fructose reductase	1					1QPW_C	LOC100737768	Chain C, Hemoglobin	#N/A	0
NP_001028180	AGPAT1	1-acyl-sn-glycerol-3-phosphate acyltransferase alpha	4					NP_001005208	ALB	serum albumin precursor	#N/A	0
NP_001177161	DECR1	2,4-dienoyl-CoA reductase, mitochondrial	2					NP_001004050	PREP	prolyl endopeptidase	#N/A	0
NP_001026966	OAS2	2'-5'-oligoadenylate synthase 2	1					AAB22966	0	immunoglobulin mu heavy chain constant region	#N/A	0
NP_001116555	BCKDHA	2-oxoisovalerate dehydrogenase subunit alpha, mitochondrial	2					XP_001927378	TYSND1	PREDICTED: peroxisomal leader peptide-processing protease isoform 1	#N/A	0
NP_001116460	HMGCR	3-hydroxy-3-methylglutaryl-coenzyme A reductase	1					XP_001926315	RIC8B	PREDICTED: synembryn-B	#N/A	0
NP_001092068	LOC100049695	60S acidic ribosomal protein P0	1					NP_999612	HBE1	hemoglobin subunit epsilon	#N/A	0
NP_001090946	RPL10A	60S ribosomal protein L10a	2					XP_001925868	IPO4	PREDICTED: importin-4	#N/A	0
NP_001001638	RPL11	60S ribosomal protein L11	2					BAG12993	0	MHC class II antigen	#N/A	0
NP_001001636	RPL32	60S ribosomal protein L32	1					XP_001927883	MED12	PREDICTED: mediator of RNA polymerase II transcription subunit 12	#N/A	0
NP_001107756	RPL5	60S ribosomal protein L5	1					1006222A	0	hemoglobin beta 115-146	#N/A	0
Q29375	---	60S ribosomal protein L7a	3					XP_001926788	PAPP-A	PREDICTED: LOW QUALITY PROTEIN: pappalysin-1	#N/A	0
NP_001116664	RPL7L1	60S ribosomal protein L7-like 1	71					NP_999212	GRK7	G protein-coupled receptor kinase 7 precursor	#N/A	0
AAT75226	ARID1B	6A3-5 protein	16					NP_999563	APOA1	apolipoprotein A-I preproprotein	#N/A	0
NP_001116463	ASCL2	achaete-scute homolog 2	1					1H76_A	TF	Chain A, Pig Muscle 3-Phosphoglycerate Kinase	#N/A	0
NP_001161267	ACTA1	actin, alpha skeletal muscle	27					BAB20561	0	Glycosyltransferase family A (GT-A)	#N/A	0
Q6QAQ1	ACTB	Actin, cytoplasmic 1	17					NP_999553	APOA4	apolipoprotein A-IV precursor	#N/A	0
NP_001177127	ACYP1	acylphosphatase-1 isoform 1	1					NP_001116664	RPL7L1	60S ribosomal protein L7-like 1	#N/A	0
BAF62295	ADAMTS20	ADAM metallopeptidase with thrombospondin type 1 motif 20	1					Q6UAQ8	ETFB	Electron transfer flavoprotein subunit beta	#N/A	0
ABA54553	ADAMTS1	ADAM metallopeptidase with thrombospondin type 1 motif, 1	1					P02067	HBB	Hemoglobin subunit beta	#N/A	0
CAN13263	AGER	advanced glycosylation end product-specific receptor	4					AAW02948	FN1	fibronectin, partial	#N/A	0
NP_001011647	ASIP	agouti-signaling protein isoform 1A1A' precursor	1					NP_999104	PIK3CG	phosphatidylinositol 4,5-bisphosphate 3-kinase catalytic subunit gamma isoform	#N/A	0
NP_001116547	AKR1C4	aldo-keto reductase family 1 member C4	1					XP_001929200	BTBD1	PREDICTED: BTB/POZ domain-containing protein 1	#N/A	0
NP_998952	SERPINA3-2	alpha-1-antichymotrypsin 2 precursor	38					XP_001928337	SDS	PREDICTED: L-serine dehydratase/L-threonine deaminase	#N/A	0
NP_999560	SERPINA1	alpha-1-antitrypsin precursor	1					XP_001926568	LOC100152812	PREDICTED: protein FAM116A	#N/A	0
P29700	FETUIN	Alpha-2-HS-glycoprotein	3					BAA07817	0	fibrinogen A-alpha-chain	#N/A	0
AAW02818	---	alpha-actinin 1	2					XP_001925235	A2M	PREDICTED: LOW QUALITY PROTEIN: alpha-2-macroglobulin	#N/A	0
NP_001230595	ACTN2	alpha-actinin-2	1					XP_001928405	EAPP	PREDICTED: E2F-associated phosphoprotein isoform 1	#N/A	0
Q7M2W6	CRYAB	Alpha-crystallin B chain	1					XP_001928674	LOC100154508	PREDICTED: histone H2A type 1-F-like	#N/A	0
NP_999482	AFP	alpha-fetoprotein precursor	2					NP_001230268	LUM	lumican precursor	#N/A	0
NP_001001640	MAOA	amine oxidase	1					O77633	ADAM10	Disintegrin and metalloproteinase domain-containing protein 10	#N/A	0
NP_001005726	ANXA2	annexin A2	13					NP_998993	LOC396781	IgG heavy chain precursor	#N/A	0
NP_001230528	ANXA8	annexin A8	1					NP_998952	SERPINA3-2	alpha-1-antichymotrypsin 2 precursor	#N/A	0
NP_001123430	SERPINC1	antithrombin-III precursor	5					XP_001927139	BTBD7	PREDICTED: BTB/POZ domain-containing protein 7 isoform 1	#N/A	0
NP_001092055	AP3B1	AP-3 complex subunit beta-1	1					ABX71849	0	mutated immunoglobulin heavy chain	#N/A	0
NP_999563	APOA1	apolipoprotein A-I preproprotein	88					NP_001161267	ACTA1	actin, alpha skeletal muscle	#N/A	0
NP_001173223	APOA2	apolipoprotein A-II precursor	3					ABA39527	0	vimentin, partial	#N/A	0
NP_999553	APOA4	apolipoprotein A-IV precursor	80					AAA67022	0	Ig heavy chain variable VDJ region, partial	#N/A	0
AAA74655	APOB	apolipoprotein B	2					NP_001121921	C17H20orf86	uncharacterized protein LOC100144514	#N/A	0
NP_999107	C4BPA	apolipoprotein R precursor	1					CAJ45403	0	immunoglobulin heavy chain variable region	#N/A	0
NP_999096	ALOX12	arachidonate 12-lipoxygenase, 12S-type	1					NP_999174	C3	complement C3 precursor	#N/A	0
NP_001116549	ASPA	aspartoacylase	6					XP_001928619	GRK5	PREDICTED: G protein-coupled receptor kinase 5	#N/A	0
NP_001172071	ATP5A1	ATP synthase subunit alpha, mitochondrial	6					NP_001093400	FASN	fatty acid synthase	#N/A	0
NP_001038071	LOC733678	ATP synthase subunit O, mitochondrial precursor	1					XP_001929229	MMAB	PREDICTED: cob	#N/A	0
C33429	---	ATPase inhibitor 3 - pig	1					XP_001926420	LOC100157646	PREDICTED: protein SIX6OS1-like	#N/A	0
NP_001032229	ATG5	autophagy protein 5	1					XP_001925689	CEP110	PREDICTED: LOW QUALITY PROTEIN: centriolin	#N/A	0
NP_001231422	BZW1	basic leucine zipper and W2 domain-containing protein 1	2					AAM76080	0	immunoglobulin kappa light chain VJ region	#N/A	0
NP_001157983	BCL2A1	bcl-2-related protein A1	1					Q9GKQ6	BGN	Biglycan	#N/A	0
NP_001037995	BECN1	beclin-1	4					P02543	VIM	Vimentin	#N/A	0
NP_001116546	ADRB1	beta-1 adrenergic receptor	2					NP_001116561	C4	complement C4 precursor	#N/A	0
NP_001230339	LACTB2	beta-lactamase-like protein 2	1					1PFX_L	0	L Chain L, Porcine Factor Ixa	#N/A	0
Q9GKQ6	BGN	Biglycan	24					NP_001231368	FAM49B	family with sequence similarity 49, member B	#N/A	0
NP_001034834	BMPR1B	bone morphogenetic protein receptor type-1B	1					NP_001116594	H2AFZ	histone H2A.Z	#N/A	0
NP_001090916	RAP80	BRCA1-A complex subunit RAP80	2					XP_001926457	PPP4R1L	PREDICTED: protein phosphatase 4, regulatory subunit 1-like	#N/A	0
BAG09491	BRCA1	breast cancer type 1 susceptibility protein	1					Q6QAQ1	ACTB	Actin, cytoplasmic 1	#N/A	0
BAF36051	ct-2	calcitonin-2	1					NP_999102	FAU	ubiquitin-like protein FUBI precursor	#N/A	0
NP_999348	CACNA2D1	calcium channel, voltage-dependent, alpha 2/delta subunit 1 preproprotein	1					NP_999546	CAMK2D	calcium/calmodulin-dependent protein kinase type II subunit delta	#N/A	0
NP_999546	CAMK2D	calcium/calmodulin-dependent protein kinase type II subunit delta	17					NP_999012	ICA	inhibitor of carbonic anhydrase precursor	#N/A	0
NP_999313	CLCA1	calcium-activated chloride channel regulator 1 precursor	1					XP_001928286	SEMA3G	PREDICTED: semaphorin-3G	#N/A	0
NP_999137	CAPN1	calpain-1 catalytic subunit	1					NP_999136	CLU	clusterin precursor	#N/A	0
NP_999336	CAPN3	calpain-3	1					NP_001002817	FABP4	fatty acid-binding protein, adipocyte	#N/A	0
ABX39533	CAST	calpastatin	1					XP_001925979	CHDH	PREDICTED: choline dehydrogenase, mitochondrial	#N/A	0
CAM32246	CNN3	calponin 3, acidic	1					XP_001924902	LOC100151952	PREDICTED: E3 ubiquitin-protein ligase RLIM-like	#N/A	0
NP_999340	ARPP-19	cAMP-regulated phosphoprotein 19	1					NP_999237	SMAD4	mothers against decapentaplegic homolog 4	#N/A	0
NP_001116631	PDE4A	cAMP-specific 3',5'-cyclic phosphodiesterase 4A	1					AAT75226	ARID1B	6A3-5 protein	#N/A	0
NP_001123490	PDE4B	cAMP-specific 3',5'-cyclic phosphodiesterase 4B isoform 2	1					NP_001098784	KLHDC3	kelch domain-containing protein 3	#N/A	0
NP_999238	CBR1	carbonyl reductase	1					NP_001106510	TLR4	toll-like receptor 4 precursor	#N/A	0
NP_001026949	CASP8	caspase-8	1					NP_001106908	LRRK2	leucine-rich repeat serine/threonine-protein kinase 2	#N/A	0
NP_999603	CAV1	caveolin-1	1					XP_001927828	LOC100153402	PREDICTED: G2/M phase-specific E3 ubiquitin-protein ligase isoform 1	#N/A	0
NP_999171	CD9	CD9 antigen	4					NP_001128295	SEPP1	selenoprotein P precursor	#N/A	0
NP_999090	CD97	CD97 antigen	1					XP_001924863	BTRC	PREDICTED: F-box/WD repeat-containing protein 1A isoform 1	#N/A	0
NP_001230524	C5H12orf11	cell cycle regulator Mat89Bb homolog	2					NP_999269	VTN	vitronectin precursor	#N/A	0
NP_001001628	C-FLIP	cellular FLICE-like inhibitory protein	1					NP_001005726	ANXA2	annexin A2	#N/A	0
NP_001157981	CRABP2	cellular retinoic acid-binding protein 2	1					XP_001928501	LOC100157444	PREDICTED: WD repeat-containing protein 63	#N/A	0
NP_001106150	CBLN3	cerebellin-3 precursor	1					XP_001927704	LOC100152831	PREDICTED: pumilio domain-containing protein KIAA0020-like	#N/A	0
NP_998901	PDE3A	cGMP-inhibited 3',5'-cyclic phosphodiesterase A	2					P01846	0	Ig lambda chain C region	#N/A	0
AAC48775	---	ch4 and secrete domains of swine IgM	6					NP_001098422	SYK	tyrosine-protein kinase SYK	#N/A	0
1H76_A	TF	Chain A, Pig Muscle 3-Phosphoglycerate Kinase	81					XP_001925562	ZNF704	PREDICTED: zinc finger protein 704	#N/A	0
3ADK_A	ADK	Chain A, Refined Structure Of Porcine Cytosolic Adenylate Kinase	2					NP_999301	MYH2	myosin-2	#N/A	0
1PX5_B	OAS1	Chain B, 2'-5'- Oligoadenylate Synthetase	1					XP_001926389	LOC100157543	PREDICTED: olfactory receptor 6C76-like	#N/A	0
2GSR_B	GSTP1	Chain B, Class Pi Glutathione S-Transferase	2					XP_001929445	ATP5B	PREDICTED: ATP synthase subunit beta, mitochondrial	#N/A	0
1QPW_C	LOC100737768	Chain C, Hemoglobin	1632					XP_001925210	PZP	PREDICTED: alpha-2-macroglobulin	#N/A	0
1QPW_D	HBB	Chain D, Hemoglobin	1685					NP_001095287	SKIV2L	helicase SKI2W	#N/A	0
1TGS_I	SPINK1	Chain I, Pancreatic Secretory Inhibitor	1					NP_999085	DCN	decorin precursor	#N/A	0
NP_001230197	CHTOP	chromatin target of PRMT1 protein	2					XP_001928857	LOC100153899	PREDICTED: serpin A3-8	#N/A	0
ACF77144	CLTA	clathrin light chain	1					NP_001116552	ATM	serine-protein kinase ATM	#N/A	0
NP_999136	CLU	clusterin precursor	17					NP_999066	PCCB	propionyl-CoA carboxylase beta chain, mitochondrial precursor	#N/A	0
NP_998922	ST3GAL4	CMP-N-acetylneuraminate-beta-galactosamide-alpha-2,3-sialyltransferase 4	1					NP_999118	HPX	hemopexin precursor	#N/A	0
NP_999332	F8	coagulation factor VIII precursor	5					XP_001924360	COL14A1	PREDICTED: collagen alpha-1	#N/A	0
NP_001020386	CFL2	cofilin-2	1					ABY85806	0	immunoglobulin gamma chain 4b	#N/A	0
P0C267	CCDC127	Coiled-coil domain-containing protein 127	1					NP_001104727	LMNA	prelamin-A/C	#N/A	0
NP_001098758	COL5A3	collagen alpha-3	1					NP_999099	VCL	vinculin	#N/A	0
NP_999174	C3	complement C3 precursor	26					AAN07167	0	immunoglobulin delta heavy chain membrane bound form, partial	#N/A	0
NP_001116561	C4	complement C4 precursor	20					NP_001001259	TMPRSS15	enteropeptidase proprotein	#N/A	0
NP_001001646	C5	complement C5 precursor	2					XP_001927813	MAB21L1	PREDICTED: protein mab-21-like 1	#N/A	0
NP_001090918	C6	complement component C6 precursor	1					AAR99598	FGG	fibrinogen gamma polypeptide, partial	#N/A	0
NP_999446	CFH	complement factor H precursor	3					XP_001925999	LOC100153134	PREDICTED: uncharacterized protein C14orf166B homolog	#N/A	0
NP_001098774	COPS4	COP9 signalosome complex subunit 4	1					XP_001927830	HSPA5	PREDICTED: 78 kDa glucose-regulated protein	#N/A	0
CAQ34768	CNGA3	cyclic nucleotide gated channel alpha 3	1					XP_001928417	FIGF	PREDICTED: vascular endothelial growth factor D	#N/A	0
NP_001095286	CDK5R1	cyclin-dependent kinase 5 activator 1	1					NP_001033727	PLIN1	perilipin-1	#N/A	0
NP_001090965	CSTB	cystatin-B	3					CAA32077	GSN	gelsolin	#N/A	0
BAD06180	CYP3A22	cytochrome P450	4					XP_001929247	IFI16	PREDICTED: interferon-activable protein 203 isoform 1	#N/A	0
NP_999596	CYP19A3	cytochrome P450 19 type III	2					NP_001001771	FBN1	fibrillin-1 precursor	#N/A	0
NP_999579	CYP2C33	cytochrome P450 2C33	1					NP_001106690	MOS	proto-oncogene serine/threonine-protein kinase mos	#N/A	0
NP_001161307	CYP2C42	cytochrome P450 2C42	2					Q49I35	LGALS1	Galectin-1	#N/A	0
NP_999248	IL2RG	cytokine receptor common subunit gamma precursor	1					XP_001925506	GPC4	PREDICTED: glypican-4	#N/A	0
AAS55927	ACTB	cytoskeletal beta actin, partial	1					BAF62309	SOX18	transcription factor SOX-18	#N/A	0
NP_001090895	DDO	D-aspartate oxidase	3					O62714	0	Extracellular calcium-sensing receptor	#N/A	0
NP_001172103	DAPL1	death associated protein-like 1	1					NP_001116622	NPG3	protegrin-3 precursor	#N/A	0
NP_999085	DCN	decorin precursor	11					BAE93248	COL6A1	type VI collagen alpha-1 chain	#N/A	0
NP_001230603	DNTTIP2	deoxynucleotidyltransferase terminal-interacting protein 2	1					XP_001924421	RARG	PREDICTED: retinoic acid receptor gamma	#N/A	0
NP_001001535	DES	desmin	3					NP_999527	LTF	lactotransferrin precursor	#N/A	0
NP_001030612	DSG1	desmoglein-1 precursor	1					NP_001038055	PLG	plasminogen precursor	#N/A	0
NP_999562	DLST	dihydrolipoyllysine-residue succinyltransferase component of 2-oxoglutarate dehydrogenase complex, mitochondrial precursor	6					NP_999262	IL12RB2	interleukin-12 receptor subunit beta-2 precursor	#N/A	0
O77633	ADAM10	Disintegrin and metalloproteinase domain-containing protein 10	43					ABY64539	0	fibrinogen	#N/A	0
NP_001027526	DNMT1	DNA (DNA cytosine-5-)-methyltransferase 1	4					CAN13275	PPT2	palmitoyl-protein thioesterase 2	#N/A	0
NP_001231093	PRIM2	DNA primase large subunit	1					XP_001928782	PSMC6	PREDICTED: proteasome ( 26S subunit, ATPase, 6	#N/A	0
NP_001116654	RAD52	DNA repair protein RAD52 homolog	1					ABR01161	0	transposase	#N/A	0
NP_999049	TOPOII	DNA topoisomerase 2-alpha	4					NP_001116549	ASPA	aspartoacylase	#N/A	0
NP_999106	RPN2	dolichyl-diphosphooligosaccharide--protein glycosyltransferase subunit 2 precursor	6					NP_001172071	ATP5A1	ATP synthase subunit alpha, mitochondrial	#N/A	0
NP_999164	DUOX2	dual oxidase 2 precursor	1					NP_001093405	IKBKB	inhibitor of nuclear factor kappa-B kinase subunit beta	#N/A	0
NP_001012408	DMD	dystrophin	3					NP_999106	RPN2	dolichyl-diphosphooligosaccharide--protein glycosyltransferase subunit 2 precursor	#N/A	0
NP_001098773	MDM2	E3 ubiquitin-protein ligase Mdm2	1					XP_001928806	NEFH	PREDICTED: neurofilament heavy polypeptide	#N/A	0
NP_001038068	PARK2	E3 ubiquitin-protein ligase parkin	2					AAC48775	0	ch4 and secrete domains of swine IgM	#N/A	0
NP_001177164	RING1	E3 ubiquitin-protein ligase RING1	1					AAA51296	0	This CDS feature is included to show the translation of the corresponding C_region. Presently translation qualifiers on C_region features are illegal, partial	#N/A	0
NP_001033095	RFN19	E3 ubiquitin-protein ligase RNF19A	1					NP_001070682	STIP	tuftelin-interacting protein 11	#N/A	0
NP_001090905	XIAP	E3 ubiquitin-protein ligase XIAP	1					XP_001924614	ARHGAP11A	PREDICTED: rho GTPase-activating protein 11A	#N/A	0
Q6UAQ8	ETFB	Electron transfer flavoprotein subunit beta	69					NP_999562	DLST	dihydrolipoyllysine-residue succinyltransferase component of 2-oxoglutarate dehydrogenase complex, mitochondrial precursor	#N/A	0
NP_001231332	ETFA	electron-transfer-flavoprotein, alpha polypeptide	1					NP_001230599	PSIP1	PC4 and SFRS1-interacting protein	#N/A	0
NP_001090887	EEF1A1	elongation factor 1-alpha 1	4					DQ534707.2	NADH5	NADH dehydrogenase subunit 5	#N/A	0
Q29387	EEF1G	Elongation factor 1-gamma	2					XP_001929705	ARNT	PREDICTED: aryl hydrocarbon receptor nuclear translocator isoform 2	#N/A	0
NP_999406	ENAM	enamelin precursor	1					XP_001929311	FOXA1	PREDICTED: hepatocyte nuclear factor 3-alpha	#N/A	0
ABR01162	---	endonuclease/reverse transcriptase	1					ACE62926	TLR4	toll-like receptor 4	#N/A	0
NP_001172092	ERH	enhancer of rudimentary homolog	1					NP_001004032	SPAI-2	sodium/potassium ATPase inhibitor SPAI-2 precursor	#N/A	0
NP_001106914	ECI2	enoyl-CoA delta isomerase 2, mitochondrial	1					XP_001928233	TUBA1A	PREDICTED: tubulin alpha-1D chain	#N/A	0
AAR24399	ECHS1	enoyl-CoA hydratase	1					BAE93251	COL6A2	type VI collagen alpha-2 chain	#N/A	0
NP_001001259	TMPRSS15	enteropeptidase proprotein	10					XP_001925074	PRR14L	PREDICTED: protein PRR14L	#N/A	0
NP_999172	EGFR	epidermal growth factor receptor precursor	4					AAA52216	0	Ig gamma 1b chain constant region	#N/A	0
NP_001116577	DDR1	epithelial discoidin domain-containing receptor 1 precursor	1					NP_999252	CD80	T-lymphocyte activation antigen CD80 precursor	#N/A	0
NP_001136368	ERLIN1	erlin-1	1					NP_999332	F8	coagulation factor VIII precursor	#N/A	0
NP_001121944	HSD17B1	estradiol 17-beta-dehydrogenase 1	1					NP_001001643	GDI2	rab GDP dissociation inhibitor beta	#N/A	0
NP_999385	ESR1	estrogen receptor	3					AAA03520	0	Ig kappa chain, partial	#N/A	0
NP_001093666	EIF4A1	eukaryotic initiation factor 4A-I	1					P79293	MYH7	Myosin-7	#N/A	0
O62714	---	Extracellular calcium-sensing receptor	8					XP_001926207	DISC1	PREDICTED: hypothetical protein LOC100156849	#N/A	0
NP_001177147	FAM177A1	family with sequence similarity 177, member A1	1					XP_001926614	SMC3	PREDICTED: structural maintenance of chromosomes protein 3	#N/A	0
NP_001231368	FAM49B	family with sequence similarity 49, member B	19					AAD00528	TTNLOC100620261	titin, partial	#N/A	0
NP_001093400	FASN	fatty acid synthase	25					NP_001123430	SERPINC1	antithrombin-III precursor	#N/A	0
NP_001002817	FABP4	fatty acid-binding protein, adipocyte	16					NP_001116674	TLR5	toll-like receptor 5 precursor	#N/A	0
NP_001121958	FRRS1	ferric-chelate reductase 1 precursor	1					NP_001116657	RAP2A	ras-related protein Rap-2a precursor	#N/A	0
AAK27155	PLK3	FGF-inducible kinase	1					NP_001072130	SERPINF1	pigment epithelium-derived factor precursor	#N/A	0
NP_001001771	FBN1	fibrillin-1 precursor	8					XP_001926107	ARNT2	PREDICTED: aryl hydrocarbon receptor nuclear translocator 2 isoform 1	#N/A	0
ABY64539	---	fibrinogen	7					NP_001090935	PET100	protein PET100 homolog, mitochondrial	#N/A	0
BAA07817	---	fibrinogen A-alpha-chain	50					ABY85805	0	immunoglobulin gamma chain 6b	#N/A	0
AAR99598	FGG	fibrinogen gamma polypeptide, partial	10					P00761	0	Trypsin	#N/A	0
AAP31511	FN1	fibronectin	1					NP_999347	SLC5A4	low affinity sodium-glucose cotransporter	#N/A	0
AAW02948	FN1	fibronectin, partial	64					XP_001928662	STOX1	PREDICTED: storkhead-box protein 1	#N/A	0
CAH04883	FST	follistatin	2					AAM76076	0	immunoglobulin kappa light chain VJ region	#N/A	0
NP_999179	FOXO1	forkhead box protein O1	1					ABO37792	0	integrin beta 5	#N/A	0
ABU40199	GPR83	G protein-coupled receptor 83	3					NP_999049	TOPOII	DNA topoisomerase 2-alpha	#N/A	0
NP_999212	GRK7	G protein-coupled receptor kinase 7 precursor	94					XP_001927808	BMP1	PREDICTED: bone morphogenetic protein 1 isoform 1	#N/A	0
ABL63836	---	G protein-coupled sphingolipid receptor 1	2					XP_001927263	YWHAZ	PREDICTED: 14-3-3 protein zeta/delta	#N/A	0
Q49I35	LGALS1	Galectin-1	8					NP_001185849	SPATA3	spermatogenesis-associated protein 3	#N/A	0
NP_001090988	GJD3	gap junction gamma-1 protein	1					ACI43389	VPS26B	vacuolar protein sorting 26-like protein B	#N/A	0
CAA32077	GSN	gelsolin	8					P00355	GAPDH	Glyceraldehyde-3-phosphate dehydrogenase	#N/A	0
NP_001092063	RABGGTA	geranylgeranyl transferase type-2 subunit alpha	2					NP_999405	ATP6V1H	V-type proton ATPase subunit H	#N/A	0
NP_999549	FOLH1	glutamate carboxypeptidase 2	1					XP_001926790	XPO7	PREDICTED: exportin-7	#N/A	0
NP_999398	GLRX	glutaredoxin-1	1					NP_001090887	EEF1A1	elongation factor 1-alpha 1	#N/A	0
P81140	GCDH	Glutaryl-CoA dehydrogenase, mitochondrial	1					NP_999103	OXCT1	succinyl-CoA:3-ketoacid coenzyme A transferase 1, mitochondrial precursor	#N/A	0
P00355	GAPDH	Glyceraldehyde-3-phosphate dehydrogenase	4					NP_999172	EGFR	epidermal growth factor receptor precursor	#N/A	0
AAB97864	GAPDH	glycerine aldehyde 3-phosphate dehydrogenase	3					XP_001924250	LOC100155557	PREDICTED: myosin-Vc-like	#N/A	0
AAX62160	GYS1	glycogen synthase 1	2					NP_001171876	MASP1	mannan-binding lectin serine protease 1 precursor	#N/A	0
AAB33431	ZP2	glycoprotein ZP1	1					XP_001927493	VPS28	PREDICTED: vacuolar protein sorting-associated protein 28 homolog	#N/A	0
BAB20561	---	Glycosyltransferase family A (GT-A)	81					BAD06180	CYP3A22	cytochrome P450	#N/A	0
NP_001137165	GZMH	granzyme H precursor	1					XP_001924974	DNAH8	PREDICTED: dynein heavy chain 8, axonemal	#N/A	0
NP_999600	MSTN	growth/differentiation factor 8 precursor	1					NP_001028180	AGPAT1	1-acyl-sn-glycerol-3-phosphate acyltransferase alpha	#N/A	0
NP_001116589	GNAI3	guanine nucleotide-binding protein G	1					XP_001928807	DDX21	PREDICTED: LOW QUALITY PROTEIN: nucleolar RNA helicase 2	#N/A	0
NP_999165	HP	haptoglobin precursor	2					ACF33816	SLC30A2	solute carrier family 30 member 2	#N/A	0
NP_001116599	HSP70	heat shock 70 kDa protein	2					NP_001123449	SPAG11	sperm associated antigen 11	#N/A	0
NP_998931	HSP70.2	heat shock 70 kDa protein 1B	3					NP_999564	IL6|IL-6	interleukin-6 precursor	#N/A	0
NP_001007519	HSP27	heat shock protein beta-1	3					XP_001926432	LOC100155271	PREDICTED: protein FAM135B-like	#N/A	0
NP_999138	HSP90AA1	heat shock protein HSP 90-alpha	2					NP_001037995	BECN1	beclin-1	#N/A	0
NP_001095287	SKIV2L	helicase SKI2W	11					NP_999597	CYP51	lanosterol 14-alpha demethylase	#N/A	0
1006222A	---	hemoglobin beta 115-146	99					NP_001027526	DNMT1	DNA (DNA cytosine-5-)-methyltransferase 1	#N/A	0
P02067	HBB	Hemoglobin subunit beta	68					NP_999127	HADHA	trifunctional enzyme subunit alpha, mitochondrial	#N/A	0
NP_999612	HBE1	hemoglobin subunit epsilon	170					XP_001928117	RDH10	PREDICTED: retinol dehydrogenase 10	#N/A	0
P04246	---	Hemoglobin subunit theta	2					NP_001001537	ITIH4	inter-alpha-trypsin inhibitor heavy chain H4 precursor	#N/A	0
NP_999118	HPX	hemopexin precursor	10					XP_001928335	LOC100157795	PREDICTED: gap junction alpha-5 protein-like	#N/A	0
NP_001033097	MET	hepatocyte growth factor receptor precursor	2					XP_001924429	IKBKAP	PREDICTED: elongator complex protein 1	#N/A	0
NP_001038036	HNF4A	hepatocyte nuclear factor 4-alpha	1					XP_001928546	GPR116	PREDICTED: probable G-protein coupled receptor 116	#N/A	0
NP_001092059	HPS4	Hermansky-Pudlak syndrome 4 protein	1					XP_001926068	LOC100155164	PREDICTED: calpain-7-like protein-like, partial	#N/A	0
NP_001092060	HPS6	Hermansky-Pudlak syndrome 6 protein	2					CAN13263	AGER	advanced glycosylation end product-specific receptor	#N/A	0
NP_001090938	HIGD2A	HIG1 domain family member 2A	2					AAT98289	0	T cell receptor beta	#N/A	0
NP_001116594	H2AFZ	histone H2A.Z	18					ACD64981	0	immunoglobulin gamma-2 heavy chain constant region	#N/A	0
NP_999095	H3F3A	histone H3.3	3					NP_999171	CD9	CD9 antigen	#N/A	0
NP_001034836	SUV39H2	histone-lysine N-methyltransferase SUV39H2	2					XP_001925994	COL2A1	PREDICTED: LOW QUALITY PROTEIN: collagen alpha-1	#N/A	0
NP_001095293	EHMT2	histone-lysine N-methyltransferase, H3 lysine-9 specific 3	1					XP_001927699	LOC100153408	PREDICTED: E3 ubiquitin-protein ligase RNF8	#N/A	0
NP_001116568	CDC37	hsp90 co-chaperone Cdc37	2					XP_001925616	GOLGA4	PREDICTED: golgin subfamily A member 4	#N/A	0
NP_001004028	HAPLN1	hyaluronan and proteoglycan link protein 1 precursor	1					XP_001924401	IL17F	PREDICTED: interleukin-17F	#N/A	0
NP_999496	HADH	hydroxyacyl-coenzyme A dehydrogenase, mitochondrial precursor	2					XP_001925504	ANKRD34C	PREDICTED: ankyrin repeat domain-containing protein 34C	#N/A	0
AAA52216	---	Ig gamma 1b chain constant region	5					NP_001012408	DMD	dystrophin	#N/A	0
AAA67022	---	Ig heavy chain variable VDJ region, partial	27					NP_001098761	LNPEP	leucyl-cystinyl aminopeptidase	#N/A	0
AAA03520	---	Ig kappa chain, partial	5					NP_999514	PC	pyruvate carboxylase, mitochondrial	#N/A	0
P01846	---	Ig lambda chain C region	13					XP_001927668	DDX60	PREDICTED: LOW QUALITY PROTEIN: probable ATP-dependent RNA helicase DDX60	#N/A	0
NP_998993	LOC396781	IgG heavy chain precursor	43					XP_001927380	LOC100152602	PREDICTED: coiled-coil domain-containing protein 147-like	#N/A	0
BAD67216	IGHA	immunoglobulin alpha heavy chain constant region	3					NP_001007519	HSP27|LOC100624812	heat shock protein beta-1	#N/A	0
AAN07167	---	immunoglobulin delta heavy chain membrane bound form, partial	10					P29700	FETUIN	Alpha-2-HS-glycoprotein	#N/A	0
AAC48776	---	immunoglobulin E epsilon chain precursor	1					ABL74494	LOC100037970	phosphodiesterase 4C	#N/A	0
ABY85810	---	immunoglobulin gamma chain 3	2					NP_001093402	PGK1	phosphoglycerate kinase 1	#N/A	0
ABY85806	---	immunoglobulin gamma chain 4b	10					XP_001929158	BICC1	PREDICTED: protein bicaudal C homolog 1	#N/A	0
ABY85809	---	immunoglobulin gamma chain 5a	3					XP_001925477	VAV3	PREDICTED: LOW QUALITY PROTEIN: hypothetical protein LOC100151826	#N/A	0
ABY85805	---	immunoglobulin gamma chain 6b	5					NP_001171994	PMP2	myelin P2 protein	#N/A	0
ACD64981	---	immunoglobulin gamma-2 heavy chain constant region	4					AAB97864	GAPDH	glycerine aldehyde 3-phosphate dehydrogenase	#N/A	0
CAJ45403	---	immunoglobulin heavy chain variable region	26					NP_001001535	DES	desmin	#N/A	0
CAH68453	---	immunoglobulin heavy chain variable region	2					XP_001928203	TDRD6	PREDICTED: tudor domain-containing protein 6	#N/A	0
CAJ45380	OCT2	immunoglobulin heavy chain variable region	1					XP_001924435	LOC100154763	PREDICTED: serine/threonine-protein kinase TAO3 isoform 1	#N/A	0
AAM76080	---	immunoglobulin kappa light chain VJ region	24					NP_001121930	AXL	tyrosine-protein kinase receptor UFO precursor	#N/A	0
AAM76076	---	immunoglobulin kappa light chain VJ region	5					NP_998931	HSP70.2	heat shock 70 kDa protein 1B	#N/A	0
AAM76079	---	immunoglobulin kappa light chain VJ region	3					XP_001927491	INPP5F	PREDICTED: phosphatidylinositide phosphatase SAC2	#N/A	0
AAB22966	---	immunoglobulin mu heavy chain constant region	229					AAM76079	0	immunoglobulin kappa light chain VJ region	#N/A	0
NP_001231399	IHH	Indian hedgehog precursor	2					BAD67216	IGHA	immunoglobulin alpha heavy chain constant region	#N/A	0
NP_999012	ICA	inhibitor of carbonic anhydrase precursor	17					XP_001927095	GDAP1	PREDICTED: ganglioside-induced differentiation-associated protein 1	#N/A	0
NP_001093405	IKBKB	inhibitor of nuclear factor kappa-B kinase subunit beta	6					XP_001927085	LOC100154395	PREDICTED: protein NOV homolog	#N/A	0
AAT99886	IRS1	insulin receptor substrate-1	2					NP_001173223	APOA2	apolipoprotein A-II precursor	#N/A	0
NP_999135	INSL3	insulin-like 3 precursor	1					ABY85809	0	immunoglobulin gamma chain 5a	#N/A	0
NP_999337	IGF1R	insulin-like growth factor 1 receptor precursor	2					Q29375	0	60S ribosomal protein L7a	#N/A	0
NP_999168	IGFBP2	insulin-like growth factor-binding protein 2 precursor	1					NP_999095	H3F3A|LOC100521680	histone H3.3	#N/A	0
ABO37792	---	integrin beta 5	5					XP_001926902	PTPRB	PREDICTED: receptor-type tyrosine-protein phosphatase beta	#N/A	0
NP_999073	ITGB2	integrin beta-2 precursor	1					XP_001925958	DDHD2	PREDICTED: phospholipase DDHD2	#N/A	0
NP_001090892	ITGB6	integrin beta-6 precursor	2					XP_001925440	ANKS6	PREDICTED: ankyrin repeat and SAM domain-containing protein 6	#N/A	0
CAA72309	ITIH1	inter-alpha-inhibitor heavy-chain 1	1					XP_001925373	A2ML1	PREDICTED: alpha-2-macroglobulin-like 1	#N/A	0
NP_001001537	ITIH4	inter-alpha-trypsin inhibitor heavy chain H4 precursor	4					NP_001037990	KIT	mast/stem cell growth factor receptor Kit precursor	#N/A	0
NP_998935	IRF3	interferon regulatory factor 3	1					NP_998926	TLR2	toll-like receptor 2 precursor	#N/A	0
NP_999226	MX1	interferon-induced GTP-binding protein Mx1	1					XP_001925980	CPNE9	PREDICTED: copine-9	#N/A	0
NP_999220	IL1B	interleukin-1 beta precursor	1					XP_001927603	LOC100155431	PREDICTED: beta-1,3-galactosyltransferase 4-like	#N/A	0
NP_999262	IL12RB2	interleukin-12 receptor subunit beta-2 precursor	7					XP_001924399	LRRC16A	PREDICTED: leucine-rich repeat-containing protein 16A	#N/A	0
NP_999564	IL6	interleukin-6 precursor	4					XP_001927586	LOC100154770	PREDICTED: radiation-inducible immediate-early gene IEX-1-like	#N/A	0
CAJ43280	K6-IRS1	K6-irs1 keratin	2					XP_001925544	RRP12	PREDICTED: RRP12-like protein	#N/A	0
NP_001098784	KLHDC3	kelch domain-containing protein 3	15					XP_001928242	LOC100155832	PREDICTED: centrosomal protein of 290 kDa-like	#N/A	0
Q29030	KITLG	Kit ligand	1					XP_001928045	LOC100156861	PREDICTED: brefeldin A-inhibited guanine nucleotide-exchange protein 1	#N/A	0
NP_001026947	KCNIP1	Kv channel-interacting protein 1	2					XP_001925648	USP40	PREDICTED: ubiquitin carboxyl-terminal hydrolase 40, partial	#N/A	0
1PFX_L	---	L Chain L, Porcine Factor Ixa	19					XP_001926199	ZNF462	PREDICTED: zinc finger protein 462	#N/A	0
NP_999527	LTF	lactotransferrin precursor	7					NP_001090913	TLR3	toll-like receptor 3 precursor	#N/A	0
NP_999597	CYP51	lanosterol 14-alpha demethylase	4					NP_999377	TTR	transthyretin precursor	#N/A	0
NP_001106908	LRRK2	leucine-rich repeat serine/threonine-protein kinase 2	14					XP_001927839	NDUFB9	PREDICTED: NADH dehydrogenase	#N/A	0
NP_001098761	LNPEP	leucyl-cystinyl aminopeptidase	3					XP_001924316	LOC100153417	PREDICTED: uncharacterized protein C8orf37 homolog	#N/A	0
AAD00846	LIFR-beta	LIF receptor beta	1					XP_001929381	LOC100156117	PREDICTED: intraflagellar transport protein 81 homolog	#N/A	0
NP_001163990	LHX2	LIM/homeobox protein Lhx2	1					XP_001929104	PKM	PREDICTED: pyruvate kinase isozymes M1/M2 isoform 1	#N/A	0
NP_001172765	LIN52	lin-52 homolog	1					ABU40199	GPR83	G protein-coupled receptor 83	#N/A	0
Q29191	PTP	Lithostathine	1					XP_001926291	BRMS1L	PREDICTED: breast cancer metastasis-suppressor 1-like	#N/A	0
NP_999347	SLC5A4	low affinity sodium-glucose cotransporter	5					NP_001090895	DDO	D-aspartate oxidase	#N/A	0
NP_001230268	LUM	lumican precursor	43					NP_001231465	THBS1	thrombospondin 1 precursor	#N/A	0
NP_001070681	MIF	macrophage migration inhibitory factor	2					XP_001927540	SMC4	PREDICTED: structural maintenance of chromosomes protein 4	#N/A	0
NP_001008687	PRNP	major prion protein precursor	2					XP_001929530	LOC100152845	PREDICTED: ETS translocation variant 3-like protein-like	#N/A	0
NP_001171876	MASP1	mannan-binding lectin serine protease 1 precursor	4					NP_999446	CFH	complement factor H precursor	#N/A	0
AAR24388	MRC1	mannose receptor C1	2					XP_001924211	ADAM28	PREDICTED: disintegrin and metalloproteinase domain-containing protein 28	#N/A	0
AAL23907	IGF2R	mannose-6-phosphate/insulin-like growth factor II receptor	1					NP_999385	ESR1	estrogen receptor	#N/A	0
NP_001037990	KIT	mast/stem cell growth factor receptor Kit precursor	3					XP_001925414	LOC100153026	PREDICTED: ATP-binding cassette sub-family B member 10, mitochondrial-like	#N/A	0
NP_999404	MMP14	matrix metalloproteinase-14 precursor	1					XP_001927765	USP8	PREDICTED: ubiquitin carboxyl-terminal hydrolase 8	#N/A	0
NP_999338	MC4R	melanocortin receptor 4	1					AAN06824	TXNRD1	thioredoxin reductase	#N/A	0
O02781	MTNR1A	Melatonin receptor type 1A	1					NP_001090965	CSTB	cystatin-B	#N/A	0
NP_001090990	PGRMC2	membrane-associated progesterone receptor component 2	1					NP_999482	AFP	alpha-fetoprotein precursor	#N/A	0
BAG12993	---	MHC class II antigen	133					NP_999337	IGF1R	insulin-like growth factor 1 receptor precursor	#N/A	0
ABU24356	SLA-DQB1	MHC class II antigen	1					NP_999496	HADH	hydroxyacyl-coenzyme A dehydrogenase, mitochondrial precursor	#N/A	0
AAM15722	---	MHC class II transactivator CIITA	1					NP_998901	PDE3A	cGMP-inhibited 3',5'-cyclic phosphodiesterase A	#N/A	0
AAU04961	Susc-MIC2	MHC class I-related protein	1					XP_001924737	MORC2	PREDICTED: MORC family CW-type zinc finger protein 2	#N/A	0
NP_001231377	MRPL24	mitochondrial ribosomal protein L24	2					NP_001193276	POSTN	periostin, osteoblast specific factor isoform 1 precursor	#N/A	0
NP_999237	SMAD4	mothers against decapentaplegic homolog 4	16					XP_001926224	ZNF618	PREDICTED: zinc finger protein 618	#N/A	0
NP_001027551	MOBKL3	mps one binder kinase activator-like 3	1					NP_001008687	PRNP	major prion protein precursor	#N/A	0
NP_999199	CHRM1	muscarinic acetylcholine receptor M1	1					NP_001070681	MIF	macrophage migration inhibitory factor	#N/A	0
ABX71849	---	mutated immunoglobulin heavy chain	32					NP_001033096	SRSF1	serine/arginine-rich splicing factor 1	#N/A	0
NP_001005154	MYC	myc proto-oncogene protein	1					NP_001092063	RABGGTA	geranylgeranyl transferase type-2 subunit alpha	#N/A	0
NP_001171994	PMP2	myelin P2 protein	3					XP_001927847	RUSC2	PREDICTED: iporin	#N/A	0
NP_001093168	MEF2A	myocyte-specific enhancer factor 2A isoform 2	1					NP_001116676	TN-X	tenascin-X precursor	#N/A	0
NP_999401	MB	myoglobin	1					NP_001001646	C5	complement C5 precursor	#N/A	0
NP_001157469	MYL6	myosin light polypeptide 6	2					NP_001034836	SUV39H2	histone-lysine N-methyltransferase SUV39H2	#N/A	0
NP_999301	MYH2	myosin-2	13					XP_001928547	LOXL1	PREDICTED: lysyl oxidase homolog 1	#N/A	0
P79293	MYH7	Myosin-7	5					NP_001033725	PALM	paralemmin-1	#N/A	0
NP_001107744	SIRT7	NAD-dependent deacetylase sirtuin-7	1					NP_001177161	DECR1	2,4-dienoyl-CoA reductase, mitochondrial	#N/A	0
DQ534707.2	NADH5	NADH dehydrogenase subunit 5	6					CAJ43280	K6-IRS1	K6-irs1 keratin	#N/A	0
NP_001116619	NOTCH4	neurogenic locus notch homolog protein 4 precursor	1					NP_001157469	MYL6|LOC100625485	myosin light polypeptide 6	#N/A	0
NP_001116597	HPCA	neuron-specific calcium-binding protein hippocalcin	2					XP_001929477	SHE	PREDICTED: SH2 domain-containing adapter protein E	#N/A	0
NP_001116514	SLC3A1	neutral and basic amino acid transport protein rBAT	1					XP_001928553	CHD1L	PREDICTED: chromodomain helicase DNA binding protein 1-like	#N/A	0
AAF18474	XPO1	nuclear export factor CRM1	1					2GSR_B	GSTP1	Chain B, Class Pi Glutathione S-Transferase	#N/A	0
NP_001107748	NCOA3	nuclear receptor coactivator 3	1					NP_001231399	IHH	Indian hedgehog precursor	#N/A	0
NP_001098765	NOD2	nucleotide-binding oligomerization domain-containing protein 2	1					XP_001924746	YLPM1	PREDICTED: YLP motif-containing protein 1	#N/A	0
NP_001191695	O3FAR1	omega-3 fatty acid receptor 1	2					NP_999395	TNC	tenascin precursor	#N/A	0
NP_999170	OSTF1	osteoclast-stimulating factor 1	1					NP_999125	VDAC1	voltage-dependent anion-selective channel protein 1	#N/A	0
NP_001003925	APON	ovarian and testicular apolipoprotein N precursor	1					AAA74655	APOB	apolipoprotein B	#N/A	0
NP_001095284	NR1H3	oxysterols receptor LXR-alpha	1					XP_001925997	PLEKHH1	PREDICTED: LOW QUALITY PROTEIN: pleckstrin homology domain-containing family H member 1	#N/A	0
AAW80612	P2RX7	P2X7 receptor	1					AAW02818	0	alpha-actinin 1	#N/A	0
CAN13275	PPT2	palmitoyl-protein thioesterase 2	7					XP_001928172	ZNF518A	PREDICTED: zinc finger protein 518A	#N/A	0
NP_001033725	PALM	paralemmin-1	2					XP_001925067	TRPM3	PREDICTED: transient receptor potential cation channel subfamily M member 3 isoform 1	#N/A	0
NP_001191124	PALM2	paralemmin-2	1					XP_001928880	LOC100157822	PREDICTED: transmembrane protein 180-like	#N/A	0
NP_001230599	PSIP1	PC4 and SFRS1-interacting protein	6					XP_001928961	MYB	PREDICTED: transcriptional activator Myb isoform 1	#N/A	0
NP_999038	PGA	pepsin A preproprotein	1					XP_001927526	CPEB3	PREDICTED: cytoplasmic polyadenylation element-binding protein 3	#N/A	0
NP_999518	PPIA	peptidyl-prolyl cis-trans isomerase A	2					XP_001929215	SUPT16H	PREDICTED: FACT complex subunit SPT16	#N/A	0
NP_001033727	PLIN1	perilipin-1	8					XP_001924553	LOC100156503	PREDICTED: hypothetical protein LOC100156503	#N/A	0
CAC15393	PER1	Period protein	2					XP_001929248	EP300	PREDICTED: histone acetyltransferase p300	#N/A	0
NP_001193276	POSTN	periostin, osteoblast specific factor isoform 1 precursor	2					NP_001161307	CYP2C42	cytochrome P450 2C42	#N/A	0
NP_999128	PPARGC-1	peroxisome proliferator-activated receptor gamma coactivator 1-alpha	2					XP_001929015	LATS1	PREDICTED: serine/threonine-protein kinase LATS1	#N/A	0
NP_999312	PMAIP1	phorbol-12-myristate-13-acetate-induced protein 1	1					XP_001927576	PDZD8	PREDICTED: PDZ domain-containing protein 8	#N/A	0
NP_999104	PIK3CG	phosphatidylinositol 4,5-bisphosphate 3-kinase catalytic subunit gamma isoform	58					XP_001927071	COL12A1	PREDICTED: collagen alpha-1	#N/A	0
NP_001137168	PTEN	phosphatidylinositol-3,4,5-trisphosphate 3-phosphatase and dual-specificity protein phosphatase PTEN	2					XP_001924942	PUS7L	PREDICTED: pseudouridylate synthase 7 homolog	#N/A	0
ABL74494	LOC100037970	phosphodiesterase 4C	3					XP_001926338	TSTD1	PREDICTED: thiosulfate sulfurtransferase	#N/A	0
ABL74491	LOC100037967	phosphodiesterase 4D	1					XP_001927665	F13A1	PREDICTED: coagulation factor XIII A chain	#N/A	0
AAC64131	PGM1	phosphoglucomutase 1	1					NP_999128	PPARGC-1	peroxisome proliferator-activated receptor gamma coactivator 1-alpha	#N/A	0
NP_001093402	PGK1	phosphoglycerate kinase 1	3					NP_999478	TXN	thioredoxin	#N/A	0
NP_001072130	SERPINF1	pigment epithelium-derived factor precursor	5					NP_001001638	RPL11	60S ribosomal protein L11	#N/A	0
NP_001038055	PLG	plasminogen precursor	7					NP_001116597	HPCA	neuron-specific calcium-binding protein hippocalcin	#N/A	0
NP_001038087	CD36	platelet glycoprotein 4	2					NP_001116568	CDC37	hsp90 co-chaperone Cdc37	#N/A	0
NP_001106484	PLA2G7	platelet-activating factor acetylhydrolase precursor	1					XP_001927012	OLFML3	PREDICTED: olfactomedin-like 3	#N/A	0
ABM65596	---	pol protein	1					NP_001231544	C14H10orf32	uncharacterized protein LOC100157047	#N/A	0
NP_999324	PIGR	polymeric immunoglobulin receptor precursor	1					XP_001928454	TRUB2	PREDICTED: probable tRNA pseudouridine synthase 2	#N/A	0
NP_999205	41549	POU domain, class 2, transcription factor 2	1					XP_001927133	LOC100155899	PREDICTED: uncharacterized protein C1orf198 homolog	#N/A	0
XP_001929010	RG9MTD3	PREDICTED: tRNA methyltransferase 10 homolog B	1					NP_999518	PPIA	peptidyl-prolyl cis-trans isomerase A	#N/A	0
XP_001927263	YWHAZ	PREDICTED: 14-3-3 protein zeta/delta	4					XP_001927957	LOC100157293	PREDICTED: transmembrane protein 71	#N/A	0
XP_001926187	PLCB1	PREDICTED: 1-phosphatidylinositol-4,5-bisphosphate phosphodiesterase beta-1	1					XP_001925157	LOC100152565	PREDICTED: GDNF family receptor alpha-1-like isoform 1	#N/A	0
XP_001926497	LOC100157651	PREDICTED: 2',5'-phosphodiesterase 12-like	1					XP_001926831	SAMD4A	PREDICTED: protein Smaug homolog 1 isoform 1	#N/A	0
XP_001929169	PTPLAD1	PREDICTED: 3-hydroxyacyl-CoA dehydratase 3 isoform 1	1					XP_001928863	NUP188	PREDICTED: nucleoporin NUP188 homolog	#N/A	0
XP_001924895	LOC100153809	PREDICTED: 4-trimethylaminobutyraldehyde dehydrogenase	1					NP_001033097	MET	hepatocyte growth factor receptor precursor	#N/A	0
XP_001927830	HSPA5	PREDICTED: 78 kDa glucose-regulated protein	9					XP_001928351	LOC100152768	PREDICTED: interferon regulatory factor 2-binding protein-like	#N/A	0
XP_001924800	LOC100153698	PREDICTED: acyl-CoA dehydrogenase family member 11	1					NP_001038087	CD36	platelet glycoprotein 4	#N/A	0
XP_001924817	LOC100157542	PREDICTED: adenylate cyclase type 10-like	1					XP_001929357	ANK3	PREDICTED: ankyrin-3 isoform 1	#N/A	0
XP_001927475	LOC100158185	PREDICTED: ADP/ATP translocase 2	1					AAR24388	MRC1	mannose receptor C1	#N/A	0
XP_001929628	AARS2	PREDICTED: alanyl-tRNA synthetase, mitochondrial	1					NP_999138	HSP90AA1	heat shock protein HSP 90-alpha	#N/A	0
XP_001928762	ORM1	PREDICTED: alpha-1-acid glycoprotein	1					NP_999502	PPP1R14A	protein phosphatase 1 regulatory subunit 14A	#N/A	0
XP_001925210	PZP	PREDICTED: alpha-2-macroglobulin	12					NP_001116546	ADRB1	beta-1 adrenergic receptor	#N/A	0
XP_001925373	A2ML1	PREDICTED: alpha-2-macroglobulin-like 1	3					NP_001123419	TPM2	tropomyosin beta chain	#N/A	0
XP_001928912	ACTR1A	PREDICTED: alpha-centractin	1					XP_001929240	LRRC8C	PREDICTED: leucine-rich repeat-containing protein 8C	#N/A	0
XP_001926005	ALPK2	PREDICTED: alpha-protein kinase 2	1					NP_001231377	MRPL24	mitochondrial ribosomal protein L24	#N/A	0
XP_001929442	ANAPC7	PREDICTED: anaphase-promoting complex subunit 7	1					NP_001230197	CHTOP	chromatin target of PRMT1 protein	#N/A	0
XP_001926069	TEK	PREDICTED: angiopoietin-1 receptor, partial	1					XP_001929695	SEMA6C	PREDICTED: semaphorin-6C isoform 1	#N/A	0
XP_001925440	ANKS6	PREDICTED: ankyrin repeat and SAM domain-containing protein 6	3					XP_001928468	LOC100152873	PREDICTED: olfactory receptor 2M3-like	#N/A	0
XP_001925674	ANKZF1	PREDICTED: ankyrin repeat and zinc finger domain-containing protein 1	1					XP_001928415	TRIM35	PREDICTED: tripartite motif-containing protein 35	#N/A	0
XP_001925504	ANKRD34C	PREDICTED: ankyrin repeat domain-containing protein 34C	3					P04246	0	Hemoglobin subunit theta	#N/A	0
XP_001929357	ANK3	PREDICTED: ankyrin-3 isoform 1	2					CAC15393	PER1	Period protein	#N/A	0
XP_001925737	A1CF	PREDICTED: APOBEC1 complementation factor isoform 1	1					NP_999165	HP	haptoglobin precursor	#N/A	0
XP_001926107	ARNT2	PREDICTED: aryl hydrocarbon receptor nuclear translocator 2 isoform 1	5					NP_999187	TNF	tumor necrosis factor	#N/A	0
XP_001929705	ARNT	PREDICTED: aryl hydrocarbon receptor nuclear translocator isoform 2	6					NP_999225	ESD	S-formylglutathione hydrolase	#N/A	0
XP_001929568	ATXN2	PREDICTED: ataxin-2	2					NP_999596	CYP19A3	cytochrome P450 19 type III	#N/A	0
XP_001929445	ATP5B	PREDICTED: ATP synthase subunit beta, mitochondrial	12					CAH04883	FST	follistatin	#N/A	0
XP_001925414	LOC100153026	PREDICTED: ATP-binding cassette sub-family B member 10, mitochondrial-like	3					AAT99886	IRS1	insulin receptor substrate-1	#N/A	0
XP_001925025	ATG14	PREDICTED: beclin 1-associated autophagy-related key regulator	1					CAH68453	0	immunoglobulin heavy chain variable region	#N/A	0
XP_001927603	LOC100155431	PREDICTED: beta-1,3-galactosyltransferase 4-like	3					Q29387	EEF1G	Elongation factor 1-gamma	#N/A	0
XP_001927870	RIMKLB	PREDICTED: beta-citryl-glutamate synthase B isoform 1	1					AAX62160	GYS1	glycogen synthase 1	#N/A	0
XP_001927808	BMP1	PREDICTED: bone morphogenetic protein 1 isoform 1	4					NP_001026947	KCNIP1	Kv channel-interacting protein 1	#N/A	0
XP_001926291	BRMS1L	PREDICTED: breast cancer metastasis-suppressor 1-like	3					NP_001038068	PARK2	E3 ubiquitin-protein ligase parkin	#N/A	0
XP_001928045	LOC100156861	PREDICTED: brefeldin A-inhibited guanine nucleotide-exchange protein 1	3					NP_001072131	PARK7	protein DJ-1	#N/A	0
XP_001929200	BTBD1	PREDICTED: BTB/POZ domain-containing protein 1	57					ABL63836	0	G protein-coupled sphingolipid receptor 1	#N/A	0
XP_001927139	BTBD7	PREDICTED: BTB/POZ domain-containing protein 7 isoform 1	35					NP_001090946	RPL10A	60S ribosomal protein L10a	#N/A	0
XP_001929345	CAMKK2	PREDICTED: calcium/calmodulin-dependent protein kinase kinase 2 isoform 1	1					NP_001090938	HIGD2A	HIG1 domain family member 2A	#N/A	0
XP_001926068	LOC100155164	PREDICTED: calpain-7-like protein-like, partial	4					NP_001090916	RAP80	BRCA1-A complex subunit RAP80	#N/A	0
XP_001929394	ABCC2	PREDICTED: canalicular multispecific organic anion transporter 1	1					NP_001092060	HPS6	Hermansky-Pudlak syndrome 6 protein	#N/A	0
XP_001929016	CLIP1	PREDICTED: CAP-Gly domain-containing linker protein 1	1					ABS19664	SIGLEC-1	sialoadhesin	#N/A	0
XP_001924218	CA1	PREDICTED: carbonic anhydrase 1	2					#N/A	#N/A	#N/A	#N/A	#N/A
XP_001925963	LOC100153946	PREDICTED: CCAAT/enhancer-binding protein delta-like	1					NP_001090892	ITGB6	integrin beta-6 precursor	#N/A	0
XP_001924449	LOC100157564	PREDICTED: CCAAT/enhancer-binding protein epsilon-like	1					ABY85810	0	immunoglobulin gamma chain 3	#N/A	0
XP_001928891	CDK5RAP1	PREDICTED: CDK5 regulatory subunit-associated protein 1	1					NP_001116457	F2	prothrombin precursor	#N/A	0
XP_001926395	LOC100154211	PREDICTED: cellular nucleic acid-binding protein-like	1					NP_001116555	BCKDHA	2-oxoisovalerate dehydrogenase subunit alpha, mitochondrial	#N/A	0
XP_001928242	LOC100155832	PREDICTED: centrosomal protein of 290 kDa-like	3					NP_001116599	HSP70	heat shock 70 kDa protein	#N/A	0
XP_001927338	LOC100155366	PREDICTED: centrosomal protein of 44 kDa-like	1					XP_001927873	RC3H2	PREDICTED: LOW QUALITY PROTEIN: RING finger and CCCH-type zinc finger domain-containing protein 2	#N/A	0
XP_001925979	CHDH	PREDICTED: choline dehydrogenase, mitochondrial	16					XP_001927848	PBX3	PREDICTED: pre-B-cell leukemia transcription factor 3	#N/A	0
XP_001928553	CHD1L	PREDICTED: chromodomain helicase DNA binding protein 1-like	2					XP_001924558	LOC100157720	PREDICTED: olfactory receptor 13C3-like	#N/A	0
XP_001927544	CDYL	PREDICTED: chromodomain protein, Y-like, partial	1					XP_001924999	LOC100154821	PREDICTED: protein FAM75D1-like	#N/A	0
XP_001927665	F13A1	PREDICTED: coagulation factor XIII A chain	2					XP_001925661	NIN	PREDICTED: ninein isoform 1	#N/A	0
XP_001928732	COPA	PREDICTED: coatomer subunit alpha isoform 1	2					XP_001925708	TTK	PREDICTED: dual specificity protein kinase TTK	#N/A	0
XP_001929229	MMAB	PREDICTED: cob	25					XP_001928732	COPA	PREDICTED: coatomer subunit alpha isoform 1	#N/A	0
XP_001926835	CCDC13	PREDICTED: coiled-coil domain-containing protein 13	1					XP_001929014	ATP1A4	PREDICTED: sodium/potassium-transporting ATPase subunit alpha-4	#N/A	0
XP_001927380	LOC100152602	PREDICTED: coiled-coil domain-containing protein 147-like	3					XP_001927750	ARHGEF11	PREDICTED: rho guanine nucleotide exchange factor 11, partial	#N/A	0
XP_001925903	CCDC150	PREDICTED: coiled-coil domain-containing protein 150	1					NP_001231109	CCT3	T-complex protein 1 subunit gamma	#N/A	0
XP_001924246	CCDC37	PREDICTED: coiled-coil domain-containing protein 37	2					XP_001925867	LOC100156608	PREDICTED: E3 ubiquitin-protein ligase RNF115-like, partial	#N/A	0
XP_001927308	CCDC93	PREDICTED: coiled-coil domain-containing protein 93	1					XP_001928563	DDR2	PREDICTED: discoidin domain-containing receptor 2	#N/A	0
XP_001927071	COL12A1	PREDICTED: collagen alpha-1	2					XP_001927782	PABPC1	PREDICTED: polyadenylate-binding protein 1	#N/A	0
XP_001924360	COL14A1	PREDICTED: collagen alpha-1	10					XP_001924218	CA1	PREDICTED: carbonic anhydrase 1	#N/A	0
XP_001927882	LOC100153571	PREDICTED: constitutive coactivator of PPAR-gamma-like protein 2-like	1					NP_001230524	C5H12orf11	cell cycle regulator Mat89Bb homolog	#N/A	0
XP_001925980	CPNE9	PREDICTED: copine-9	3					XP_001927331	LOC100156419	PREDICTED: homer protein homolog 2	#N/A	0
XP_001929637	LOC100157114	PREDICTED: cornifin-B-like	1					XP_001924246	CCDC37	PREDICTED: coiled-coil domain-containing protein 37	#N/A	0
XP_001929566	CWF19L1	PREDICTED: CWF19-like protein 1 isoform 1	1					XP_001927568	PNPLA1	PREDICTED: patatin-like phospholipase domain containing 1	#N/A	0
XP_001928922	LOC100154485	PREDICTED: cyclin-T1-like	1					XP_001928701	LOC100156612	PREDICTED: katanin p60 ATPase-containing subunit A-like 1-like	#N/A	0
XP_001928927	LOC100152256	PREDICTED: cysteine-rich with EGF-like domain protein 1-like	1					XP_001927179	LOC100153610	PREDICTED: protein FAM53B-like	#N/A	0
XP_001927526	CPEB3	PREDICTED: cytoplasmic polyadenylation element-binding protein 3	2					XP_001924391	WDR11	PREDICTED: WD repeat-containing protein 11	#N/A	0
XP_001926993	DCST2	PREDICTED: DC-STAMP domain-containing protein 2	1					NP_001137168	PTEN	phosphatidylinositol-3,4,5-trisphosphate 3-phosphatase and dual-specificity protein phosphatase PTEN	#N/A	0
XP_001928563	DDR2	PREDICTED: discoidin domain-containing receptor 2	2					NP_001191695	O3FAR1	omega-3 fatty acid receptor 1	#N/A	0
XP_001924211	ADAM28	PREDICTED: disintegrin and metalloproteinase domain-containing protein 28	3					XP_001925835	LYST	PREDICTED: LOW QUALITY PROTEIN: lysosomal-trafficking regulator	#N/A	0
XP_001924235	LOC100157954	PREDICTED: disintegrin and metalloproteinase domain-containing protein 7-like	1					XP_001925276	RHOBTB1	PREDICTED: rho-related BTB domain-containing protein 1	#N/A	0
XP_001925708	TTK	PREDICTED: dual specificity protein kinase TTK	2					XP_001929568	ATXN2	PREDICTED: ataxin-2	#N/A	0
XP_001924572	LOC100156895	PREDICTED: dual specificity protein phosphatase 12-like	1					XP_001929601	LOC100155945	PREDICTED: heparin cofactor 2	#N/A	0
XP_001929430	DNMBP	PREDICTED: dynamin-binding protein	1					NP_001231422	BZW1	basic leucine zipper and W2 domain-containing protein 1	#N/A	0
XP_001924974	DNAH8	PREDICTED: dynein heavy chain 8, axonemal	4					XP_001925881	GTF3C3	PREDICTED: general transcription factor 3C polypeptide 3 isoform 1	#N/A	0
XP_001928405	EAPP	PREDICTED: E2F-associated phosphoprotein isoform 1	47					XP_001926407	LOC100153650	PREDICTED: LOW QUALITY PROTEIN: microtubule-associated tumor suppressor 1 homolog, partial	#N/A	0
XP_001924902	LOC100151952	PREDICTED: E3 ubiquitin-protein ligase RLIM-like	16					XP_001926103	ESF1	PREDICTED: ESF1 homolog	#N/A	0
XP_001925867	LOC100156608	PREDICTED: E3 ubiquitin-protein ligase RNF115-like, partial	2					NP_001106920	ZFP64	zinc finger protein 64	#N/A	0
XP_001927699	LOC100153408	PREDICTED: E3 ubiquitin-protein ligase RNF8	3					NP_001001640	MAOA	amine oxidase	#N/A	0
XP_001924825	SHPRH	PREDICTED: E3 ubiquitin-protein ligase SHPRH	1					XP_001925309	LOC100151944	PREDICTED: leucine-rich repeat-containing protein 20-like	#N/A	0
XP_001926390	EEA1	PREDICTED: early endosome antigen 1	1					XP_001928891	CDK5RAP1	PREDICTED: CDK5 regulatory subunit-associated protein 1	#N/A	0
XP_001924429	IKBKAP	PREDICTED: elongator complex protein 1	4					XP_001924817	LOC100157542	PREDICTED: adenylate cyclase type 10-like	#N/A	0
XP_001927907	EDC3	PREDICTED: enhancer of mRNA-decapping protein 3	1					NP_001032228	TPI1	triosephosphate isomerase	#N/A	0
XP_001926763	LOC100152844	PREDICTED: epimerase family protein SDR39U1-like isoform 1	1					Q28833	VWF	von Willebrand factor	#N/A	0
XP_001924870	EPB41L1	PREDICTED: erythrocyte membrane protein band 4.1-like 1 isoform 1	1					NP_999038	PGA	pepsin A preproprotein	#N/A	0
XP_001926103	ESF1	PREDICTED: ESF1 homolog	2					NP_001157493	SLC5A1	sodium/glucose cotransporter 1	#N/A	0
XP_001929530	LOC100152845	PREDICTED: ETS translocation variant 3-like protein-like	3					XP_001926154	SENP1	PREDICTED: sentrin-specific protease 1	#N/A	0
XP_001927525	EIF4ENIF1	PREDICTED: eukaryotic translation initiation factor 4E transporter isoform 1	1					NP_001157981	CRABP2	cellular retinoic acid-binding protein 2	#N/A	0
XP_001925015	LOC100157655	PREDICTED: exostosin-1	1					XP_001925498	LOC100156275	PREDICTED: receptor-binding cancer antigen expressed on SiSo cells-like isoform 1	#N/A	0
XP_001926790	XPO7	PREDICTED: exportin-7	4					Q29561	0	UMP-CMP kinase	#N/A	0
XP_001929215	SUPT16H	PREDICTED: FACT complex subunit SPT16	2					XP_001927475	LOC100158185	PREDICTED: ADP/ATP translocase 2	#N/A	0
XP_001925474	LOC100153245	PREDICTED: F-box/LRR-repeat protein 6-like	1					NP_001230604	TPMT	thiopurine S-methyltransferase	#N/A	0
XP_001924863	BTRC	PREDICTED: F-box/WD repeat-containing protein 1A isoform 1	14					XP_001928704	41520	PREDICTED: neuronal-specific septin-3	#N/A	0
XP_001924930	LOC100156844	PREDICTED: fibroblast growth factor 14-like isoform 1	1					XP_001926497	LOC100157651	PREDICTED: 2',5'-phosphodiesterase 12-like	#N/A	0
XP_001928822	FZD3	PREDICTED: frizzled-3	1					NP_998969	DDX58	probable ATP-dependent RNA helicase DDX58	#N/A	0
XP_001928619	GRK5	PREDICTED: G protein-coupled receptor kinase 5	26					XP_001926458	DSCC1	PREDICTED: sister chromatid cohesion protein DCC1	#N/A	0
XP_001927828	LOC100153402	PREDICTED: G2/M phase-specific E3 ubiquitin-protein ligase isoform 1	14					NP_001116654	RAD52	DNA repair protein RAD52 homolog	#N/A	0
XP_001927095	GDAP1	PREDICTED: ganglioside-induced differentiation-associated protein 1	3					NP_001095286	CDK5R1	cyclin-dependent kinase 5 activator 1	#N/A	0
XP_001928335	LOC100157795	PREDICTED: gap junction alpha-5 protein-like	4					XP_001928762	ORM1|LOC100736690	PREDICTED: alpha-1-acid glycoprotein	#N/A	0
XP_001925157	LOC100152565	PREDICTED: GDNF family receptor alpha-1-like isoform 1	2					NP_001107756	RPL5	60S ribosomal protein L5	#N/A	0
XP_001925881	GTF3C3	PREDICTED: general transcription factor 3C polypeptide 3 isoform 1	2					NP_001090918	C6	complement component C6 precursor	#N/A	0
XP_001925506	GPC4	PREDICTED: glypican-4	8					NP_001139340	TRPC4	short transient receptor potential channel 4	#N/A	0
XP_001925616	GOLGA4	PREDICTED: golgin subfamily A member 4	3					XP_001926033	PTK2B	PREDICTED: protein-tyrosine kinase 2-beta isoform 1	#N/A	0
XP_001928489	GNL3	PREDICTED: guanine nucleotide-binding protein-like 3	1					XP_001926058	MYOF	PREDICTED: LOW QUALITY PROTEIN: myoferlin	#N/A	0
XP_001929601	LOC100155945	PREDICTED: heparin cofactor 2	2					XP_001925674	ANKZF1	PREDICTED: ankyrin repeat and zinc finger domain-containing protein 1	#N/A	0
XP_001929311	FOXA1	PREDICTED: hepatocyte nuclear factor 3-alpha	6					XP_001926376	PNLDC1	PREDICTED: poly	#N/A	0
XP_001929174	LOC100152827	PREDICTED: high affinity immunoglobulin epsilon receptor subunit alpha-like	1					NP_001116460	HMGCR	3-hydroxy-3-methylglutaryl-coenzyme A reductase	#N/A	0
XP_001929248	EP300	PREDICTED: histone acetyltransferase p300	2					NP_001172765	LIN52	lin-52 homolog	#N/A	0
XP_001925353	LOC100156170	PREDICTED: histone deacetylase 2-like	1					XP_001925998	LOC100153971	PREDICTED: protein FAM164C-like	#N/A	0
XP_001928674	LOC100154508	PREDICTED: histone H2A type 1-F-like	45					NP_998922	ST3GAL4	CMP-N-acetylneuraminate-beta-galactosamide-alpha-2,3-sialyltransferase 4	#N/A	0
XP_001927331	LOC100156419	PREDICTED: homer protein homolog 2	2					BAG09491	BRCA1	breast cancer type 1 susceptibility protein	#N/A	0
XP_001927072	LOC100153321	PREDICTED: hypothetical protein LOC100153321	1					NP_999137	CAPN1	calpain-1 catalytic subunit	#N/A	0
XP_001924553	LOC100156503	PREDICTED: hypothetical protein LOC100156503	2					O11780	0	Transforming growth factor-beta-induced protein ig-h3	#N/A	0
XP_001926207	DISC1	PREDICTED: hypothetical protein LOC100156849	5					XP_001928420	BRPF1	PREDICTED: peregrin isoform 2	#N/A	0
XP_001929315	LOC100157304	PREDICTED: hypothetical protein LOC100157304	1					NP_001106913	UNC45B	protein unc-45 homolog B	#N/A	0
XP_001925868	IPO4	PREDICTED: importin-4	159					XP_001925903	CCDC150	PREDICTED: coiled-coil domain-containing protein 150	#N/A	0
XP_001928351	LOC100152768	PREDICTED: interferon regulatory factor 2-binding protein-like	2					XP_001927834	SRP54	PREDICTED: signal recognition particle 54 kDa protein isoform 1	#N/A	0
XP_001929247	IFI16	PREDICTED: interferon-activable protein 203 isoform 1	8					NP_999324	PIGR	polymeric immunoglobulin receptor precursor	#N/A	0
XP_001928706	IFIT2	PREDICTED: interferon-induced protein with tetratricopeptide repeats 2	1					NP_001107748	NCOA3	nuclear receptor coactivator 3	#N/A	0
XP_001925987	IFIT5	PREDICTED: interferon-induced protein with tetratricopeptide repeats 5	1					NP_001230606	P2RY10	putative P2Y purinoceptor 10	#N/A	0
XP_001927740	PRKRA	PREDICTED: interferon-inducible double stranded RNA-dependent protein kinase activator A	1					XP_001928805	LRFN2	PREDICTED: leucine-rich repeat and fibronectin type-III domain-containing protein 2	#N/A	0
XP_001924401	IL17F	PREDICTED: interleukin-17F	3					XP_001929491	WDR96	PREDICTED: WD repeat-containing protein 96, partial	#N/A	0
XP_001926178	IFT74	PREDICTED: intraflagellar transport protein 74 homolog	1					NP_001121958	FRRS1	ferric-chelate reductase 1 precursor	#N/A	0
XP_001929381	LOC100156117	PREDICTED: intraflagellar transport protein 81 homolog	3					NP_001090905	XIAP	E3 ubiquitin-protein ligase XIAP	#N/A	0
XP_001927847	RUSC2	PREDICTED: iporin	2					NP_999134	TNFRSF1A	tumor necrosis factor receptor superfamily member 1A precursor	#N/A	0
XP_001928701	LOC100156612	PREDICTED: katanin p60 ATPase-containing subunit A-like 1-like	2					NP_999313	CLCA1	calcium-activated chloride channel regulator 1 precursor	#N/A	0
XP_001926837	KIF13B	PREDICTED: kinesin family member 13B	1					NP_999238	CBR1	carbonyl reductase	#N/A	0
XP_001928966	KIF20B	PREDICTED: kinesin family member 20B	1					NP_001193376	GALNTL2	UDP-N-acetyl-alpha-D-galactosamine:polypeptide N-acetylgalactosaminyltransferase-like 2 precursor	#N/A	0
XP_001926855	LZTFL1	PREDICTED: leucine zipper transcription factor-like 1	1					XP_001929397	LOC100153060	PREDICTED: protein FAM160B1-like	#N/A	0
XP_001928805	LRFN2	PREDICTED: leucine-rich repeat and fibronectin type-III domain-containing protein 2	1					AAR24399	ECHS1	enoyl-CoA hydratase	#N/A	0
XP_001924399	LRRC16A	PREDICTED: leucine-rich repeat-containing protein 16A	3					NP_999107	C4BPA	apolipoprotein R precursor	#N/A	0
XP_001925309	LOC100151944	PREDICTED: leucine-rich repeat-containing protein 20-like	1					NP_999603	CAV1	caveolin-1	#N/A	0
XP_001929240	LRRC8C	PREDICTED: leucine-rich repeat-containing protein 8C	2					AAT98353	0	T cell receptor beta	#N/A	0
XP_001927863	LRIG3	PREDICTED: leucine-rich repeats and immunoglobulin-like domains 3	1					NP_001020386	CFL2	cofilin-2	#N/A	0
XP_001927768	LOC100156094	PREDICTED: leukotriene B4 receptor 2-like	1					NP_999240	CYP24A1	1,25-dihydroxyvitamin D	#N/A	0
XP_001925100	LOC100156446	PREDICTED: long-chain-fatty-acid--CoA ligase ACSBG1-like	1					NP_001116514	SLC3A1	neutral and basic amino acid transport protein rBAT	#N/A	0
XP_001925235	A2M	PREDICTED: LOW QUALITY PROTEIN: alpha-2-macroglobulin	48					XP_001924560	RBFA	PREDICTED: putative ribosome-binding factor A, mitochondrial	#N/A	0
XP_001925689	CEP110	PREDICTED: LOW QUALITY PROTEIN: centriolin	24					XP_001925475	RGS22	PREDICTED: regulator of G-protein signaling 22	#N/A	0
XP_001925994	COL2A1	PREDICTED: LOW QUALITY PROTEIN: collagen alpha-1	4					NP_001177127	ACYP1	acylphosphatase-1 isoform 1	#N/A	0
XP_001927006	LOC100157236	PREDICTED: LOW QUALITY PROTEIN: exosome complex component RRP43-like	1					NP_001230335	SFRP5	secreted frizzled-related protein 5 precursor	#N/A	0
XP_001925477	VAV3	PREDICTED: LOW QUALITY PROTEIN: hypothetical protein LOC100151826	3					CAA72309	ITIH1	inter-alpha-inhibitor heavy-chain 1	#N/A	0
XP_001925835	LYST	PREDICTED: LOW QUALITY PROTEIN: lysosomal-trafficking regulator	2					P81140	GCDH	Glutaryl-CoA dehydrogenase, mitochondrial	#N/A	0
XP_001926353	MFI2	PREDICTED: LOW QUALITY PROTEIN: melanotransferrin	1					NP_999090	CD97	CD97 antigen	#N/A	0
XP_001926407	LOC100153650	PREDICTED: LOW QUALITY PROTEIN: microtubule-associated tumor suppressor 1 homolog, partial	2					NP_999123	TLR9	toll-like receptor 9 precursor	#N/A	0
XP_001925901	LOC100152572	PREDICTED: LOW QUALITY PROTEIN: mitogen-activated protein kinase kinase kinase MLT	1					NP_999168	IGFBP2	insulin-like growth factor-binding protein 2 precursor	#N/A	0
XP_001926058	MYOF	PREDICTED: LOW QUALITY PROTEIN: myoferlin	1					NP_999170	OSTF1	osteoclast-stimulating factor 1	#N/A	0
XP_001928807	DDX21	PREDICTED: LOW QUALITY PROTEIN: nucleolar RNA helicase 2	4					NP_999186	MYO6	unconventional myosin-VI	#N/A	0
XP_001926788	PAPP-A	PREDICTED: LOW QUALITY PROTEIN: pappalysin-1	99					NP_999340	ARPP-19	cAMP-regulated phosphoprotein 19	#N/A	0
XP_001929450	FKBP5	PREDICTED: LOW QUALITY PROTEIN: peptidyl-prolyl cis-trans isomerase FKBP5	1					NP_999404	MMP14	matrix metalloproteinase-14 precursor	#N/A	0
XP_001925997	PLEKHH1	PREDICTED: LOW QUALITY PROTEIN: pleckstrin homology domain-containing family H member 1	2					NP_999534	VDAC2	voltage-dependent anion-selective channel protein 2	#N/A	0
XP_001927668	DDX60	PREDICTED: LOW QUALITY PROTEIN: probable ATP-dependent RNA helicase DDX60	3					NP_999600	MSTN	growth/differentiation factor 8 precursor	#N/A	0
XP_001927873	RC3H2	PREDICTED: LOW QUALITY PROTEIN: RING finger and CCCH-type zinc finger domain-containing protein 2	2					NP_001032229	ATG5	autophagy protein 5	#N/A	0
XP_001928337	SDS	PREDICTED: L-serine dehydratase/L-threonine deaminase	54					ABD77175	RPL18	ribosomal protein L18	#N/A	0
XP_001929005	HELLS	PREDICTED: lymphoid-specific helicase isoform 1	1					NP_001038048	TYW3	tRNA wybutosine-synthesizing protein 3 homolog	#N/A	0
XP_001928547	LOXL1	PREDICTED: lysyl oxidase homolog 1	2					P0C267	CCDC127	Coiled-coil domain-containing protein 127	#N/A	0
XP_001927797	MSL2	PREDICTED: male-specific lethal 2 homolog	1					ABM65102	TAF4B	TATA binding protein associated factor 4b	#N/A	0
XP_001924602	MDGA1	PREDICTED: MAM domain-containing glycosylphosphatidylinositol anchor protein 1	1					ABM65596	0	pol protein	#N/A	0
XP_001927883	MED12	PREDICTED: mediator of RNA polymerase II transcription subunit 12	114					NP_999179	FOXO1	forkhead box protein O1	#N/A	0
XP_001928455	PITPNM2	PREDICTED: membrane-associated phosphatidylinositol transfer protein 2	1					ABR01162	0	endonuclease/reverse transcriptase	#N/A	0
XP_001925977	MAP3K4	PREDICTED: mitogen-activated protein kinase kinase kinase 4	1					NP_001092055	AP3B1	AP-3 complex subunit beta-1	#N/A	0
XP_001927245	MAPKBP1	PREDICTED: mitogen-activated protein kinase-binding protein 1 isoform 1	1					NP_001095284	NR1H3	oxysterols receptor LXR-alpha	#N/A	0
XP_001926184	MLXIP	PREDICTED: MLX-interacting protein	1					NP_001106914	ECI2	enoyl-CoA delta isomerase 2, mitochondrial	#N/A	0
XP_001926966	MOXD1	PREDICTED: monooxygenase, DBH-like 1	1					NP_001116547	AKR1C4	aldo-keto reductase family 1 member C4	#N/A	0
XP_001924737	MORC2	PREDICTED: MORC family CW-type zinc finger protein 2	2					NP_001116619	NOTCH4	neurogenic locus notch homolog protein 4 precursor	#N/A	0
XP_001927773	MMRN2	PREDICTED: multimerin-2	1					NP_001230356	TCP1	T-complex protein 1 subunit alpha	#N/A	0
XP_001927707	MINPP1	PREDICTED: multiple inositol polyphosphate phosphatase 1	1					XP_001924825	SHPRH	PREDICTED: E3 ubiquitin-protein ligase SHPRH	#N/A	0
XP_001924250	LOC100155557	PREDICTED: myosin-Vc-like	4					XP_001924715	TDRD7	PREDICTED: tudor domain-containing protein 7	#N/A	0
XP_001927839	NDUFB9	PREDICTED: NADH dehydrogenase	3					XP_001928654	LOC100155212	PREDICTED: pecanex-like protein C14orf135-like	#N/A	0
XP_001928806	NEFH	PREDICTED: neurofilament heavy polypeptide	6					XP_001926069	TEK	PREDICTED: angiopoietin-1 receptor, partial	#N/A	0
XP_001928704	SEPT3	PREDICTED: neuronal-specific septin-3	1					XP_001927072	LOC100153321	PREDICTED: hypothetical protein LOC100153321	#N/A	0
XP_001924473	NBN	PREDICTED: nibrin	1					XP_001926005	ALPK2	PREDICTED: alpha-protein kinase 2	#N/A	0
XP_001925661	NIN	PREDICTED: ninein isoform 1	2					XP_001929575	VANGL1	PREDICTED: vang-like protein 1	#N/A	0
XP_001924665	NEMF	PREDICTED: nuclear export mediator factor NEMF	1					NP_001230339	LACTB2	beta-lactamase-like protein 2	#N/A	0
XP_001926686	NUP153	PREDICTED: nuclear pore complex protein Nup153	1					XP_001926285	LOC100152890	PREDICTED: tyrosine-protein kinase Lyn-like	#N/A	0
XP_001928863	NUP188	PREDICTED: nucleoporin NUP188 homolog	2					XP_001924572	LOC100156895	PREDICTED: dual specificity protein phosphatase 12-like	#N/A	0
XP_001927012	OLFML3	PREDICTED: olfactomedin-like 3	2					XP_001926655	LOC100154754	PREDICTED: olfactory receptor 6C68-like	#N/A	0
XP_001924745	LOC100156995	PREDICTED: olfactory receptor 11H12-like	1					XP_001927544	CDYL	PREDICTED: chromodomain protein, Y-like, partial	#N/A	0
XP_001924558	LOC100157720	PREDICTED: olfactory receptor 13C3-like	2					XP_001929110	LOC100156323	PREDICTED: poly	#N/A	0
XP_001925923	LOC100154066	PREDICTED: olfactory receptor 1L8-like	1					XP_001924527	PROX2	PREDICTED: prospero homeobox protein 2	#N/A	0
XP_001928468	LOC100152873	PREDICTED: olfactory receptor 2M3-like	2					XP_001927242	LOC100152287	PREDICTED: telomerase protein component 1-like	#N/A	0
XP_001929464	LOC100154334	PREDICTED: olfactory receptor 4F3/4F16/4F29-like	1					XP_001929464	LOC100154334	PREDICTED: olfactory receptor 4F3/4F16/4F29-like	#N/A	0
XP_001927931	LOC100156339	PREDICTED: olfactory receptor 4F3/4F16/4F29-like	1					XP_001929628	AARS2	PREDICTED: alanyl-tRNA synthetase, mitochondrial	#N/A	0
XP_001929429	LOC100154725	PREDICTED: olfactory receptor 4K3-like	1					XP_001926353	MFI2	PREDICTED: LOW QUALITY PROTEIN: melanotransferrin	#N/A	0
XP_001926655	LOC100154754	PREDICTED: olfactory receptor 6C68-like	1					XP_001925271	BAP1	PREDICTED: ubiquitin carboxyl-terminal hydrolase BAP1	#N/A	0
XP_001926389	LOC100157543	PREDICTED: olfactory receptor 6C76-like	13					XP_001926649	LOC100156553	PREDICTED: putative scavenger receptor cysteine-rich domain-containing protein LOC619207-like	#N/A	0
XP_001926165	LOC100155372	PREDICTED: olfactory receptor 8K3-like	1					XP_001929005	HELLS	PREDICTED: lymphoid-specific helicase isoform 1	#N/A	0
XP_001926235	LOC100156606	PREDICTED: p21-activated protein kinase-interacting protein 1	1					XP_001929394	ABCC2	PREDICTED: canalicular multispecific organic anion transporter 1	#N/A	0
XP_001927568	PNPLA1	PREDICTED: patatin-like phospholipase domain containing 1	2					NP_001230528	ANXA8	annexin A8	#N/A	0
XP_001927576	PDZD8	PREDICTED: PDZ domain-containing protein 8	2					XP_001928706	IFIT2	PREDICTED: interferon-induced protein with tetratricopeptide repeats 2	#N/A	0
XP_001925707	LOC100154536	PREDICTED: pecanex-like protein 1, partial	1					XP_001925987	IFIT5	PREDICTED: interferon-induced protein with tetratricopeptide repeats 5	#N/A	0
XP_001928654	LOC100155212	PREDICTED: pecanex-like protein C14orf135-like	1					XP_001928455	PITPNM2	PREDICTED: membrane-associated phosphatidylinositol transfer protein 2	#N/A	0
XP_001928420	BRPF1	PREDICTED: peregrin isoform 2	1					XP_001929345	CAMKK2	PREDICTED: calcium/calmodulin-dependent protein kinase kinase 2 isoform 1	#N/A	0
XP_001927378	TYSND1	PREDICTED: peroxisomal leader peptide-processing protease isoform 1	213					XP_001925202	VIL1	PREDICTED: villin 1	#N/A	0
XP_001926877	LOC100157918	PREDICTED: PH domain-containing protein C10orf81-like	1					ACF37106	KDR	vascular endothelial growth factor receptor 2	#N/A	0
XP_001927491	INPP5F	PREDICTED: phosphatidylinositide phosphatase SAC2	3					NP_001123685	RXRG	retinoic acid receptor RXR-gamma	#N/A	0
XP_001925958	DDHD2	PREDICTED: phospholipase DDHD2	3					ACF77144	CLTA	clathrin light chain	#N/A	0
XP_001929110	LOC100156323	PREDICTED: poly	1					C33429	0	ATPase inhibitor 3 - pig	#N/A	0
XP_001926376	PNLDC1	PREDICTED: poly	1					1TGS_I	SPINK1	Chain I, Pancreatic Secretory Inhibitor	#N/A	0
XP_001927782	PABPC1	PREDICTED: polyadenylate-binding protein 1	2					CAA80408	0	short type I interferon	#N/A	0
XP_001927848	PBX3	PREDICTED: pre-B-cell leukemia transcription factor 3	2					AAC48776	0	immunoglobulin E epsilon chain precursor	#N/A	0
XP_001928546	GPR116	PREDICTED: probable G-protein coupled receptor 116	4					Q29030	KITLG	Kit ligand	#N/A	0
XP_001925009	RBM20	PREDICTED: probable RNA-binding protein 20	1					Q29191	PTP	Lithostathine	#N/A	0
XP_001928454	TRUB2	PREDICTED: probable tRNA pseudouridine synthase 2	2					O02781	MTNR1A	Melatonin receptor type 1A	#N/A	0
XP_001925793	LEPREL2	PREDICTED: prolyl 3-hydroxylase 3	1					AAC64131	PGM1	phosphoglucomutase 1	#N/A	0
XP_001924527	PROX2	PREDICTED: prospero homeobox protein 2	1					AAD00846	LIFR-beta	LIF receptor beta	#N/A	0
XP_001928782	PSMC6	PREDICTED: proteasome ( 26S subunit, ATPase, 6	6					AAD53052	RGS1	regulator of G-protein signalling 1	#N/A	0
XP_001925730	ASTE1	PREDICTED: protein asteroid homolog 1	1					AAF18474	XPO1	nuclear export factor CRM1	#N/A	0
XP_001929158	BICC1	PREDICTED: protein bicaudal C homolog 1	3					AAB33431	ZP2	glycoprotein ZP1	#N/A	0
XP_001928768	CCDC88C	PREDICTED: protein Daple	1					AAG38823	ZFX	zinc finger protein ZFX	#N/A	0
XP_001925841	LOC100156516	PREDICTED: protein FAM110B-like	1					AAK27155	PLK3	FGF-inducible kinase	#N/A	0
XP_001926568	LOC100152812	PREDICTED: protein FAM116A	52					AAL23907	IGF2R	mannose-6-phosphate/insulin-like growth factor II receptor	#N/A	0
XP_001926432	LOC100155271	PREDICTED: protein FAM135B-like	4					AAM15722	0	MHC class II transactivator CIITA	#N/A	0
XP_001929397	LOC100153060	PREDICTED: protein FAM160B1-like	1					AAM55451	0	TCR-delta chain CDR3 region	#N/A	0
XP_001925998	LOC100153971	PREDICTED: protein FAM164C-like	1					AAP31511	FN1	fibronectin	#N/A	0
XP_001927179	LOC100153610	PREDICTED: protein FAM53B-like	2					1PX5_B	OAS1	Chain B, 2'-5'- Oligoadenylate Synthetase	#N/A	0
XP_001925293	LOC100152537	PREDICTED: protein FAM70A-like isoform 1	1					AAS55927	ACTB	cytoskeletal beta actin, partial	#N/A	0
XP_001924999	LOC100154821	PREDICTED: protein FAM75D1-like	2					NP_999096	ALOX12	arachidonate 12-lipoxygenase, 12S-type	#N/A	0
XP_001928575	LOC100156658	PREDICTED: protein FAM81A-like	1					NP_999073	ITGB2	integrin beta-2 precursor	#N/A	0
XP_001927516	LOC100152722	PREDICTED: protein HIRA	1					NP_999135	INSL3	insulin-like 3 precursor	#N/A	0
XP_001927813	MAB21L1	PREDICTED: protein mab-21-like 1	10					NP_999199	CHRM1	muscarinic acetylcholine receptor M1	#N/A	0
XP_001927085	LOC100154395	PREDICTED: protein NOV homolog	3					NP_999205	41549	POU domain, class 2, transcription factor 2	#N/A	0
XP_001926457	PPP4R1L	PREDICTED: protein phosphatase 4, regulatory subunit 1-like	18					NP_999211	TBXAS1	thromboxane-A synthase	#N/A	0
XP_001925074	PRR14L	PREDICTED: protein PRR14L	5					NP_999220	IL1B	interleukin-1 beta precursor	#N/A	0
XP_001926420	LOC100157646	PREDICTED: protein SIX6OS1-like	25					NP_999226	MX1	interferon-induced GTP-binding protein Mx1	#N/A	0
XP_001926831	SAMD4A	PREDICTED: protein Smaug homolog 1 isoform 1	2					NP_998935	IRF3	interferon regulatory factor 3	#N/A	0
XP_001926033	PTK2B	PREDICTED: protein-tyrosine kinase 2-beta isoform 1	1					NP_999312	PMAIP1	phorbol-12-myristate-13-acetate-induced protein 1	#N/A	0
XP_001924567	PCDH15	PREDICTED: protocadherin-15 isoform 1	1					NP_999319	TXNRD1	thioredoxin reductase 1, cytoplasmic	#N/A	0
XP_001924942	PUS7L	PREDICTED: pseudouridylate synthase 7 homolog	2					NP_999329	TIGD4	tigger transposable element-derived protein 4	#N/A	0
XP_001927704	LOC100152831	PREDICTED: pumilio domain-containing protein KIAA0020-like	13					NP_999336	CAPN3	calpain-3	#N/A	0
XP_001925423	LOC100156175	PREDICTED: putative deoxyribonuclease TATDN1-like	1					NP_999348	CACNA2D1	calcium channel, voltage-dependent, alpha 2/delta subunit 1 preproprotein	#N/A	0
XP_001924560	RBFA	PREDICTED: putative ribosome-binding factor A, mitochondrial	1					NP_999386	RHO	rhodopsin	#N/A	0
XP_001929412	RBM15	PREDICTED: putative RNA-binding protein 15 isoform 1	1					NP_999401	MB	myoglobin	#N/A	0
XP_001926649	LOC100156553	PREDICTED: putative scavenger receptor cysteine-rich domain-containing protein LOC619207-like	1					NP_999398	GLRX	glutaredoxin-1	#N/A	0
XP_001929104	PKM	PREDICTED: pyruvate kinase isozymes M1/M2 isoform 1	3					NP_999406	ENAM	enamelin precursor	#N/A	0
XP_001927586	LOC100154770	PREDICTED: radiation-inducible immediate-early gene IEX-1-like	3					NP_999549	FOLH1	glutamate carboxypeptidase 2	#N/A	0
XP_001926507	RASSF8	PREDICTED: ras association domain-containing protein 8	1					NP_999560	SERPINA1	alpha-1-antitrypsin precursor	#N/A	0
XP_001927611	RAB44	PREDICTED: ras-related protein Rab-44	1					NP_999579	CYP2C33	cytochrome P450 2C33	#N/A	0
XP_001924716	RALGPS1	PREDICTED: ras-specific guanine nucleotide-releasing factor RalGPS1 isoform 1	1					NP_001001628	C-FLIP	cellular FLICE-like inhibitory protein	#N/A	0
XP_001927661	REEP4	PREDICTED: receptor expression-enhancing protein 4 isoform 2	1					NP_001001636	RPL32	60S ribosomal protein L32	#N/A	0
XP_001925498	LOC100156275	PREDICTED: receptor-binding cancer antigen expressed on SiSo cells-like isoform 1	1					AAT98124	0	T cell receptor beta	#N/A	0
XP_001926902	PTPRB	PREDICTED: receptor-type tyrosine-protein phosphatase beta	3					AAT98355	0	T cell receptor beta	#N/A	0
XP_001925475	RGS22	PREDICTED: regulator of G-protein signaling 22	1					NP_001003925	APON	ovarian and testicular apolipoprotein N precursor	#N/A	0
XP_001927812	RCOR1	PREDICTED: REST corepressor 1	1					AAU04961	Susc-MIC2	MHC class I-related protein	#N/A	0
XP_001925314	RBL1	PREDICTED: retinoblastoma-like protein 1	1					NP_001004028	HAPLN1	hyaluronan and proteoglycan link protein 1 precursor	#N/A	0
XP_001924421	RARG	PREDICTED: retinoic acid receptor gamma	7					NP_999164	DUOX2	dual oxidase 2 precursor	#N/A	0
XP_001928117	RDH10	PREDICTED: retinol dehydrogenase 10	4					NP_999207	NTAN1	protein N-terminal asparagine amidohydrolase	#N/A	0
XP_001924614	ARHGAP11A	PREDICTED: rho GTPase-activating protein 11A	6					NP_999338	MC4R	melanocortin receptor 4	#N/A	0
XP_001927032	LOC100152734	PREDICTED: rho GTPase-activating protein 29-like	1					NP_001011647	ASIP	agouti-signaling protein isoform 1A1A' precursor	#N/A	0
XP_001927750	ARHGEF11	PREDICTED: rho guanine nucleotide exchange factor 11, partial	2					AAW80612	P2RX7	P2X7 receptor	#N/A	0
XP_001925276	RHOBTB1	PREDICTED: rho-related BTB domain-containing protein 1	2					NP_001026949	CASP8	caspase-8	#N/A	0
XP_001926988	RIMBP3	PREDICTED: RIMS-binding protein 3A	1					NP_001026953	RAB14	ras-related protein Rab-14	#N/A	0
XP_001924448	LOC100158068	PREDICTED: RNA-binding protein Nova-1-like	1					NP_001026957	RAB1A	ras-related protein Rab-1A	#N/A	0
XP_001925544	RRP12	PREDICTED: RRP12-like protein	3					NP_001026966	OAS2	2'-5'-oligoadenylate synthase 2	#N/A	0
XP_001928555	RWDD1	PREDICTED: RWD domain-containing protein 1 isoform 1	1					NP_001027551	MOBKL3	mps one binder kinase activator-like 3	#N/A	0
XP_001924721	SEZ6L	PREDICTED: seizure related 6 homolog	1					Q7M2W6	CRYAB	Alpha-crystallin B chain	#N/A	0
XP_001928286	SEMA3G	PREDICTED: semaphorin-3G	17					ABA54553	ADAMTS1	ADAM metallopeptidase with thrombospondin type 1 motif, 1	#N/A	0
XP_001929695	SEMA6C	PREDICTED: semaphorin-6C isoform 1	2					NP_001030612	DSG1	desmoglein-1 precursor	#N/A	0
XP_001926154	SENP1	PREDICTED: sentrin-specific protease 1	1					NP_001033095	RFN19	E3 ubiquitin-protein ligase RNF19A	#N/A	0
XP_001929015	LATS1	PREDICTED: serine/threonine-protein kinase LATS1	2					NP_001034834	BMPR1B	bone morphogenetic protein receptor type-1B	#N/A	0
XP_001924435	LOC100154763	PREDICTED: serine/threonine-protein kinase TAO3 isoform 1	3					BAE93249	COL6A1	type VI collagen alpha-1 chain	#N/A	0
XP_001928857	LOC100153899	PREDICTED: serpin A3-8	11					ABG01907	NR1I2	pregnane X receptor variant 6	#N/A	0
XP_001925705	SARS	PREDICTED: seryl-tRNA synthetase, cytoplasmic	1					NP_001038033	AKR1E2	1,5-anhydro-D-fructose reductase	#N/A	0
XP_001929477	SHE	PREDICTED: SH2 domain-containing adapter protein E	2					NP_001038036	HNF4A	hepatocyte nuclear factor 4-alpha	#N/A	0
XP_001927834	SRP54	PREDICTED: signal recognition particle 54 kDa protein isoform 1	1					NP_001038071	LOC733678	ATP synthase subunit O, mitochondrial precursor	#N/A	0
XP_001926458	DSCC1	PREDICTED: sister chromatid cohesion protein DCC1	1					ABI34865	SIRT1	sirtuin1	#N/A	0
XP_001929014	ATP1A4	PREDICTED: sodium/potassium-transporting ATPase subunit alpha-4	2					ABI93212	LOC767626	suppressor of variegation 3-9-like protein 1	#N/A	0
XP_001925561	SLC23A3	PREDICTED: solute carrier family 23 member 3	1					NP_001070687	UBE2J1	ubiquitin-conjugating enzyme E2 J1	#N/A	0
XP_001928089	LOC100155112	PREDICTED: solute carrier family 25 member 44-like	1					NP_001070695	UCHL3	ubiquitin carboxyl-terminal hydrolase isozyme L3	#N/A	0
XP_001926144	SNX25	PREDICTED: sorting nexin-25 isoform 1	1					BAF36051	ct-2	calcitonin-2	#N/A	0
XP_001928662	STOX1	PREDICTED: storkhead-box protein 1	5					ABL74491	LOC100037967	phosphodiesterase 4D	#N/A	0
XP_001926614	SMC3	PREDICTED: structural maintenance of chromosomes protein 3	5					CAJ45380	0	immunoglobulin heavy chain variable region	#N/A	0
XP_001927540	SMC4	PREDICTED: structural maintenance of chromosomes protein 4	3					CAM32246	CNN3	calponin 3, acidic	#N/A	0
XP_001926451	LOC100156646	PREDICTED: synaptic vesicle 2-related protein-like	1					BAF62295	ADAMTS20	ADAM metallopeptidase with thrombospondin type 1 motif 20	#N/A	0
XP_001926315	RIC8B	PREDICTED: synembryn-B	172					CAN13336	VARS	valyl-tRNA synthetase 2	#N/A	0
XP_001925792	TTI1	PREDICTED: TEL2-interacting protein 1 homolog	1					NP_001090931	ROMO1	reactive oxygen species modulator 1	#N/A	0
XP_001927242	LOC100152287	PREDICTED: telomerase protein component 1-like	1					NP_001090988	GJD3	gap junction gamma-1 protein	#N/A	0
XP_001929618	LOC100156779	PREDICTED: testis-specific serine/threonine-protein kinase 2-like	1					NP_999248	IL2RG	cytokine receptor common subunit gamma precursor	#N/A	0
XP_001927090	TTC8	PREDICTED: tetratricopeptide repeat protein 8 isoform 1	1					NP_001092059	HPS4	Hermansky-Pudlak syndrome 4 protein	#N/A	0
XP_001926338	TSTD1	PREDICTED: thiosulfate sulfurtransferase	2					NP_001092068	LOC100049695	60S acidic ribosomal protein P0	#N/A	0
XP_001924366	THOC2	PREDICTED: THO complex subunit 2	1					NP_001005154	MYC	myc proto-oncogene protein	#N/A	0
XP_001927356	LOC100153381	PREDICTED: transcription elongation factor B polypeptide 1-like isoform 1	1					NP_001093168	MEF2A	myocyte-specific enhancer factor 2A isoform 2	#N/A	0
XP_001928730	TCF7L2	PREDICTED: transcription factor 7-like 2 isoform 1	1					NP_001090974	BTG2	protein BTG2	#N/A	0
XP_001928961	MYB	PREDICTED: transcriptional activator Myb isoform 1	2					NP_001093666	EIF4A1	eukaryotic initiation factor 4A-I	#N/A	0
XP_001925067	TRPM3	PREDICTED: transient receptor potential cation channel subfamily M member 3 isoform 1	2					NP_001094496	SQLE	squalene monooxygenase	#N/A	0
XP_001925514	SEC63	PREDICTED: translocation protein SEC63 homolog	1					ABU24356	SLA-DQB1	MHC class II antigen	#N/A	0
XP_001928880	LOC100157822	PREDICTED: transmembrane protein 180-like	2					NP_001095293	EHMT2	histone-lysine N-methyltransferase, H3 lysine-9 specific 3	#N/A	0
XP_001927957	LOC100157293	PREDICTED: transmembrane protein 71	2					NP_001098758	COL5A3	collagen alpha-3	#N/A	0
XP_001928415	TRIM35	PREDICTED: tripartite motif-containing protein 35	2					NP_001098765	NOD2	nucleotide-binding oligomerization domain-containing protein 2	#N/A	0
XP_001928233	TUBA1A	PREDICTED: tubulin alpha-1D chain	5					NP_001098773	MDM2	E3 ubiquitin-protein ligase Mdm2	#N/A	0
XP_001928203	TDRD6	PREDICTED: tudor domain-containing protein 6	3					NP_001098774	COPS4	COP9 signalosome complex subunit 4	#N/A	0
XP_001924715	TDRD7	PREDICTED: tudor domain-containing protein 7	1					ABX39533	CAST	calpastatin	#N/A	0
XP_001926285	LOC100152890	PREDICTED: tyrosine-protein kinase Lyn-like	1					NP_001106150	CBLN3	cerebellin-3 precursor	#N/A	0
XP_001925648	USP40	PREDICTED: ubiquitin carboxyl-terminal hydrolase 40, partial	3					NP_001090990	PGRMC2	membrane-associated progesterone receptor component 2	#N/A	0
XP_001927765	USP8	PREDICTED: ubiquitin carboxyl-terminal hydrolase 8	3					NP_001106484	PLA2G7	platelet-activating factor acetylhydrolase precursor	#N/A	0
XP_001925271	BAP1	PREDICTED: ubiquitin carboxyl-terminal hydrolase BAP1	1					NP_001107744	SIRT7	NAD-dependent deacetylase sirtuin-7	#N/A	0
XP_001929657	UFD1L	PREDICTED: ubiquitin fusion degradation protein 1 homolog, partial	1					NP_001116463	ASCL2	achaete-scute homolog 2	#N/A	0
XP_001925999	LOC100153134	PREDICTED: uncharacterized protein C14orf166B homolog	9					NP_001116589	GNAI3	guanine nucleotide-binding protein G	#N/A	0
XP_001927928	LOC100154970	PREDICTED: Uncharacterized protein C1orf161 homolog	1					NP_001116673	TFAP2C	transcription factor AP-2 gamma	#N/A	0
XP_001927133	LOC100155899	PREDICTED: uncharacterized protein C1orf198 homolog	2					NP_001116631	PDE4A	cAMP-specific 3',5'-cyclic phosphodiesterase 4A	#N/A	0
XP_001924316	LOC100153417	PREDICTED: uncharacterized protein C8orf37 homolog	3					NP_001116672	TES	testin	#N/A	0
XP_001927493	VPS28	PREDICTED: vacuolar protein sorting-associated protein 28 homolog	4					NP_001116577	DDR1	epithelial discoidin domain-containing receptor 1 precursor	#N/A	0
XP_001929575	VANGL1	PREDICTED: vang-like protein 1	1					NP_001116565	CD163L1	scavenger receptor cysteine-rich type 1 protein M160 precursor	#N/A	0
XP_001928417	FIGF	PREDICTED: vascular endothelial growth factor D	9					CAQ34768	CNGA3	cyclic nucleotide gated channel alpha 3	#N/A	0
XP_001925202	VIL1	PREDICTED: villin 1	1					NP_001120696	PEG10	retrotransposon-derived protein PEG10 isoform 1	#N/A	0
XP_001924391	WDR11	PREDICTED: WD repeat-containing protein 11	2					NP_001121944	HSD17B1	estradiol 17-beta-dehydrogenase 1	#N/A	0
XP_001928501	LOC100157444	PREDICTED: WD repeat-containing protein 63	13					NP_001121935	ARHGEF2	rho guanine nucleotide exchange factor 2	#N/A	0
XP_001929491	WDR96	PREDICTED: WD repeat-containing protein 96, partial	1					NP_001121962	PROX1	prospero homeobox protein 1	#N/A	0
XP_001924746	YLPM1	PREDICTED: YLP motif-containing protein 1	2					XP_001925977	MAP3K4	PREDICTED: mitogen-activated protein kinase kinase kinase 4	#N/A	0
XP_001927722	ZNF193	PREDICTED: zinc finger protein 193	1					XP_001925923	LOC100154066	PREDICTED: olfactory receptor 1L8-like	#N/A	0
XP_001924508	ZNF407	PREDICTED: zinc finger protein 407, partial	1					NP_001163990	LHX2	LIM/homeobox protein Lhx2	#N/A	0
XP_001926199	ZNF462	PREDICTED: zinc finger protein 462	3					XP_001924716	RALGPS1	PREDICTED: ras-specific guanine nucleotide-releasing factor RalGPS1 isoform 1	#N/A	0
XP_001928172	ZNF518A	PREDICTED: zinc finger protein 518A	2					XP_001926165	LOC100155372	PREDICTED: olfactory receptor 8K3-like	#N/A	0
XP_001928396	ZNF605	PREDICTED: zinc finger protein 605 isoform 1	1					NP_001191124	PALM2	paralemmin-2	#N/A	0
XP_001926224	ZNF618	PREDICTED: zinc finger protein 618	2					XP_001929010	RG9MTD3	PREDICTED: tRNA methyltransferase 10 homolog B	#N/A	0
XP_001926891	LOC100156972	PREDICTED: zinc finger protein 664-like	1					XP_001926178	IFT74	PREDICTED: intraflagellar transport protein 74 homolog	#N/A	0
XP_001925562	ZNF704	PREDICTED: zinc finger protein 704	13					XP_001924665	NEMF	PREDICTED: nuclear export mediator factor NEMF	#N/A	0
XP_001929265	LOC100156191	PREDICTED: zygote arrest 1-like protein, partial	1					XP_001925025	ATG14	PREDICTED: beclin 1-associated autophagy-related key regulator	#N/A	0
ABG01907	NR1I2	pregnane X receptor variant 6	1					XP_001924508	ZNF407	PREDICTED: zinc finger protein 407, partial	#N/A	0
NP_001104727	LMNA	prelamin-A/C	10					XP_001929169	PTPLAD1	PREDICTED: 3-hydroxyacyl-CoA dehydratase 3 isoform 1	#N/A	0
ACI04162	PRPF3	pre-mRNA processing factor 3-like protein	1					XP_001927245	MAPKBP1	PREDICTED: mitogen-activated protein kinase-binding protein 1 isoform 1	#N/A	0
NP_001185848	PSAP	proactivator polypeptide precursor	1					XP_001928575	LOC100156658	PREDICTED: protein FAM81A-like	#N/A	0
NP_998969	DDX58	probable ATP-dependent RNA helicase DDX58	1					XP_001925514	SEC63	PREDICTED: translocation protein SEC63 homolog	#N/A	0
NP_001004050	PREP	prolyl endopeptidase	517					XP_001925353	LOC100156170	PREDICTED: histone deacetylase 2-like	#N/A	0
NP_999066	PCCB	propionyl-CoA carboxylase beta chain, mitochondrial precursor	11					XP_001928555	RWDD1	PREDICTED: RWD domain-containing protein 1 isoform 1	#N/A	0
NP_001121962	PROX1	prospero homeobox protein 1	1					XP_001926966	MOXD1	PREDICTED: monooxygenase, DBH-like 1	#N/A	0
NP_001116622	NPG3	protegrin-3 precursor	8					XP_001925474	LOC100153245	PREDICTED: F-box/LRR-repeat protein 6-like	#N/A	0
NP_001090974	BTG2	protein BTG2	1					XP_001925423	LOC100156175	PREDICTED: putative deoxyribonuclease TATDN1-like	#N/A	0
NP_001072131	PARK7	protein DJ-1	2					XP_001925015	LOC100157655	PREDICTED: exostosin-1	#N/A	0
NP_999207	NTAN1	protein N-terminal asparagine amidohydrolase	1					NP_001230603	DNTTIP2	deoxynucleotidyltransferase terminal-interacting protein 2	#N/A	0
NP_001090935	PET100	protein PET100 homolog, mitochondrial	5					XP_001927032	LOC100152734	PREDICTED: rho GTPase-activating protein 29-like	#N/A	0
NP_999502	PPP1R14A	protein phosphatase 1 regulatory subunit 14A	2					NP_001165012	ATP1A2	sodium/potassium-transporting ATPase subunit alpha-2	#N/A	0
NP_001106913	UNC45B	protein unc-45 homolog B	1					XP_001929174	LOC100152827	PREDICTED: high affinity immunoglobulin epsilon receptor subunit alpha-like	#N/A	0
NP_001116457	F2	prothrombin precursor	2					XP_001928089	LOC100155112	PREDICTED: solute carrier family 25 member 44-like	#N/A	0
NP_001106690	MOS	proto-oncogene serine/threonine-protein kinase mos	8					XP_001926993	DCST2	PREDICTED: DC-STAMP domain-containing protein 2	#N/A	0
NP_001230606	P2RY10	putative P2Y purinoceptor 10	1					XP_001929637	LOC100157114	PREDICTED: cornifin-B-like	#N/A	0
NP_999514	PC	pyruvate carboxylase, mitochondrial	3					XP_001927928	LOC100154970	PREDICTED: Uncharacterized protein C1orf161 homolog	#N/A	0
NP_001001643	GDI2	rab GDP dissociation inhibitor beta	5					XP_001929412	RBM15	PREDICTED: putative RNA-binding protein 15 isoform 1	#N/A	0
NP_001026953	RAB14	ras-related protein Rab-14	1					XP_001925705	SARS	PREDICTED: seryl-tRNA synthetase, cytoplasmic	#N/A	0
NP_001026957	RAB1A	ras-related protein Rab-1A	1					XP_001927356	LOC100153381	PREDICTED: transcription elongation factor B polypeptide 1-like isoform 1	#N/A	0
NP_001116657	RAP2A	ras-related protein Rap-2a precursor	5					XP_001925841	LOC100156516	PREDICTED: protein FAM110B-like	#N/A	0
NP_001090931	ROMO1	reactive oxygen species modulator 1	1					XP_001925963	LOC100153946	PREDICTED: CCAAT/enhancer-binding protein delta-like	#N/A	0
AAD53052	RGS1	regulator of G-protein signalling 1	1					XP_001924895	LOC100153809	PREDICTED: 4-trimethylaminobutyraldehyde dehydrogenase	#N/A	0
NP_001123685	RXRG	retinoic acid receptor RXR-gamma	1					XP_001924473	NBN	PREDICTED: nibrin	#N/A	0
NP_001120696	PEG10	retrotransposon-derived protein PEG10 isoform 1	1					NP_001230996	TAB1	TGF-beta-activated kinase 1 and MAP3K7-binding protein 1	#N/A	0
NP_001231169	ARHGDIB	Rho GDP dissociation inhibitor	1					XP_001928922	LOC100154485	PREDICTED: cyclin-T1-like	#N/A	0
NP_001121935	ARHGEF2	rho guanine nucleotide exchange factor 2	1					XP_001929315	LOC100157304	PREDICTED: hypothetical protein LOC100157304	#N/A	0
NP_999386	RHO	rhodopsin	1					XP_001927863	LRIG3	PREDICTED: leucine-rich repeats and immunoglobulin-like domains 3	#N/A	0
ABD77175	RPL18	ribosomal protein L18	1					XP_001926390	EEA1	PREDICTED: early endosome antigen 1	#N/A	0
NP_001230116	MAT1A	S-adenosylmethionine synthase isoform type-1	1					NP_001163991	CCT2	T-complex protein 1 subunit beta	#N/A	0
NP_001116565	CD163L1	scavenger receptor cysteine-rich type 1 protein M160 precursor	1					XP_001926507	RASSF8	PREDICTED: ras association domain-containing protein 8	#N/A	0
NP_001230335	SFRP5	secreted frizzled-related protein 5 precursor	1					NP_001231169	ARHGDIB	Rho GDP dissociation inhibitor	#N/A	0
NP_001128295	SEPP1	selenoprotein P precursor	14					XP_001927870	RIMKLB	PREDICTED: beta-citryl-glutamate synthase B isoform 1	#N/A	0
NP_001033096	SRSF1	serine/arginine-rich splicing factor 1	2					XP_001925793	LEPREL2	PREDICTED: prolyl 3-hydroxylase 3	#N/A	0
NP_001116552	ATM	serine-protein kinase ATM	11					XP_001926235	LOC100156606	PREDICTED: p21-activated protein kinase-interacting protein 1	#N/A	0
NP_001005208	ALB	serum albumin precursor	1404					XP_001926686	NUP153	PREDICTED: nuclear pore complex protein Nup153	#N/A	0
NP_999225	ESD	S-formylglutathione hydrolase	2					XP_001927812	RCOR1	PREDICTED: REST corepressor 1	#N/A	0
NP_001139340	TRPC4	short transient receptor potential channel 4	1					XP_001927090	TTC8	PREDICTED: tetratricopeptide repeat protein 8 isoform 1	#N/A	0
CAA80408	---	short type I interferon	1					XP_001928768	CCDC88C	PREDICTED: protein Daple	#N/A	0
ABS19664	SIGLEC-1	sialoadhesin	2					NP_001172092	ERH	enhancer of rudimentary homolog	#N/A	0
NP_001230337	SUDS3	sin3 histone deacetylase corepressor complex component SDS3	1					XP_001925707	LOC100154536	PREDICTED: pecanex-like protein 1, partial	#N/A	0
ABI34865	SIRT1	sirtuin1	1					XP_001927907	EDC3	PREDICTED: enhancer of mRNA-decapping protein 3	#N/A	0
NP_001157493	SLC5A1	sodium/glucose cotransporter 1	1					NP_001177160	SSTR1	somatostatin receptor type 1	#N/A	0
NP_001004032	SPAI-2	sodium/potassium ATPase inhibitor SPAI-2 precursor	6					NP_001177147	FAM177A1	family with sequence similarity 177, member A1	#N/A	0
NP_001165012	ATP1A2	sodium/potassium-transporting ATPase subunit alpha-2	1					XP_001924448	LOC100158068	PREDICTED: RNA-binding protein Nova-1-like	#N/A	0
ABS50359	SLC2A5	solute carrier family 2 member 5	1					NP_001137165	GZMH	granzyme H precursor	#N/A	0
ACF33816	SLC30A2	solute carrier family 30 member 2	4					XP_001926763	LOC100152844	PREDICTED: epimerase family protein SDR39U1-like isoform 1	#N/A	0
ACI45559	SLC30A5	solute carrier family 30 member 5	1					XP_001927768	LOC100156094	PREDICTED: leukotriene B4 receptor 2-like	#N/A	0
NP_001177160	SSTR1	somatostatin receptor type 1	1					XP_001924449	LOC100157564	PREDICTED: CCAAT/enhancer-binding protein epsilon-like	#N/A	0
NP_001123449	SPAG11	sperm associated antigen 11	4					XP_001929429	LOC100154725	PREDICTED: olfactory receptor 4K3-like	#N/A	0
NP_001185849	SPATA3	spermatogenesis-associated protein 3	4					XP_001927931	LOC100156339	PREDICTED: olfactory receptor 4F3/4F16/4F29-like	#N/A	0
NP_001094496	SQLE	squalene monooxygenase	1					XP_001924745	LOC100156995	PREDICTED: olfactory receptor 11H12-like	#N/A	0
NP_001161108	NSDHL	sterol-4-alpha-carboxylate 3-dehydrogenase, decarboxylating	1					XP_001925100	LOC100156446	PREDICTED: long-chain-fatty-acid--CoA ligase ACSBG1-like	#N/A	0
NP_999103	OXCT1	succinyl-CoA:3-ketoacid coenzyme A transferase 1, mitochondrial precursor	4					NP_001157983	BCL2A1	bcl-2-related protein A1	#N/A	0
ABI93212	LOC767626	suppressor of variegation 3-9-like protein 1	1					NP_001231332	ETFA	electron-transfer-flavoprotein, alpha polypeptide	#N/A	0
AAT98289	---	T cell receptor beta	4					XP_001927722	ZNF193	PREDICTED: zinc finger protein 193	#N/A	0
AAT98353	---	T cell receptor beta	1					NP_001177164	RING1	E3 ubiquitin-protein ligase RING1	#N/A	0
AAT98124	---	T cell receptor beta	1					NP_001231093	PRIM2	DNA primase large subunit	#N/A	0
AAT98355	---	T cell receptor beta	1					XP_001929450	FKBP5	PREDICTED: LOW QUALITY PROTEIN: peptidyl-prolyl cis-trans isomerase FKBP5	#N/A	0
ABM65102	TAF4B	TATA binding protein associated factor 4b	1					XP_001927611	RAB44	PREDICTED: ras-related protein Rab-44	#N/A	0
NP_001230356	TCP1	T-complex protein 1 subunit alpha	1					XP_001924602	MDGA1	PREDICTED: MAM domain-containing glycosylphosphatidylinositol anchor protein 1	#N/A	0
NP_001163991	CCT2	T-complex protein 1 subunit beta	1					XP_001929265	LOC100156191	PREDICTED: zygote arrest 1-like protein, partial	#N/A	0
NP_001231109	CCT3	T-complex protein 1 subunit gamma	2					XP_001927006	LOC100157236	PREDICTED: LOW QUALITY PROTEIN: exosome complex component RRP43-like	#N/A	0
AAM55451	---	TCR-delta chain CDR3 region	1					XP_001924930	LOC100156844	PREDICTED: fibroblast growth factor 14-like isoform 1	#N/A	0
NP_999395	TNC	tenascin precursor	2					XP_001925730	ASTE1	PREDICTED: protein asteroid homolog 1	#N/A	0
NP_001116676	TN-X	tenascin-X precursor	2					XP_001926835	CCDC13	PREDICTED: coiled-coil domain-containing protein 13	#N/A	0
NP_001116672	TES	testin	1					XP_001926855	LZTFL1	PREDICTED: leucine zipper transcription factor-like 1	#N/A	0
NP_001230996	TAB1	TGF-beta-activated kinase 1 and MAP3K7-binding protein 1	1					XP_001927797	MSL2	PREDICTED: male-specific lethal 2 homolog	#N/A	0
NP_001230604	TPMT	thiopurine S-methyltransferase	1					XP_001928489	GNL3	PREDICTED: guanine nucleotide-binding protein-like 3	#N/A	0
NP_999478	TXN	thioredoxin	2					XP_001928927	LOC100152256	PREDICTED: cysteine-rich with EGF-like domain protein 1-like	#N/A	0
AAN06824	TXNRD1	thioredoxin reductase	3					XP_001924800	LOC100153698	PREDICTED: acyl-CoA dehydrogenase family member 11	#N/A	0
NP_999319	TXNRD1	thioredoxin reductase 1, cytoplasmic	1					XP_001927661	REEP4	PREDICTED: receptor expression-enhancing protein 4 isoform 2	#N/A	0
AAA51296	---	This CDS feature is included to show the translation of the corresponding C_region. Presently translation qualifiers on C_region features are illegal, partial	6					XP_001924235	LOC100157954	PREDICTED: disintegrin and metalloproteinase domain-containing protein 7-like	#N/A	0
NP_001231465	THBS1	thrombospondin 1 precursor	3					XP_001928822	FZD3	PREDICTED: frizzled-3	#N/A	0
NP_999211	TBXAS1	thromboxane-A synthase	1					XP_001926837	KIF13B	PREDICTED: kinesin family member 13B	#N/A	0
NP_999329	TIGD4	tigger transposable element-derived protein 4	1					XP_001929430	DNMBP	PREDICTED: dynamin-binding protein	#N/A	0
AAD00528	TTNLOC100620261	titin, partial	5					NP_001136368	ERLIN1	erlin-1	#N/A	0
NP_999252	CD80	T-lymphocyte activation antigen CD80 precursor	5					XP_001929566	CWF19L1	PREDICTED: CWF19-like protein 1 isoform 1	#N/A	0
NP_998926	TLR2	toll-like receptor 2 precursor	3					XP_001928912	ACTR1A	PREDICTED: alpha-centractin	#N/A	0
NP_001090913	TLR3	toll-like receptor 3 precursor	3					XP_001925009	RBM20	PREDICTED: probable RNA-binding protein 20	#N/A	0
ACE62926	TLR4	toll-like receptor 4	6					XP_001928730	TCF7L2	PREDICTED: transcription factor 7-like 2 isoform 1	#N/A	0
NP_001106510	TLR4	toll-like receptor 4 precursor	15					XP_001926877	LOC100157918	PREDICTED: PH domain-containing protein C10orf81-like	#N/A	0
NP_001116674	TLR5	toll-like receptor 5 precursor	5					NP_001230116	MAT1A	S-adenosylmethionine synthase isoform type-1	#N/A	0
NP_999123	TLR9	toll-like receptor 9 precursor	1					XP_001927773	MMRN2	PREDICTED: multimerin-2	#N/A	0
NP_001116673	TFAP2C	transcription factor AP-2 gamma	1					XP_001924567	PCDH15	PREDICTED: protocadherin-15 isoform 1	#N/A	0
BAF62309	SOX18	transcription factor SOX-18	8					XP_001925737	A1CF	PREDICTED: APOBEC1 complementation factor isoform 1	#N/A	0
O11780	---	Transforming growth factor-beta-induced protein ig-h3	1					XP_001927707	MINPP1	PREDICTED: multiple inositol polyphosphate phosphatase 1	#N/A	0
NP_001124201	TRPV4	transient receptor potential cation channel subfamily V member 4	1					XP_001928966	KIF20B	PREDICTED: kinesin family member 20B	#N/A	0
ABR01161	---	transposase	6					NP_001230595	ACTN2	alpha-actinin-2	#N/A	0
NP_999377	TTR	transthyretin precursor	3					NP_001185848	PSAP	proactivator polypeptide precursor	#N/A	0
NP_999127	HADHA	trifunctional enzyme subunit alpha, mitochondrial	4					XP_001929016	CLIP1	PREDICTED: CAP-Gly domain-containing linker protein 1	#N/A	0
NP_001032228	TPI1	triosephosphate isomerase	1					XP_001926184	MLXIP	PREDICTED: MLX-interacting protein	#N/A	0
NP_001038048	TYW3	tRNA wybutosine-synthesizing protein 3 homolog	1					XP_001929442	ANAPC7	PREDICTED: anaphase-promoting complex subunit 7	#N/A	0
NP_001123419	TPM2	tropomyosin beta chain	2					NP_001230337	SUDS3	sin3 histone deacetylase corepressor complex component SDS3	#N/A	0
P00761	---	Trypsin	5					XP_001926451	LOC100156646	PREDICTED: synaptic vesicle 2-related protein-like	#N/A	0
NP_001070682	STIP	tuftelin-interacting protein 11	6					XP_001924721	SEZ6L	PREDICTED: seizure related 6 homolog	#N/A	0
NP_999187	TNF	tumor necrosis factor	2					XP_001927525	EIF4ENIF1	PREDICTED: eukaryotic translation initiation factor 4E transporter isoform 1	#N/A	0
NP_999134	TNFRSF1A	tumor necrosis factor receptor superfamily member 1A precursor	1					XP_001926988	RIMBP3	PREDICTED: RIMS-binding protein 3A	#N/A	0
BAE93248	COL6A1	type VI collagen alpha-1 chain	7					XP_001929618	LOC100156779	PREDICTED: testis-specific serine/threonine-protein kinase 2-like	#N/A	0
BAE93249	COL6A1	type VI collagen alpha-1 chain	1					XP_001927516	LOC100152722	PREDICTED: protein HIRA	#N/A	0
BAE93251	COL6A2	type VI collagen alpha-2 chain	5					XP_001929657	UFD1L	PREDICTED: ubiquitin fusion degradation protein 1 homolog, partial	#N/A	0
NP_001121930	AXL	tyrosine-protein kinase receptor UFO precursor	3					XP_001927338	LOC100155366	PREDICTED: centrosomal protein of 44 kDa-like	#N/A	0
NP_001098422	SYK	tyrosine-protein kinase SYK	13					XP_001928396	ZNF605	PREDICTED: zinc finger protein 605 isoform 1	#N/A	0
NP_001070695	UCHL3	ubiquitin carboxyl-terminal hydrolase isozyme L3	1					XP_001926891	LOC100156972	PREDICTED: zinc finger protein 664-like	#N/A	0
NP_001070687	UBE2J1	ubiquitin-conjugating enzyme E2 J1	1					XP_001927308	CCDC93	PREDICTED: coiled-coil domain-containing protein 93	#N/A	0
NP_999102	FAU	ubiquitin-like protein FUBI precursor	17					XP_001925561	SLC23A3	PREDICTED: solute carrier family 23 member 3	#N/A	0
NP_001193376	GALNTL2	UDP-N-acetyl-alpha-D-galactosamine:polypeptide N-acetylgalactosaminyltransferase-like 2 precursor	1					XP_001925901	LOC100152572	PREDICTED: LOW QUALITY PROTEIN: mitogen-activated protein kinase kinase kinase MLT	#N/A	0
Q29561	---	UMP-CMP kinase	1					XP_001927740	PRKRA	PREDICTED: interferon-inducible double stranded RNA-dependent protein kinase activator A	#N/A	0
NP_001121921	C17H20orf86	uncharacterized protein LOC100144514	26					XP_001926144	SNX25	PREDICTED: sorting nexin-25 isoform 1	#N/A	0
NP_001231544	C14H10orf32	uncharacterized protein LOC100157047	2					NP_001172103	DAPL1	death associated protein-like 1	#N/A	0
NP_999186	MYO6	unconventional myosin-VI	1					XP_001926187	PLCB1	PREDICTED: 1-phosphatidylinositol-4,5-bisphosphate phosphodiesterase beta-1	#N/A	0
ACI43389	VPS26B	vacuolar protein sorting 26-like protein B	4					XP_001924870	EPB41L1	PREDICTED: erythrocyte membrane protein band 4.1-like 1 isoform 1	#N/A	0
CAN13336	VARS	valyl-tRNA synthetase 2	1					XP_001925314	RBL1	PREDICTED: retinoblastoma-like protein 1	#N/A	0
ACF37106	KDR	vascular endothelial growth factor receptor 2	1					XP_001925792	TTI1	PREDICTED: TEL2-interacting protein 1 homolog	#N/A	0
P02543	VIM	Vimentin	22					NP_001161108	NSDHL	sterol-4-alpha-carboxylate 3-dehydrogenase, decarboxylating	#N/A	0
ABA39527	---	vimentin, partial	27					XP_001925293	LOC100152537	PREDICTED: protein FAM70A-like isoform 1	#N/A	0
NP_999099	VCL	vinculin	10					XP_001924366	THOC2	PREDICTED: THO complex subunit 2	#N/A	0
NP_999269	VTN	vitronectin precursor	14					XP_001926395	LOC100154211	PREDICTED: cellular nucleic acid-binding protein-like	#N/A	0
NP_999125	VDAC1	voltage-dependent anion-selective channel protein 1	2					XP_001927882	LOC100153571	PREDICTED: constitutive coactivator of PPAR-gamma-like protein 2-like	#N/A	0
NP_999534	VDAC2	voltage-dependent anion-selective channel protein 2	1					NP_001123490	PDE4B	cAMP-specific 3',5'-cyclic phosphodiesterase 4B isoform 2	#N/A	0
Q28833	VWF	von Willebrand factor	1					NP_001124201	TRPV4	transient receptor potential cation channel subfamily V member 4	#N/A	0
NP_999405	ATP6V1H	V-type proton ATPase subunit H	4					ABS50359	SLC2A5	solute carrier family 2 member 5	#N/A	0
NP_001106920	ZFP64	zinc finger protein 64	2					ACI04162	PRPF3	pre-mRNA processing factor 3-like protein	#N/A	0
AAG38823	ZFX	zinc finger protein ZFX	1					ACI45559	SLC30A5	solute carrier family 30 member 5	#N/A	0
*Genbank or Uniprot accession numbers

## Sheet: Harmonic Blade
Supplementary table 2C. Total number of proteins and the corresponding number of peptides identified in harmonic blade incision dataset
Accession*	Gene Symbol	Protein name	Number of peptides
NP_999240	CYP24A1	1,25-dihydroxyvitamin D	3
NP_001038033	AKR1E2	1,5-anhydro-D-fructose reductase	1
NP_001012407	ABHD5	1-acylglycerol-3-phosphate O-acyltransferase ABHD5	2
NP_001028180	AGPAT1	1-acyl-sn-glycerol-3-phosphate acyltransferase alpha	1
NP_001124006	AGPAT2	1-acyl-sn-glycerol-3-phosphate acyltransferase beta precursor	1
NP_001177161	DECR1	2,4-dienoyl-CoA reductase, mitochondrial	1
NP_001116555	BCKDHA	2-oxoisovalerate dehydrogenase subunit alpha, mitochondrial	4
NP_001230334	MRPL44	39S ribosomal protein L44, mitochondrial	1
CAD98791	B3GAT3	3-beta-glucuronosyltransferase	1
Q29308	RPS19	40S ribosomal protein S19	1
NP_001032223	RPSA	40S ribosomal protein SA	1
B40203	---	4-alpha-glucanotransferase	1
NP_999389	HPD	4-hydroxyphenylpyruvate dioxygenase	1
NP_999431	PRKAA2	5'-AMP-activated protein kinase catalytic subunit alpha-2	2
NP_001001642	PRKAG1	5'-AMP-activated protein kinase subunit gamma-1	1
NP_999591	CYP8B1	5-beta-cholestane-3-alpha,7-alpha-diol 12-alpha-hydroxylase	1
NP_001157491	HTR2B	5-hydroxytryptamine receptor 2B	1
NP_001092068	LOC100049695	60S acidic ribosomal protein P0	2
NP_001001638	RPL11	60S ribosomal protein L11	2
NP_001123427	RPL23	60S ribosomal protein L23	3
NP_001090948	RPL27	60S ribosomal protein L27	4
NP_001001636	RPL32	60S ribosomal protein L32	1
NP_999491	RPL35	60S ribosomal protein L35	1
NP_001107756	RPL5	60S ribosomal protein L5	4
Q29375	---	60S ribosomal protein L7a	10
NP_001116664	RPL7L1	60S ribosomal protein L7-like 1	58
AAT75226	ARID1B	6A3-5 protein	7
P14332	PGD	6-phosphogluconate dehydrogenase, decarboxylating	2
A26208	---	acetyl-CoA C-acetyltransferase	1
NP_001107741	ACACA	acetyl-CoA carboxylase 1	1
NP_001137167	ACSS2	acetyl-coenzyme A synthetase, cytoplasmic	2
NP_001161267	ACTA1	actin, alpha skeletal muscle	50
Q6QAQ1	ACTB	Actin, cytoplasmic 1	30
AAT79534	ACSL1	acyl coenzyme A synthetase long-chain 1	1
ABA54553	ADAMTS1	ADAM metallopeptidase with thrombospondin type 1 motif, 1	1
BAF62313	AP3D1	adaptor-related protein complex 3, delta-1 subunit	1
NP_001230445	AP3M1	adaptor-related protein complex 3, mu 1 subunit	3
NP_001191321	ADCY10	adenylate cyclase type 10	1
ABQ95350	ADIPOQ	adiponectin	3
NP_001026961	LOC595121	ADP-ribosylation factor-like protein 4A	1
NP_001121954	MGAT2	alpha-1,6-mannosyl-glycoprotein 2-beta-N-acetylglucosaminyltransferase	1
NP_001116544	ADRA1A	alpha-1A adrenergic receptor	2
NP_998952	SERPINA3-2	alpha-1-antichymotrypsin 2 precursor	101
NP_999560	SERPINA1	alpha-1-antitrypsin precursor	5
CAE46112	ADRA1B	alpha-1B adrenergic receptor	1
P29700	FETUIN	Alpha-2-HS-glycoprotein	9
NP_001230595	ACTN2	alpha-actinin-2	2
NP_999482	AFP	alpha-fetoprotein precursor	7
NP_001001640	MAOA	amine oxidase	13
NP_999541	AREG	amphiregulin precursor	2
ABD52875	CSPG4	AN2/NG2 proteoglycan	1
NP_998973	ANGPT2	angiopoietin-2 precursor	1
NP_001003926	ANGPTL3	angiopoietin-related protein 3 precursor	1
NP_001121934	RAI14	ankycorbin	1
NP_001005726	ANXA2	annexin A2	36
NP_001230528	ANXA8	annexin A8	3
P80054	PR39	Antibacterial protein PR-39	1
NP_001123430	SERPINC1	antithrombin-III precursor	8
NP_001092055	AP3B1	AP-3 complex subunit beta-1	4
NP_999563	APOA1	apolipoprotein A-I preproprotein	145
NP_001173223	APOA2	apolipoprotein A-II precursor	3
NP_999553	APOA4	apolipoprotein A-IV precursor	21
NP_001002801	APOC3	apolipoprotein C-III precursor	4
NP_999473	APOE	apolipoprotein E precursor	3
NP_999107	C4BPA	apolipoprotein R precursor	1
NP_999096	ALOX12	arachidonate 12-lipoxygenase, 12S-type	1
ACI22693	ASF1B	ASF1 anti-silencing function 1 homolog B	1
NP_001116549	ASPA	aspartoacylase	6
NP_001172071	ATP5A1	ATP synthase subunit alpha, mitochondrial	16
NP_001038071	LOC733678	ATP synthase subunit O, mitochondrial precursor	1
C33429	---	ATPase inhibitor 3 - pig	3
ABD66748	ABCC1	ATP-binding cassette sub-family C member 1, partial	1
NP_999175	ABCG2	ATP-binding cassette sub-family G member 2	1
NP_001098772	ACLY	ATP-citrate synthase isoform 2	8
NP_001032229	ATG5	autophagy protein 5	1
NP_001090962	CD72	B-cell differentiation antigen CD72	2
NP_001037995	BECN1	beclin-1	3
NP_999601	ST6GALNAC-V	beta-galactosamide alpha-2,6-sialyltransferase	1
NP_001116593	GUSB	beta-glucuronidase precursor	1
NP_001116693	HEXA	beta-hexosaminidase subunit alpha precursor	5
Q9GKQ6	BGN	Biglycan	28
NP_001034834	BMPR1B	bone morphogenetic protein receptor type-1B	1
NP_001230378	ZNHIT6	box C/D snoRNA protein 1	1
NP_001005727	BPIFA1	BPI fold-containing family A member 1 precursor	1
BAG09491	BRCA1	breast cancer type 1 susceptibility protein	2
NP_001103415	CDH13	cadherin-13 precursor	1
NP_998911	CRSP3	calcitonin receptor-stimulating peptide 3 precursor	1
NP_999546	CAMK2D	calcium/calmodulin-dependent protein kinase type II subunit delta	5
NP_999313	CLCA1	calcium-activated chloride channel regulator 1 precursor	1
NP_999137	CAPN1	calpain-1 catalytic subunit	1
NP_999232	CAST	calpastatin	1
P28491	CALR	Calreticulin	1
NP_999340	ARPP-19	cAMP-regulated phosphoprotein 19	5
NP_001116631	PDE4A	cAMP-specific 3',5'-cyclic phosphodiesterase 4A	2
NP_001008688	CA3	carbonic anhydrase 3	1
CAA42701	ACAN	cartilage aggregating proteoglycan	1
NP_001026949	CASP8	caspase-8	2
NP_001001620	CCR3	C-C chemokine receptor type 3	3
AAR16430	LOC396634	CD45 antigen isoform 1 precursor	1
NP_998939	CD74	CD74 antigen	1
NP_001230524	C5H12orf11	cell cycle regulator Mat89Bb homolog	1
NP_001106166	CIDEA	cell death activator CIDE-A	2
NP_001157981	CRABP2	cellular retinoic acid-binding protein 2	1
NP_998901	PDE3A	cGMP-inhibited 3',5'-cyclic phosphodiesterase A	7
AAC48775	---	ch4 and secrete domains of swine IgM	5
1H76_A	TF	Chain A, Pig Muscle 3-Phosphoglycerate Kinase	163
2GSR_B	GSTP1	Chain B, Class Pi Glutathione S-Transferase	2
2FPP_B	SUCLG2	Chain B, Gtp-Specific Succinyl-Coa Synthetase	1
1QPW_C	LOC100737768	Chain C, Hemoglobin	1072
1ZP0_C	LOC100524676	Chain C, Mitochondrial Respiratory Complex Ii	5
1QPW_D	HBB	Chain D, Hemoglobin	600
1MLD_D	MDH2	Chain D, Mitochondrial Malate Dehydrogenase	4
NP_001123720	SLC26A3	chloride anion exchanger	1
NP_001230197	CHTOP	chromatin target of PRMT1 protein	1
ABG88024	IGF1	class 2 insulin-like growth factor I	1
CAR58101	LOC396566	claudin 1	2
NP_999136	CLU	clusterin precursor	13
NP_999332	F8	coagulation factor VIII precursor	8
CAJ80802	COL1A1	collagen alpha-1	1
NP_001098759	COL5A2	collagen alpha-2	1
NP_999174	C3	complement C3 precursor	23
NP_001116561	C4	complement C4 precursor	12
NP_001001646	C5	complement C5 precursor	11
NP_001090918	C6	complement component C6 precursor	2
NP_001090921	LOC100037955	complement component C8G precursor	1
NP_001095294	CFB	complement factor B precursor	1
NP_999413	HSD11B1	corticosteroid 11-beta-dehydrogenase isozyme 1	1
NP_001038086	CDK5	cyclin-dependent kinase 5	2
NP_001095286	CDK5R1	cyclin-dependent kinase 5 activator 1	4
NP_001007518	COX5B	cytochrome c oxidase subunit 5B, mitochondrial precursor	2
BAD06180	CYP3A22	cytochrome P450	4
BAD06181	CYP2D25	cytochrome P-450	1
NP_999596	CYP19A3	cytochrome P450 19 type III	4
NP_999578	CYP2B22	cytochrome P450 2B22 precursor	2
NP_999586	CYP2E1	cytochrome P450 2E1	4
NP_999588	CYP3A29	cytochrome P450 3A29	2
NP_999589	CYP4A24	cytochrome P450 4A24	1
NP_999085	DCN	decorin precursor	27
NP_001231347	DLL4	delta-like protein 4 precursor	5
NP_001230603	DNTTIP2	deoxynucleotidyltransferase terminal-interacting protein 2	1
NP_001001535	DES	desmin	2
NP_001030612	DSG1	desmoglein-1 precursor	1
NP_999159	DLAT	dihydrolipoyllysine-residue acetyltransferase component of pyruvate dehydrogenase complex, mitochondrial precursor	1
NP_999562	DLST	dihydrolipoyllysine-residue succinyltransferase component of 2-oxoglutarate dehydrogenase complex, mitochondrial precursor	2
NP_001230608	DPH5	diphthine synthase	1
O77633	ADAM10	Disintegrin and metalloproteinase domain-containing protein 10	33
NP_999122	ADAM2	disintegrin and metalloproteinase domain-containing protein 2 precursor	14
NP_001027526	DNMT1	DNA (DNA cytosine-5-)-methyltransferase 1	1
NP_001231093	PRIM2	DNA primase large subunit	4
NP_001116654	RAD52	DNA repair protein RAD52 homolog	4
NP_999049	TOPOII	DNA topoisomerase 2-alpha	19
NP_999498	RPN1	dolichyl-diphosphooligosaccharide--protein glycosyltransferase subunit 1 precursor	4
NP_999106	RPN2	dolichyl-diphosphooligosaccharide--protein glycosyltransferase subunit 2 precursor	6
NP_001012408	DMD	dystrophin	13
NP_001098773	MDM2	E3 ubiquitin-protein ligase Mdm2	1
NP_001038068	PARK2	E3 ubiquitin-protein ligase parkin	1
NP_001177164	RING1	E3 ubiquitin-protein ligase RING1	1
NP_001033095	RFN19	E3 ubiquitin-protein ligase RNF19A	2
NP_001090905	XIAP	E3 ubiquitin-protein ligase XIAP	1
Q6UAQ8	ETFB	Electron transfer flavoprotein subunit beta	4
NP_001090887	EEF1A1	elongation factor 1-alpha 1	7
P29412	EEF1B	Elongation factor 1-beta	2
Q29387	EEF1G	Elongation factor 1-gamma	2
BAA19105	NLN	endopeptidase 24.16 type M2	1
NP_999268	HSP90B1	endoplasmin precursor	2
AAR24399	ECHS1	enoyl-CoA hydratase	1
NP_001001259	TMPRSS15	enteropeptidase proprotein	10
NP_001107758	EFNB2	ephrin-B2	1
NP_999172	EGFR	epidermal growth factor receptor precursor	3
NP_001116583	EGFL8	epidermal growth factor-like protein 8 precursor	1
NP_999051	GPX5	epididymal secretory glutathione peroxidase precursor	1
NP_001116577	DDR1	epithelial discoidin domain-containing receptor 1 precursor	3
NP_001121944	HSD17B1	estradiol 17-beta-dehydrogenase 1	1
NP_001093661	EIF4E2	eukaryotic translation initiation factor 4E type 2	1
O62714	---	Extracellular calcium-sensing receptor	6
NP_001090924	CAPZA2	F-actin-capping protein subunit alpha-2	2
NP_001231368	FAM49B	family with sequence similarity 49, member B	20
NP_001093400	FASN	fatty acid synthase	89
NP_001002817	FABP4	fatty acid-binding protein, adipocyte	55
NP_001093401	FABP3	fatty acid-binding protein, heart	4
NP_001001771	FBN1	fibrillin-1 precursor	15
ABY64539	---	fibrinogen	4
BAA07817	---	fibrinogen A-alpha-chain	54
AAR99598	FGG	fibrinogen gamma polypeptide, partial	1
NP_001093394	FGFR2	fibroblast growth factor receptor 2 precursor	1
AAP31511	FN1	fibronectin	2
AAW02948	FN1	fibronectin, partial	70
NP_999325	FCN1	ficolin-1 precursor	2
CAH04883	FST	follistatin	1
NP_999179	FOXO1	forkhead box protein O1	1
AAR14175	ALDOA	fructose-bisphosphate aldolase A	1
ABU40199	GPR83	G protein-coupled receptor 83	4
NP_999212	GRK7	G protein-coupled receptor kinase 7 precursor	73
ABL63836	---	G protein-coupled sphingolipid receptor 1	5
NP_001107754	CCNB2	G2/mitotic-specific cyclin-B2	1
Q49I35	LGALS1	Galectin-1	21
NP_001001867	LGALS1	galectin-1	2
NP_001116586	GABBR1	gamma-aminobutyric acid type B receptor subunit 1 precursor	1
CAA32077	GSN	gelsolin	18
NP_001092063	RABGGTA	geranylgeranyl transferase type-2 subunit alpha	5
NP_999495	GPI	glucose-6-phosphate isomerase	1
NP_001005730	GBA	glucosylceramidase precursor	2
NP_999059	GAD1	glutamate decarboxylase 1	1
NP_999060	GAD2	glutamate decarboxylase 2	1
NP_001231430	GLUD1	glutamate dehydrogenase 1, mitochondrial	4
NP_999074	GLUL	glutamine synthetase	1
NP_001108627	GPX3	glutathione peroxidase 3 precursor	3
P00355	GAPDH	Glyceraldehyde-3-phosphate dehydrogenase	11
AAB97864	GAPDH	glycerine aldehyde 3-phosphate dehydrogenase	4
NP_001001545	GLRB	glycine receptor subunit beta precursor	1
NP_001116644	PYGL	glycogen phosphorylase, liver form	2
BAB20561	---	Glycosyltransferase family A (GT-A)	48
NP_001137165	GZMH	granzyme H precursor	1
NP_001231311	GHITM	growth hormone-inducible transmembrane protein	1
NP_001038063	DIRAS3	GTP-binding protein Di-Ras3	3
NP_001116589	GNAI3	guanine nucleotide-binding protein G	1
NP_999497	GNB2L1	guanine nucleotide-binding protein subunit beta-2-like 1	2
NP_999165	HP	haptoglobin precursor	7
AAV40980	HSPD1	heat shock 60 kDa protein 1	1
NP_001007519	HSP27	heat shock protein beta-1	2
NP_999138	HSP90AA1	heat shock protein HSP 90-alpha	6
NP_001095287	SKIV2L	helicase SKI2W	7
NP_001041535	HN1L	hematological and neurological expressed 1-like protein	1
650438A	---	hemoglobin alpha	5
1006222A	---	hemoglobin beta 115-146	30
P02067	HBB	Hemoglobin subunit beta	18
NP_999612	HBE1	hemoglobin subunit epsilon	94
NP_999118	HPX	hemopexin precursor	30
NP_001092073	HPS5	Hermansky-Pudlak syndrome 5 protein	1
NP_001012631	SLC7A1	high affinity cationic amino acid transporter 1	1
NP_999265	CTR1	high affinity copper uptake protein 1	1
NP_001116594	H2AFZ	histone H2A.Z	13
NP_999095	H3F3A	histone H3.3	1
NP_001034836	SUV39H2	histone-lysine N-methyltransferase SUV39H2	1
NP_001108147	LOC100137083	HLA-B associated transcript 2	1
NP_001116568	CDC37	hsp90 co-chaperone Cdc37	1
NP_999496	HADH	hydroxyacyl-coenzyme A dehydrogenase, mitochondrial precursor	8
AAA52216	---	Ig gamma 1b chain constant region	5
AAA52218	IGG2B	Ig gamma 2b chain constant region, partial	12
AAA52220	---	Ig gamma 4a chain constant region	1
AAA67022	---	Ig heavy chain variable VDJ region, partial	6
AAA67026	---	Ig heavy chain variable VDJ region, partial	1
AAA67007	---	Ig heavy chain variable VDJ region, partial	1
AAA03520	---	Ig kappa chain, partial	6
P01846	---	Ig lambda chain C region	1
NP_998993	LOC396781	IgG heavy chain precursor	32
BAD67216	IGHA	immunoglobulin alpha heavy chain constant region	3
AAN07167	---	immunoglobulin delta heavy chain membrane bound form, partial	7
ABY85806	---	immunoglobulin gamma chain 4b	4
ABY85809	---	immunoglobulin gamma chain 5a	13
ABY85805	---	immunoglobulin gamma chain 6b	1
ACD64981	---	immunoglobulin gamma-2 heavy chain constant region	6
AAG09021	---	immunoglobulin heavy chain	1
CAJ45403	---	immunoglobulin heavy chain variable region	5
CAH68450	---	immunoglobulin heavy chain variable region	1
CAJ45401	---	immunoglobulin heavy chain variable region	1
AAM76080	---	immunoglobulin kappa light chain VJ region	16
AAM76076	---	immunoglobulin kappa light chain VJ region	3
AAB22966	---	immunoglobulin mu heavy chain constant region	30
NP_001231399	IHH	Indian hedgehog precursor	3
NP_999012	ICA	inhibitor of carbonic anhydrase precursor	28
NP_001107751	CHUK	inhibitor of nuclear factor kappa-B kinase subunit alpha	1
NP_001093405	IKBKB	inhibitor of nuclear factor kappa-B kinase subunit beta	7
NP_001137164	ITPK1	inositol-tetrakisphosphate 1-kinase	1
NP_999337	IGF1R	insulin-like growth factor 1 receptor precursor	4
AAB49731	IGF1R	insulin-like growth factor receptor 1, partial	1
NP_001041651	IGFALS	insulin-like growth factor-binding protein complex acid labile subunit precursor	2
ABF13429	ITGAL	integrin alpha-L precursor	1
ABO37792	---	integrin beta 5	6
NP_001090893	ITGB8	integrin beta-8 precursor	1
CAA72309	ITIH1	inter-alpha-inhibitor heavy-chain 1	1
NP_999089	ITIH1	inter-alpha-trypsin inhibitor heavy chain H1 precursor	2
NP_999068	ITIH2	inter-alpha-trypsin inhibitor heavy chain H2 precursor	4
NP_999226	MX1	interferon-induced GTP-binding protein Mx1	1
NP_001121945	GBP1	interferon-induced guanylate-binding protein 1	2
CAE54431	IL1-R MYD88	Interleukin 1 receptor	1
NP_999220	IL1B	interleukin-1 beta precursor	2
NP_999262	IL12RB2	interleukin-12 receptor subunit beta-2 precursor	1
NP_001230563	IL13RA2	interleukin-13 receptor subunit alpha-2 precursor	2
NP_999300	IL7	interleukin-7 precursor	1
AAZ38898	FABP2	intestinal fatty acid binding protein	3
NP_999581	IYD	iodotyrosine dehalogenase 1 precursor	1
CAJ43280	K6-IRS1	K6-irs1 keratin	3
NP_001098784	KLHDC3	kelch domain-containing protein 3	20
NP_999503	LY49	killer cell lectin-like receptor subfamily A, member 1	1
NP_001127823	KLF2	Krueppel-like factor 2	1
NP_001026947	KCNIP1	Kv channel-interacting protein 1	1
1PFX_L	---	L Chain L, Porcine Factor Ixa	52
NP_999046	CRY	lambda-crystallin homolog	1
NP_999597	CYP51	lanosterol 14-alpha demethylase	4
NP_001138854	BAG6	large proline-rich protein BAG6	2
NP_001019758	LEPR	leptin receptor precursor	1
NP_001106908	LRRK2	leucine-rich repeat serine/threonine-protein kinase 2	10
NP_001098761	LNPEP	leucyl-cystinyl aminopeptidase	10
NP_001008692	LMCD1	LIM and cysteine-rich domains protein 1	1
NP_001172765	LIN52	lin-52 homolog	1
NP_001116607	LSDP5	lipid storage droplet protein 5	1
NP_999451	LPL	lipoprotein lipase precursor	1
NP_001033783	ACSL4	long-chain-fatty-acid--CoA ligase 4	2
NP_999347	SLC5A4	low affinity sodium-glucose cotransporter	1
NP_001230268	LUM	lumican precursor	63
NP_001098426	LY96	lymphocyte antigen 96	1
NP_001090902	KDM5C	lysine-specific demethylase 5C	1
NP_001070681	MIF	macrophage migration inhibitory factor	9
NP_001008687	PRNP	major prion protein precursor	15
NP_999001	PSP-II	major seminal plasma glycoprotein PSP-II precursor	1
NP_999039	MDH1	malate dehydrogenase, cytoplasmic	3
NP_001171876	MASP1	mannan-binding lectin serine protease 1 precursor	6
AAR24388	MRC1	mannose receptor C1	5
AAL23907	IGF2R	mannose-6-phosphate/insulin-like growth factor II receptor	1
NP_001037990	KIT	mast/stem cell growth factor receptor Kit precursor	4
NP_999404	MMP14	matrix metalloproteinase-14 precursor	9
NP_999338	MC4R	melanocortin receptor 4	3
NP_001090990	PGRMC2	membrane-associated progesterone receptor component 2	1
ABA70756	SLA-2	MHC class I antigen	1
BAC81557	SLA-2	MHC class I antigen	1
NP_001107174	SLA-2	MHC class I antigen 2 precursor	1
BAG12993	---	MHC class II antigen	192
AAU04961	Susc-MIC2	MHC class I-related protein	1
NP_999350	MTTP	microsomal triglyceride transfer protein large subunit precursor	1
ABK55636	LOC733678	mitochondrial ATP5O	1
NP_001231095	MTCH1	mitochondrial carrier homolog 1 isoform 1	1
NP_001231377	MRPL24	mitochondrial ribosomal protein L24	2
ACD76113	WARS	mitochondrial tryptophanyl tRNA synthetase 2	1
ACD02425	WARS2	mitochondrial tryptophanyl tRNA synthetase 2	1
NP_001009578	MSN	moesin	1
NP_001027551	MOBKL3	mps one binder kinase activator-like 3	1
AAW02918	ABCB1	multi-drug resistance protein 1	2
ABF81978	PYGM	muscle glycogen phosphorylase	1
ABX71849	---	mutated immunoglobulin heavy chain	5
ABX71844	---	mutated immunoglobulin heavy chain	1
NP_001171994	PMP2	myelin P2 protein	10
NP_998910	MYOCD	myocardin	7
NP_001093168	MEF2A	myocyte-specific enhancer factor 2A isoform 2	1
NP_001157469	MYL6	myosin light polypeptide 6	6
NP_001038037	LOC733637	myosin regulatory light chain 2 protein isoform 1	1
NP_001006592	MYLPF	myosin regulatory light chain 2, skeletal muscle isoform	2
P79293	MYH7	Myosin-7	3
NP_001028186	MYBPH	myosin-binding protein H	1
DQ534707.2	NADH5	NADH dehydrogenase subunit 5	7
Q29558	ME1	NADP-dependent malic enzyme	1
NP_001116615	NCR1	natural cytotoxicity triggering receptor 1 precursor	1
NP_001038081	NRAP	nebulin-related-anchoring protein	2
NP_999203	PCSK1	neuroendocrine convertase 1 precursor	1
NP_001116597	HPCA	neuron-specific calcium-binding protein hippocalcin	1
NP_001116514	SLC3A1	neutral and basic amino acid transport protein rBAT	1
NP_001004035	ULBP1	NKG2D ligand 1 precursor	2
AAB63295	GRIN1	N-methyl-D-aspartate receptor	2
AAY41071	NOG	noggin	1
ACE79219	PTPN1	non-receptor type protein tyrosine phosphatase 1B, partial	2
NP_001020399	NCOA1	nuclear receptor coactivator 1	1
NP_001107748	NCOA3	nuclear receptor coactivator 3	4
NP_001033094	NR1I2	nuclear receptor subfamily 1 group I member 2	1
AAV65980	NR4A2	nuclear receptor subfamily 4 group A member 2, partial	1
A2BD09	OLFML2A	Olfactomedin-like protein 2A	1
NP_999509	OATV1	organic anion transporter OATv1	4
NP_001172070	OAT	ornithine aminotransferase, mitochondrial	1
NP_001116466	OAZ1	ornithine decarboxylase antizyme 1	1
NP_001033734	PALMD	palmdelphin	3
NP_001033725	PALM	paralemmin-1	4
NP_001230599	PSIP1	PC4 and SFRS1-interacting protein	2
NP_999038	PGA	pepsin A preproprotein	11
NP_999518	PPIA	peptidyl-prolyl cis-trans isomerase A	6
NP_001231086	FKBP3	peptidyl-prolyl cis-trans isomerase FKBP3	1
NP_001033727	PLIN1	perilipin-1	16
CAC15393	PER1	Period protein	2
NP_001193276	POSTN	periostin, osteoblast specific factor isoform 1 precursor	6
NP_001230309	PEX2	peroxisome biogenesis factor 2	1
NP_001037991	PPARA	peroxisome proliferator-activated receptor alpha	1
NP_999128	PPARGC-1	peroxisome proliferator-activated receptor gamma coactivator 1-alpha	2
NP_001231523	PHEX	phosphate-regulating neutral endopeptidase	2
NP_999104	PIK3CG	phosphatidylinositol 4,5-bisphosphate 3-kinase catalytic subunit gamma isoform	24
NP_001137168	PTEN	phosphatidylinositol-3,4,5-trisphosphate 3-phosphatase and dual-specificity protein phosphatase PTEN	1
ABL74494	LOC100037970	phosphodiesterase 4C	6
ABL74491	LOC100037967	phosphodiesterase 4D	2
NP_001093402	PGK1	phosphoglycerate kinase 1	2
NP_001004037	PLA2G1B	phospholipase A2, major isoenzyme precursor	1
NP_999572	GPX4	phospholipid hydroperoxide glutathione peroxidase, mitochondrial precursor	1
NP_999448	PLTP	phospholipid transfer protein precursor	1
NP_001072130	SERPINF1	pigment epithelium-derived factor precursor	6
NP_999517	ATP2B1	plasma membrane calcium-transporting ATPase 1	1
NP_001038055	PLG	plasminogen precursor	5
ABM65596	---	pol protein	4
NP_999324	PIGR	polymeric immunoglobulin receptor precursor	4
XP_001927263	YWHAZ	PREDICTED: 14-3-3 protein zeta/delta	22
XP_001926497	LOC100157651	PREDICTED: 2',5'-phosphodiesterase 12-like	2
XP_001926115	LOC100158122	PREDICTED: 28S ribosomal protein S22, mitochondrial	1
XP_001925073	LOC100156322	PREDICTED: 39S ribosomal protein L3, mitochondrial	2
XP_001924278	LOC100156825	PREDICTED: 60S ribosomal protein L12-like, partial	2
XP_001927830	HSPA5	PREDICTED: 78 kDa glucose-regulated protein	5
XP_001927612	ABHD4	PREDICTED: abhydrolase domain-containing protein 4	1
XP_001929589	ACAD10	PREDICTED: acyl-CoA dehydrogenase family member 10	2
XP_001927278	LOC100152491	PREDICTED: acyl-protein thioesterase 1	1
XP_001924817	LOC100157542	PREDICTED: adenylate cyclase type 10-like	10
XP_001927475	LOC100158185	PREDICTED: ADP/ATP translocase 2	7
XP_001926509	AKAP13	PREDICTED: A-kinase anchor protein 13, partial	1
XP_001926622	ALDH1L2	PREDICTED: aldehyde dehydrogenase family 1 member L2, mitochondrial	1
XP_001928283	FUT11	PREDICTED: alpha-	1
XP_001928762	ORM1|LOC100736690	PREDICTED: alpha-1-acid glycoprotein	10
XP_001925210	PZP	PREDICTED: alpha-2-macroglobulin	6
XP_001928912	ACTR1A	PREDICTED: alpha-centractin	2
XP_001929322	ANAPC5	PREDICTED: anaphase-promoting complex subunit 5	2
XP_001926069	TEK	PREDICTED: angiopoietin-1 receptor, partial	2
XP_001925440	ANKS6	PREDICTED: ankyrin repeat and SAM domain-containing protein 6	1
XP_001925674	ANKZF1	PREDICTED: ankyrin repeat and zinc finger domain-containing protein 1	5
XP_001925504	ANKRD34C	PREDICTED: ankyrin repeat domain-containing protein 34C	20
XP_001929357	ANK3	PREDICTED: ankyrin-3 isoform 1	1
XP_001928714	ARG2	PREDICTED: arginase-2, mitochondrial	1
XP_001924225	ARRDC4	PREDICTED: arrestin domain-containing protein 4 isoform 1	1
XP_001926107	ARNT2	PREDICTED: aryl hydrocarbon receptor nuclear translocator 2 isoform 1	1
XP_001929705	ARNT	PREDICTED: aryl hydrocarbon receptor nuclear translocator isoform 2	2
XP_001929445	ATP5B	PREDICTED: ATP synthase subunit beta, mitochondrial	14
XP_001928012	ATAD1	PREDICTED: ATPase family AAA domain-containing protein 1 isoform 1	1
XP_001925414	LOC100153026	PREDICTED: ATP-binding cassette sub-family B member 10, mitochondrial-like	1
XP_001929622	NPR1	PREDICTED: atrial natriuretic peptide receptor 1, partial	1
XP_001927324	ATRN	PREDICTED: attractin, partial	1
XP_001926320	LOC100153307	PREDICTED: Bardet-Biedl syndrome 4 protein-like	3
XP_001925236	LOC100153820	PREDICTED: BEN domain-containing protein 6-like	1
XP_001927603	LOC100155431	PREDICTED: beta-1,3-galactosyltransferase 4-like	2
XP_001929584	LOC100156578	PREDICTED: beta-nerve growth factor-like	1
XP_001928835	NR1H4	PREDICTED: bile acid receptor isoform 1	1
XP_001927808	BMP1	PREDICTED: bone morphogenetic protein 1 isoform 1	37
XP_001924783	LOC100154063	PREDICTED: brain-specific angiogenesis inhibitor 1-associated protein 2-like protein 2-like, partial	1
XP_001928045	LOC100156861	PREDICTED: brefeldin A-inhibited guanine nucleotide-exchange protein 1	5
XP_001929200	BTBD1	PREDICTED: BTB/POZ domain-containing protein 1	101
XP_001927139	BTBD7	PREDICTED: BTB/POZ domain-containing protein 7 isoform 1	3
XP_001927136	LOC100157834	PREDICTED: cadherin-17	1
XP_001925718	CDH23	PREDICTED: cadherin-23	1
XP_001926068	LOC100155164	PREDICTED: calpain-7-like protein-like, partial	2
XP_001927273	CAPN9	PREDICTED: calpain-9 isoform 2	1
XP_001929394	ABCC2	PREDICTED: canalicular multispecific organic anion transporter 1	1
XP_001926288	LOC100157186	PREDICTED: carbohydrate sulfotransferase 11-like	1
XP_001924374	CTNNA3	PREDICTED: catenin alpha-3	18
XP_001927646	M6PR	PREDICTED: cation-dependent mannose-6-phosphate receptor isoform 1	1
XP_001924449	LOC100157564	PREDICTED: CCAAT/enhancer-binding protein epsilon-like	1
XP_001928891	CDK5RAP1	PREDICTED: CDK5 regulatory subunit-associated protein 1	2
XP_001925356	CNTLN	PREDICTED: centlein	1
XP_001928242	LOC100155832	PREDICTED: centrosomal protein of 290 kDa-like	1
XP_001929702	LASS2	PREDICTED: ceramide synthase 2	1
XP_001925979	CHDH	PREDICTED: choline dehydrogenase, mitochondrial	25
XP_001927521	GCM1	PREDICTED: chorion-specific transcription factor GCMa	1
XP_001928553	CHD1L	PREDICTED: chromodomain helicase DNA binding protein 1-like	7
XP_001926393	CHD2	PREDICTED: chromodomain-helicase-DNA-binding protein 2	1
XP_001927973	LOC100157963	PREDICTED: cingulin-like	2
XP_001927665	F13A1	PREDICTED: coagulation factor XIII A chain	2
XP_001929229	MMAB	PREDICTED: cob	25
XP_001927380	LOC100152602	PREDICTED: coiled-coil domain-containing protein 147-like	7
XP_001925903	CCDC150	PREDICTED: coiled-coil domain-containing protein 150	1
XP_001924246	CCDC37	PREDICTED: coiled-coil domain-containing protein 37	1
XP_001926397	LOC100152360	PREDICTED: coiled-coil domain-containing protein 68-like	2
XP_001927071	COL12A1	PREDICTED: collagen alpha-1	2
XP_001924360	COL14A1	PREDICTED: collagen alpha-1	27
XP_001927882	LOC100153571	PREDICTED: constitutive coactivator of PPAR-gamma-like protein 2-like	2
XP_001925980	CPNE9	PREDICTED: copine-9	2
XP_001924547	ATF6	PREDICTED: cyclic AMP-dependent transcription factor ATF-6 alpha, partial	1
XP_001926638	CRISPLD1	PREDICTED: cysteine-rich secretory protein LCCL domain-containing 1	1
XP_001927526	CPEB3	PREDICTED: cytoplasmic polyadenylation element-binding protein 3	5
XP_001928051	DCAF17	PREDICTED: DDB1- and CUL4-associated factor 17 isoform 1	1
XP_001928563	DDR2	PREDICTED: discoidin domain-containing receptor 2	4
XP_001925344	LOC100156379	PREDICTED: DNA-dependent protein kinase catalytic subunit-like	1
XP_001924572	LOC100156895	PREDICTED: dual specificity protein phosphatase 12-like	3
XP_001924974	DNAH8	PREDICTED: dynein heavy chain 8, axonemal	3
XP_001928405	EAPP	PREDICTED: E2F-associated phosphoprotein isoform 1	43
XP_001927607	MARCH5	PREDICTED: E3 ubiquitin-protein ligase MARCH5	1
XP_001924902	LOC100151952	PREDICTED: E3 ubiquitin-protein ligase RLIM-like	22
XP_001928056	LOC100155665	PREDICTED: E3 ubiquitin-protein ligase RNF144B	1
XP_001927699	LOC100153408	PREDICTED: E3 ubiquitin-protein ligase RNF8	14
XP_001928660	LOC100156764	PREDICTED: elongator complex protein 3-like, partial	4
XP_001927829	LOC100155661	PREDICTED: envelope glycoprotein-like	2
XP_001925548	NGEF	PREDICTED: ephexin-1 isoform 1	4
XP_001929530	LOC100152845	PREDICTED: ETS translocation variant 3-like protein-like	5
XP_001928374	LOC100155472	PREDICTED: eukaryotic translation initiation factor 2 subunit 1 isoform 1	2
XP_001929185	LOC100155889	PREDICTED: eukaryotic translation initiation factor 2 subunit 2	6
XP_001928377	LOC100156570	PREDICTED: eukaryotic translation initiation factor 3 subunit A	2
XP_001926790	XPO7	PREDICTED: exportin-7	6
XP_001929410	FLAD1	PREDICTED: FAD synthase isoform 1	1
XP_001926641	LOC100154262	PREDICTED: F-box only protein 22-like	2
XP_001924863	BTRC	PREDICTED: F-box/WD repeat-containing protein 1A isoform 1	12
XP_001927593	LOC100156890	PREDICTED: Fc receptor-like protein 4-like	1
XP_001926648	LOC100155720	PREDICTED: fibroblast growth factor 17-like isoform 1	2
XP_001926560	LOC100155339	PREDICTED: fibroblast growth factor 23-like	1
XP_001928581	FNBP1L	PREDICTED: formin binding protein 1-like	2
XP_001928296	LOC100157360	PREDICTED: frizzled-6-like	1
XP_001929382	LOC100156882	PREDICTED: furin-like	1
XP_001928619	GRK5	PREDICTED: G protein-coupled receptor kinase 5	23
XP_001927828	LOC100153402	PREDICTED: G2/M phase-specific E3 ubiquitin-protein ligase isoform 1	26
XP_001925764	ENO2	PREDICTED: gamma-enolase isoform 1	1
XP_001926738	LOC100154232	PREDICTED: gamma-glutamyl hydrolase	1
XP_001927095	GDAP1	PREDICTED: ganglioside-induced differentiation-associated protein 1	1
XP_001928335	LOC100157795	PREDICTED: gap junction alpha-5 protein-like	1
XP_001924389	LOC100153934	PREDICTED: GDP-fucose protein O-fucosyltransferase 2-like	1
XP_001925881	GTF3C3	PREDICTED: general transcription factor 3C polypeptide 3 isoform 1	1
XP_001926971	GTDC1	PREDICTED: glycosyltransferase-like domain containing 1	1
XP_001925506	GPC4	PREDICTED: glypican-4	5
XP_001925616	GOLGA4	PREDICTED: golgin subfamily A member 4	2
XP_001925296	LOC100156280	PREDICTED: gremlin-1-like	1
XP_001929176	LOC100151975	PREDICTED: growth inhibition and differentiation-related protein 88-like	1
XP_001925468	RAN	PREDICTED: GTP-binding nuclear protein Ran	2
XP_001928489	GNL3	PREDICTED: guanine nucleotide-binding protein-like 3	1
XP_001925225	HEATR1	PREDICTED: HEAT repeat-containing protein 1	1
XP_001925874	LOC100155492	PREDICTED: hemogen-like isoform 2	1
XP_001925045	LOC100153213	PREDICTED: heparan-sulfate 6-O-sulfotransferase 2-like	1
XP_001929601	LOC100155945	PREDICTED: heparin cofactor 2	2
XP_001929311	FOXA1	PREDICTED: hepatocyte nuclear factor 3-alpha	1
XP_001925585	LOC100156270	PREDICTED: hepatoma-derived growth factor-like protein 1-like	2
XP_001929561	NTRK1	PREDICTED: high affinity nerve growth factor receptor isoform 2	1
XP_001929248	EP300	PREDICTED: histone acetyltransferase p300	3
XP_001928674	LOC100154508	PREDICTED: histone H2A type 1-F-like	38
XP_001928622	LOC100156557	PREDICTED: histone H3.1-like	1
XP_001925323	SETD3	PREDICTED: histone-lysine N-methyltransferase setd3	4
XP_001925052	LOC100157662	PREDICTED: homeobox protein Hox-D1-like	1
XP_001924344	RIN3	PREDICTED: hypothetical protein LOC100153517	1
XP_001925388	RFTN1	PREDICTED: hypothetical protein LOC100155924	1
XP_001924553	LOC100156503	PREDICTED: hypothetical protein LOC100156503	8
XP_001926207	DISC1	PREDICTED: hypothetical protein LOC100156849	9
XP_001926510	LOC100157285	PREDICTED: hypothetical protein LOC100157285	2
XP_001929315	LOC100157304	PREDICTED: hypothetical protein LOC100157304	1
XP_001927671	LOC100157685	PREDICTED: hypothetical protein LOC100157685	1
XP_001927405	IGBP1	PREDICTED: immunoglobulin-binding protein 1 isoform 1	1
XP_001929559	INSRR	PREDICTED: insulin receptor-related protein	2
XP_001925416	IDE	PREDICTED: insulin-degrading enzyme isoform 1	2
XP_001928351	LOC100152768	PREDICTED: interferon regulatory factor 2-binding protein-like	1
XP_001924782	LOC100157573	PREDICTED: Interferon stimulated exonuclease gene 20kDa-like 2	4
XP_001929247	IFI16	PREDICTED: interferon-activable protein 203 isoform 1	13
XP_001928706	IFIT2	PREDICTED: interferon-induced protein with tetratricopeptide repeats 2	1
XP_001925189	IL1RAPL2	PREDICTED: interleukin 1 receptor accessory protein-like 2	1
XP_001926032	IL17RB	PREDICTED: interleukin-17 receptor B	1
XP_001924401	IL17F	PREDICTED: interleukin-17F	5
XP_001927847	RUSC2	PREDICTED: iporin	4
XP_001925273	LOC100155582	PREDICTED: IQ domain-containing protein J-like	1
XP_001929666	KLHL31	PREDICTED: kelch-like protein 31	1
XP_001928966	KIF20B	PREDICTED: kinesin family member 20B	1
XP_001927880	KIFC1	PREDICTED: kinesin family member C1, partial	2
XP_001929257	LOC100157157	PREDICTED: kinesin light chain 4	1
XP_001925484	LMAN1L	PREDICTED: lectin, mannose-binding, 1 like	1
XP_001925540	LZTS1	PREDICTED: leucine zipper putative tumor suppressor 1	1
XP_001928805	LRFN2	PREDICTED: leucine-rich repeat and fibronectin type-III domain-containing protein 2	1
XP_001924616	LRFN5	PREDICTED: leucine-rich repeat and fibronectin type-III domain-containing protein 5	2
XP_001927676	FLRT2	PREDICTED: leucine-rich repeat transmembrane protein FLRT2	1
XP_001924399	LRRC16A	PREDICTED: leucine-rich repeat-containing protein 16A	1
XP_001925309	LOC100151944	PREDICTED: leucine-rich repeat-containing protein 20-like	1
XP_001925131	LOC100156704	PREDICTED: leucine-rich repeat-containing protein 28-like	1
XP_001926252	LOC100152887	PREDICTED: leucine-rich repeat-containing protein 43-like	1
XP_001929240	LRRC8C	PREDICTED: leucine-rich repeat-containing protein 8C	3
XP_001927863	LRIG3	PREDICTED: leucine-rich repeats and immunoglobulin-like domains 3	1
XP_001925100	LOC100156446	PREDICTED: long-chain-fatty-acid--CoA ligase ACSBG1-like	1
XP_001925235	A2M	PREDICTED: LOW QUALITY PROTEIN: alpha-2-macroglobulin	24
XP_001925689	CEP110	PREDICTED: LOW QUALITY PROTEIN: centriolin	14
XP_001924251	DENND4A	PREDICTED: LOW QUALITY PROTEIN: C-myc promoter-binding protein	1
XP_001925994	COL2A1	PREDICTED: LOW QUALITY PROTEIN: collagen alpha-1	3
XP_001924707	HECTD1	PREDICTED: LOW QUALITY PROTEIN: E3 ubiquitin-protein ligase HECTD1	2
XP_001925477	VAV3	PREDICTED: LOW QUALITY PROTEIN: hypothetical protein LOC100151826	9
XP_001925835	LYST	PREDICTED: LOW QUALITY PROTEIN: lysosomal-trafficking regulator	1
XP_001926353	MFI2	PREDICTED: LOW QUALITY PROTEIN: melanotransferrin	3
XP_001925901	LOC100152572	PREDICTED: LOW QUALITY PROTEIN: mitogen-activated protein kinase kinase kinase MLT	2
XP_001926058	MYOF	PREDICTED: LOW QUALITY PROTEIN: myoferlin	4
XP_001928807	DDX21	PREDICTED: LOW QUALITY PROTEIN: nucleolar RNA helicase 2	3
XP_001926788	PAPP-A	PREDICTED: LOW QUALITY PROTEIN: pappalysin-1	1
XP_001925997	PLEKHH1	PREDICTED: LOW QUALITY PROTEIN: pleckstrin homology domain-containing family H member 1	3
XP_001927668	DDX60	PREDICTED: LOW QUALITY PROTEIN: probable ATP-dependent RNA helicase DDX60	6
XP_001927873	RC3H2	PREDICTED: LOW QUALITY PROTEIN: RING finger and CCCH-type zinc finger domain-containing protein 2	1
XP_001924803	RYR2	PREDICTED: LOW QUALITY PROTEIN: ryanodine receptor 2	1
XP_001927062	LOC100152319	PREDICTED: LOW QUALITY PROTEIN: uncharacterized protein C10orf118	1
XP_001925775	FLT1	PREDICTED: LOW QUALITY PROTEIN: vascular endothelial growth factor receptor 1	2
XP_001928337	SDS	PREDICTED: L-serine dehydratase/L-threonine deaminase	33
XP_001928547	LOXL1	PREDICTED: lysyl oxidase homolog 1	1
XP_001926652	MMP16	PREDICTED: matrix metalloproteinase-16	1
XP_001928819	LOC100157552	PREDICTED: mcKusick-Kaufman/Bardet-Biedl syndromes putative chaperonin-like	2
XP_001927883	MED12	PREDICTED: mediator of RNA polymerase II transcription subunit 12	72
XP_001925162	MAGI3	PREDICTED: membrane-associated guanylate kinase, WW and PDZ domain-containing protein 3 isoform 1	1
XP_001929273	CNNM2	PREDICTED: metal transporter CNNM2 isoform 1	2
XP_001925326	MAPK6	PREDICTED: mitogen-activated protein kinase 6	1
XP_001927245	MAPKBP1	PREDICTED: mitogen-activated protein kinase-binding protein 1 isoform 1	1
XP_001926966	MOXD1	PREDICTED: monooxygenase, DBH-like 1	3
XP_001924737	MORC2	PREDICTED: MORC family CW-type zinc finger protein 2	8
XP_001929113	MYLK	PREDICTED: myosin light chain kinase, smooth muscle isoform 1	1
XP_001924250	LOC100155557	PREDICTED: myosin-Vc-like	3
XP_001925589	GALK2	PREDICTED: N-acetylgalactosamine kinase isoform 1	3
XP_001926518	GALNT7	PREDICTED: N-acetylgalactosaminyltransferase 7	1
XP_001927839	NDUFB9	PREDICTED: NADH dehydrogenase	2
XP_001927701	NDUFS2	PREDICTED: NADH dehydrogenase	2
XP_001924506	NHS	PREDICTED: nance-Horan syndrome protein	1
XP_001925584	NES	PREDICTED: nestin	1
XP_001928806	NEFH	PREDICTED: neurofilament heavy polypeptide	4
XP_001927851	LOC100155237	PREDICTED: neuronal membrane glycoprotein M6-b isoform 1	1
XP_001928704	SEPT3	PREDICTED: neuronal-specific septin-3	12
XP_001926299	NID2	PREDICTED: nidogen-2	2
XP_001925389	NISCH	PREDICTED: nischarin	1
XP_001925547	NHEJ1	PREDICTED: non-homologous end-joining factor 1	1
XP_001928905	NFIL3	PREDICTED: nuclear factor interleukin-3-regulated protein isoform 1	1
XP_001927389	NFATC4	PREDICTED: nuclear factor of activated T-cells, cytoplasmic 4 isoform 1	2
XP_001929182	NCOA5	PREDICTED: nuclear receptor coactivator 5	4
XP_001924763	NXF2B	PREDICTED: nuclear RNA export factor 2	2
XP_001928863	NUP188	PREDICTED: nucleoporin NUP188 homolog	3
XP_001927515	NUDT18	PREDICTED: nucleoside diphosphate-linked moiety X motif 18	1
XP_001927012	OLFML3	PREDICTED: olfactomedin-like 3	2
XP_001928468	LOC100152873	PREDICTED: olfactory receptor 2M3-like	4
XP_001926655	LOC100154754	PREDICTED: olfactory receptor 6C68-like	3
XP_001926389	LOC100157543	PREDICTED: olfactory receptor 6C76-like	2
XP_001927692	LOC100154600	PREDICTED: olfactory receptor 8K3-like	1
XP_001927568	PNPLA1	PREDICTED: patatin-like phospholipase domain containing 1	2
XP_001928654	LOC100155212	PREDICTED: pecanex-like protein C14orf135-like	1
XP_001928420	BRPF1	PREDICTED: peregrin isoform 2	5
XP_001927378	TYSND1	PREDICTED: peroxisomal leader peptide-processing protease isoform 1	179
XP_001925758	PSD	PREDICTED: PH and SEC7 domain-containing protein 1	1
XP_001926877	LOC100157918	PREDICTED: PH domain-containing protein C10orf81-like	1
XP_001925612	PHF19	PREDICTED: PHD finger protein 19	2
XP_001928248	PHF7	PREDICTED: PHD finger protein 7 isoform 1	1
XP_001927224	PLEKHA1	PREDICTED: pleckstrin homology domain-containing family A member 1	1
XP_001927782	PABPC1	PREDICTED: polyadenylate-binding protein 1	1
XP_001927809	GALNT2	PREDICTED: polypeptide N-acetylgalactosaminyltransferase 2	4
XP_001928506	LOC100154935	PREDICTED: POM121-like protein 2-like	1
XP_001928955	LOC100152757	PREDICTED: potassium voltage-gated channel subfamily S member 2-like	1
XP_001925385	PRDM1	PREDICTED: PR domain zinc finger protein 1 isoform 1	1
XP_001927358	LOC100152852	PREDICTED: prefoldin subunit 2-like	2
XP_001927841	PRPF38B	PREDICTED: pre-mRNA-splicing factor 38B	1
XP_001929039	HFM1	PREDICTED: probable ATP-dependent DNA helicase HFM1	1
XP_001927286	HERC1	PREDICTED: probable E3 ubiquitin-protein ligase HERC1	4
XP_001926578	LOC100154112	PREDICTED: probable fructose-2,6-bisphosphatase TIGAR-like	1
XP_001928546	GPR116	PREDICTED: probable G-protein coupled receptor 116	1
XP_001928165	LOC100156317	PREDICTED: probable palmitoyltransferase ZDHHC6-like	29
XP_001929688	ZDHHC8	PREDICTED: probable palmitoyltransferase ZDHHC8	1
XP_001925489	LOC100156421	PREDICTED: probable phospholipid-transporting ATPase FetA-like	1
XP_001928454	TRUB2	PREDICTED: probable tRNA pseudouridine synthase 2	5
XP_001928928	PCOLCE2	PREDICTED: procollagen C-endopeptidase enhancer 2	1
XP_001924548	PSRC1	PREDICTED: proline/serine-rich coiled-coil protein 1 isoform 1	1
XP_001925793	LEPREL2	PREDICTED: prolyl 3-hydroxylase 3	3
XP_001929109	LOC100156930	PREDICTED: prostaglandin reductase 2 isoform 1	1
XP_001928782	PSMC6	PREDICTED: proteasome ( 26S subunit, ATPase, 6	20
XP_001928025	LOC100154408	PREDICTED: proteasome subunit alpha type-3 isoform 1	1
XP_001925730	ASTE1	PREDICTED: protein asteroid homolog 1	1
XP_001928768	CCDC88C	PREDICTED: protein Daple	3
XP_001926568	LOC100152812	PREDICTED: protein FAM116A	47
XP_001925601	LOC100156393	PREDICTED: protein FAM134A	1
XP_001926432	LOC100155271	PREDICTED: protein FAM135B-like	2
XP_001925998	LOC100153971	PREDICTED: protein FAM164C-like	1
XP_001924999	LOC100154821	PREDICTED: protein FAM75D1-like	4
XP_001928575	LOC100156658	PREDICTED: protein FAM81A-like	1
XP_001928093	FRY	PREDICTED: protein furry homolog, partial	7
XP_001927516	LOC100152722	PREDICTED: protein HIRA	1
XP_001924883	PKC	PREDICTED: protein kinase C eta type isoform 1	1
XP_001927813	MAB21L1	PREDICTED: protein mab-21-like 1	11
XP_001928943	LOC100152826	PREDICTED: protein NipSnap homolog 1 isoform 1	4
XP_001926457	PPP4R1L	PREDICTED: protein phosphatase 4, regulatory subunit 1-like	6
XP_001927021	PTAR1	PREDICTED: protein prenyltransferase alpha subunit repeat-containing protein 1	1
XP_001925074	PRR14L	PREDICTED: protein PRR14L	28
XP_001926420	LOC100157646	PREDICTED: protein SIX6OS1-like	13
XP_001925542	SBNO1	PREDICTED: protein strawberry notch homolog 1	1
XP_001926111	LOC100158178	PREDICTED: protein-glutamine gamma-glutamyltransferase 5	1
XP_001924937	LOC100153042	PREDICTED: protein-glutamine gamma-glutamyltransferase E-like	1
XP_001926033	PTK2B	PREDICTED: protein-tyrosine kinase 2-beta isoform 1	1
XP_001924942	PUS7L	PREDICTED: pseudouridylate synthase 7 homolog	5
XP_001927704	LOC100152831	PREDICTED: pumilio domain-containing protein KIAA0020-like	25
XP_001928182	BAK	PREDICTED: putative Bcl-2 homologous antagonist/killer 2	1
XP_001926615	DHX32	PREDICTED: putative pre-mRNA-splicing factor ATP-dependent RNA helicase DHX32	2
XP_001924560	RBFA	PREDICTED: putative ribosome-binding factor A, mitochondrial	2
XP_001929104	PKM	PREDICTED: pyruvate kinase isozymes M1/M2 isoform 1	2
XP_001927936	RAB11FIP2	PREDICTED: rab11 family-interacting protein 2	1
XP_001927586	LOC100154770	PREDICTED: radiation-inducible immediate-early gene IEX-1-like	4
XP_001926482	RASGEF1A	PREDICTED: ras-GEF domain-containing family member 1A	1
XP_001927652	REEP4	PREDICTED: receptor expression-enhancing protein 4 isoform 1	1
XP_001925498	LOC100156275	PREDICTED: receptor-binding cancer antigen expressed on SiSo cells-like isoform 1	9
XP_001926902	PTPRB	PREDICTED: receptor-type tyrosine-protein phosphatase beta	3
XP_001927024	PTPRG	PREDICTED: receptor-type tyrosine-protein phosphatase gamma	1
XP_001925475	RGS22	PREDICTED: regulator of G-protein signaling 22	3
XP_001926304	RFC5	PREDICTED: replication factor C subunit 5	1
XP_001927812	RCOR1	PREDICTED: REST corepressor 1	1
XP_001927832	RTN4R	PREDICTED: reticulon-4 receptor	1
XP_001924499	LOC100155583	PREDICTED: retinal-specific ATP-binding cassette transporter	1
XP_001924421	RARG	PREDICTED: retinoic acid receptor gamma	9
XP_001928117	RDH10	PREDICTED: retinol dehydrogenase 10	6
XP_001924614	ARHGAP11A	PREDICTED: rho GTPase-activating protein 11A	3
XP_001927032	LOC100152734	PREDICTED: rho GTPase-activating protein 29-like	6
XP_001928816	BMS1	PREDICTED: ribosome biogenesis protein BMS1 homolog	2
XP_001926037	LOC100154945	PREDICTED: ribosome-binding protein 1 ribosome receptor	1
XP_001925390	LOC100152494	PREDICTED: RILP-like protein 1-like	1
XP_001928270	RNF31	PREDICTED: RING finger protein 31	1
XP_001925882	UBOX5	PREDICTED: RING finger protein 37	1
XP_001925490	CTDP1	PREDICTED: RNA polymerase II subunit A C-terminal domain phosphatase	1
XP_001926006	RBM26	PREDICTED: RNA-binding protein 26 isoform 1	1
XP_001925544	RRP12	PREDICTED: RRP12-like protein	2
XP_001924721	SEZ6L	PREDICTED: seizure related 6 homolog	2
XP_001927890	SEMA3B	PREDICTED: semaphorin-3B	3
XP_001925178	SEMA3F	PREDICTED: semaphorin-3F	1
XP_001929695	SEMA6C	PREDICTED: semaphorin-6C isoform 1	1
XP_001926154	SENP1	PREDICTED: sentrin-specific protease 1	1
XP_001929663	LOC100156312	PREDICTED: septin-5-like isoform 1	1
XP_001929015	LATS1	PREDICTED: serine/threonine-protein kinase LATS1	1
XP_001925566	CDC42BPB	PREDICTED: serine/threonine-protein kinase MRCK beta	1
XP_001924435	LOC100154763	PREDICTED: serine/threonine-protein kinase TAO3 isoform 1	2
XP_001926112	LOC100157517	PREDICTED: serine/threonine-protein phosphatase 2A activator-like isoform 1	1
XP_001928879	LOC100156325	PREDICTED: serpin A3-6	6
XP_001928857	LOC100153899	PREDICTED: serpin A3-8	9
XP_001929477	SHE	PREDICTED: SH2 domain-containing adapter protein E	2
XP_001925106	LOC100157418	PREDICTED: SH2 domain-containing adapter protein F-like	1
XP_001925150	SH2D7	PREDICTED: SH2 domain-containing protein 7	4
XP_001925670	LOC100156189	PREDICTED: shootin-1-like isoform 1	1
XP_001929154	LOC100152984	PREDICTED: sideroflexin-2	1
XP_001927834	SRP54	PREDICTED: signal recognition particle 54 kDa protein isoform 1	2
XP_001926458	DSCC1	PREDICTED: sister chromatid cohesion protein DCC1	9
XP_001924431	LOC100154396	PREDICTED: sister chromatid cohesion protein PDS5 homolog B-like	2
XP_001924279	LOC100157056	PREDICTED: sodium/potassium/calcium exchanger 6-like	1
XP_001926177	SLC12A1	PREDICTED: solute carrier family 12 member 1	4
XP_001926144	SNX25	PREDICTED: sorting nexin-25 isoform 1	1
XP_001929304	SPTA1	PREDICTED: spectrin alpha chain, erythrocyte	1
XP_001927057	SPTB	PREDICTED: spectrin beta chain, erythrocyte	1
XP_001926583	LOC100157355	PREDICTED: spindle and kinetochore-associated protein 1 isoform 1	1
XP_001926614	SMC3	PREDICTED: structural maintenance of chromosomes protein 3	5
XP_001927540	SMC4	PREDICTED: structural maintenance of chromosomes protein 4	2
XP_001926315	RIC8B	PREDICTED: synembryn-B	80
XP_001925090	SYBU	PREDICTED: syntabulin isoform 1	1
XP_001927242	LOC100152287	PREDICTED: telomerase protein component 1-like	2
XP_001924366	THOC2	PREDICTED: THO complex subunit 2	4
XP_001926860	TRIP11	PREDICTED: thyroid receptor-interacting protein 11	2
XP_001928510	TLL2	PREDICTED: tolloid-like 2	1
XP_001929298	LOC100153472	PREDICTED: torsin-1B-like	1
XP_001928366	LOC100152377	PREDICTED: TP53-target gene 5 protein-like	2
XP_001924593	TRAFD1	PREDICTED: TRAF-type zinc finger domain-containing protein 1	2
XP_001927522	LOC100156439	PREDICTED: transcription elongation factor A N-terminal and central domain-containing protein isoform 3	1
XP_001927356	LOC100153381	PREDICTED: transcription elongation factor B polypeptide 1-like isoform 1	1
XP_001926236	LOC100154407	PREDICTED: transcription factor E2F3-like	1
XP_001925654	LOC404701	PREDICTED: transcription factor Sp7 isoform 1	2
XP_001929370	TAF5	PREDICTED: transcription initiation factor TFIID subunit 5	1
XP_001928961	MYB	PREDICTED: transcriptional activator Myb isoform 1	3
XP_001929553	GATAD2B	PREDICTED: transcriptional repressor p66-beta	1
XP_001928993	TMC3	PREDICTED: transmembrane channel-like 3	1
XP_001928880	LOC100157822	PREDICTED: transmembrane protein 180-like	1
XP_001927918	TMEM200A	PREDICTED: transmembrane protein 200A	1
XP_001927957	LOC100157293	PREDICTED: transmembrane protein 71	4
XP_001928867	LOC100152648	PREDICTED: transmembrane protein C15orf27-like	1
XP_001928421	TRIM42	PREDICTED: tripartite motif-containing protein 42	2
XP_001928233	TUBA1A	PREDICTED: tubulin alpha-1D chain	6
XP_001929621	TUBA3D	PREDICTED: tubulin alpha-3 chain	1
XP_001927076	LOC100157555	PREDICTED: tudor domain-containing protein 1-like	1
XP_001928203	TDRD6	PREDICTED: tudor domain-containing protein 6	5
XP_001926758	LOC100154839	PREDICTED: tumor necrosis factor receptor superfamily member 10A-like	1
XP_001926285	LOC100152890	PREDICTED: tyrosine-protein kinase Lyn-like	1
XP_001925516	LOC100152693	PREDICTED: U8 snoRNA-decapping enzyme-like, partial	2
XP_001928369	LOC100156776	PREDICTED: ubiquinone biosynthesis protein COQ4 homolog, mitochondrial	1
XP_001925648	USP40	PREDICTED: ubiquitin carboxyl-terminal hydrolase 40, partial	5
XP_001925615	USP45	PREDICTED: ubiquitin carboxyl-terminal hydrolase 45	1
XP_001927765	USP8	PREDICTED: ubiquitin carboxyl-terminal hydrolase 8	4
XP_001929209	LOC100153422	PREDICTED: uncharacterized protein C12orf34 homolog	1
XP_001925999	LOC100153134	PREDICTED: uncharacterized protein C14orf166B homolog	14
XP_001929189	LOC100152098	PREDICTED: uncharacterized protein C14orf45-like	2
XP_001926973	LOC100152525	PREDICTED: uncharacterized protein C20orf4 homolog	1
XP_001924411	C13H3orf26	PREDICTED: uncharacterized protein C3orf26	1
XP_001928424	LOC100155872	PREDICTED: uncharacterized protein C6orf62 homolog	2
XP_001924316	LOC100153417	PREDICTED: uncharacterized protein C8orf37 homolog	1
XP_001925479	LOC100153079	PREDICTED: uncharacterized protein KIAA0748	1
XP_001925182	LOC100152865	PREDICTED: uncharacterized protein KIAA0889-like	1
XP_001926044	LOC100157174	PREDICTED: uncharacterized protein KIAA1737 homolog	1
XP_001927391	LOC100152936	PREDICTED: UPF0428 protein CXorf56 homolog isoform 1	2
XP_001925364	LOC100156603	PREDICTED: UPF0628 protein C10orf96-like	1
XP_001927493	VPS28	PREDICTED: vacuolar protein sorting-associated protein 28 homolog	3
XP_001928417	FIGF	PREDICTED: vascular endothelial growth factor D	6
XP_001925202	VIL1	PREDICTED: villin 1	1
XP_001924462	VSIG10	PREDICTED: V-set and immunoglobulin domain-containing protein 10	2
XP_001928501	LOC100157444	PREDICTED: WD repeat-containing protein 63	18
XP_001929491	WDR96	PREDICTED: WD repeat-containing protein 96, partial	6
XP_001927510	WISP3	PREDICTED: WNT1-inducible-signaling pathway protein 3	1
XP_001924746	YLPM1	PREDICTED: YLP motif-containing protein 1	2
XP_001926176	ZFYVE26	PREDICTED: zinc finger FYVE domain-containing protein 26	2
XP_001929038	ZNF187	PREDICTED: zinc finger protein 187 isoform 1	1
XP_001927722	ZNF193	PREDICTED: zinc finger protein 193	1
XP_001924635	ZNF451	PREDICTED: zinc finger protein 451	1
XP_001926199	ZNF462	PREDICTED: zinc finger protein 462	3
XP_001928172	ZNF518A	PREDICTED: zinc finger protein 518A	5
XP_001926224	ZNF618	PREDICTED: zinc finger protein 618	3
XP_001927170	ZNF644	PREDICTED: zinc finger protein 644	1
XP_001925877	ZNRF3	PREDICTED: zinc/RING finger protein 3	1
XP_001927820	TRMT2A	PREDICTED:tRNA methyltransferase 2 homolog A	1
NP_001116632	PFDN4	prefoldin subunit 4	1
ABG01907	NR1I2	pregnane X receptor variant 6	2
NP_001104727	LMNA	prelamin-A/C	9
ACI04162	PRPF3	pre-mRNA processing factor 3-like protein	1
NP_001072134	PSEN2	presenilin-2	1
NP_001001910	DDX4	probable ATP-dependent RNA helicase DDX4	1
NP_001020392	CD274	programmed cell death 1 ligand 1 precursor	1
NP_001191311	PRR5	proline-rich protein 5	2
NP_001004050	PREP	prolyl endopeptidase	379
NP_999066	PCCB	propionyl-CoA carboxylase beta chain, mitochondrial precursor	9
NP_999550	PTGR1	prostaglandin reductase 1	1
NP_001231080	PSMC1	proteasome 26S subunit, ATPase, 1	1
NP_001116622	NPG3	protegrin-3 precursor	1
AAM01194	PRKCB	protein kinase C beta 2	2
NP_999207	NTAN1	protein N-terminal asparagine amidohydrolase	2
NP_001090935	PET100	protein PET100 homolog, mitochondrial	2
NP_999502	PPP1R14A	protein phosphatase 1 regulatory subunit 14A	1
ABA39271	---	protein phosphatase 2A regulatory subunit B family B56 beta isoform	1
NP_001103902	C17H20orf43	protein RTF2 homolog	2
AAA70382	PROS1	protein S alpha, partial	1
Q29126	WAP-3	Protein WAP-3	1
NP_001116457	F2	prothrombin precursor	2
NP_001106690	MOS	proto-oncogene serine/threonine-protein kinase mos	7
NP_999243	SELP	P-selectin precursor	1
CAD87532	TFAP2B	putative activating enhancer binding protein 2	1
ACF20334	---	putative envelope polyprotein	1
BAF38776	or10k2	putative olfactory receptor 10K2	1
NP_001230606	P2RY10	putative P2Y purinoceptor 10	1
NP_999514	PC	pyruvate carboxylase, mitochondrial	5
NP_001155226	MYRIP	rab effector MyRIP	4
NP_001001643	GDI2	rab GDP dissociation inhibitor beta	10
NP_001026958	RAB11A	ras-related protein Rab-11A	1
NP_001116645	RAB1B	ras-related protein Rab-1B	1
NP_001116657	RAP2A	ras-related protein Rap-2a precursor	4
NP_001039144	RLN3	relaxin-3 precursor	2
NP_001120696	PEG10	retrotransposon-derived protein PEG10 isoform 1	6
NP_001127830	RTL1	retrotransposon-like protein 1	2
NP_001121935	ARHGEF2	rho guanine nucleotide exchange factor 2	1
ABD77175	RPL18	ribosomal protein L18	4
NP_001191212	RPS4	ribosomal protein S4	1
NP_001001869	RNF114	RING finger protein 114	1
NP_001230399	RTCD1	RNA 3'-terminal phosphate cyclase	1
NP_001001534	RYR1	ryanodine receptor 1	4
NP_001230116	MAT1A	S-adenosylmethionine synthase isoform type-1	2
NP_999141	CD163	scavenger receptor cysteine-rich type 1 protein M130 precursor	1
NP_001087204	SEPHS2	selenide, water dikinase 2	1
ABL61083	SEPN1	selenoprotein N	1
NP_001128295	SEPP1	selenoprotein P precursor	8
NP_001033096	SRSF1	serine/arginine-rich splicing factor 1	2
NP_999507	OXSR1	serine/threonine-protein kinase OSR1	1
NP_001230617	VRK1	serine/threonine-protein kinase VRK1	1
NP_999189	PPP2R1A	serine/threonine-protein phosphatase 2A 65 kDa regulatory subunit A alpha isoform	1
NP_001116552	ATM	serine-protein kinase ATM	18
NP_001005208	ALB	serum albumin precursor	2130
AAK27154	PLK2	serum-inducible kinase	2
NP_999225	ESD	S-formylglutathione hydrolase	1
NP_001139340	TRPC4	short transient receptor potential channel 4	1
AAA85713	Spgp	sister of P-glycoprotein, partial	2
ACE76520	SMARCA5	SNF2H-like protein	1
NP_001157493	SLC5A1	sodium/glucose cotransporter 1	1
NP_999414	ATP1A1	sodium/potassium-transporting ATPase subunit alpha-1 precursor	1
NP_999114	SLC12A4	solute carrier family 12 member 4	2
CAN99572	SLC25A5	solute carrier family 25, member 5	1
NP_001012298	SLC26A6	solute carrier family 26 member 6	2
ACF33816	SLC30A2	solute carrier family 30 member 2	4
ACI01046	SLC30A9	solute carrier family 30 member 9	1
NP_001116667	SLCO2A1	solute carrier organic anion transporter family member 2A1	1
NP_001231145	SNX6	sorting nexin 6	1
NP_998914	SPAST	spastin	2
NP_001123449	SPAG11	sperm associated antigen 11	5
NP_001008685	SMCP	sperm mitochondrial-associated cysteine-rich protein	1
NP_001185849	SPATA3	spermatogenesis-associated protein 3	15
NP_001106910	SFRS18	splicing factor, arginine/serine-rich 18	1
NP_001185623	SCAP	sterol regulatory element-binding protein cleavage-activating protein	2
BAG54839	STIM1	stromal interaction molecule 1	1
NP_999103	OXCT1	succinyl-CoA:3-ketoacid coenzyme A transferase 1, mitochondrial precursor	2
NP_001171381	SUN5	SUN domain-containing protein 5	1
Q29268	STXBP2	Syntaxin-binding protein 2	1
BAC66591	---	T cell receptor alpha chain	1
BAC66586	---	T cell receptor alpha chain	1
BAC66609	---	T cell receptor alpha chain	1
AAT98353	---	T cell receptor beta	1
AAT98268	---	T cell receptor beta	1
NP_001230398	TBCCD1	TBCC domain-containing protein 1	4
NP_998940	CD3D	T-cell surface glycoprotein CD3 delta chain precursor	2
NP_001001908	CD4	T-cell surface glycoprotein CD4 precursor	1
BAD90994	---	TcR gamma-chain	1
AAM55460	---	TCR-delta chain CDR3 region	2
NP_001108146	TSHZ2	teashirt homolog 2	1
AAV41027	TERT	telomerase reverse transcriptase	2
NP_001116676	TN-X	tenascin-X precursor	4
NP_999388	THOP1	thimet oligopeptidase	1
NP_001230604	TPMT	thiopurine S-methyltransferase	1
NP_999211	TBXAS1	thromboxane-A synthase	1
ABD52874	LOC733614	Thy-1 cell surface antigen	1
760571A	---	thyrotropin alpha	1
NP_999223	SERPINA7	thyroxine-binding globulin precursor	1
AAD00528	TTNLOC100620261	titin, partial	12
NP_999252	CD80	T-lymphocyte activation antigen CD80 precursor	18
BAD90590	TLR2	Toll-like receptor 2	1
NP_998926	TLR2	toll-like receptor 2 precursor	3
NP_001090913	TLR3	toll-like receptor 3 precursor	1
ACE62926	TLR4	toll-like receptor 4	1
NP_001106510	TLR4	toll-like receptor 4 precursor	2
NP_001116674	TLR5	toll-like receptor 5 precursor	3
NP_001090903	TLR7	toll-like receptor 7 precursor	1
BAF62309	SOX18	transcription factor SOX-18	10
NP_001171823	TAF11	transcription initiation factor TFIID subunit 11	1
NP_001193465	TADA3	transcriptional adaptor 3	1
NP_001103644	CTCFL	transcriptional repressor CTCFL	2
NP_999166	TFRC	transferrin receptor protein 1	2
NP_001124201	TRPV4	transient receptor potential cation channel subfamily V member 4	2
NP_999445	VCP	transitional endoplasmic reticulum ATPase	1
NP_001106151	TKT	transketolase	3
ABR01161	---	transposase	13
NP_999377	TTR	transthyretin precursor	2
NP_998984	LOC396757	trappin 8 precursor	1
NP_999127	HADHA	trifunctional enzyme subunit alpha, mitochondrial	4
NP_001116458	LOC733658	tRNA-splicing ligase RtcB homolog	1
NP_999500	TPM4	tropomyosin alpha-4 chain	1
NP_001123419	TPM2	tropomyosin beta chain	3
NP_001092069	TNNI3	troponin I, cardiac muscle	1
P00761	---	Trypsin	3
NP_001070682	STIP	tuftelin-interacting protein 11	6
NP_999134	TNFRSF1A	tumor necrosis factor receptor superfamily member 1A precursor	3
BAE93248	COL6A1	type VI collagen alpha-1 chain	16
BAE93251	COL6A2	type VI collagen alpha-2 chain	11
BAD99578	TYRP1	tyrosinase related protein 1	1
CAM59483	YWHAQ	tyrosine 3-monooxygenase/tryptophan 5-monooxygenase activation protein, theta polypeptide	1
NP_001073675	FYN	tyrosine-protein kinase Fyn	1
NP_001121930	AXL	tyrosine-protein kinase receptor UFO precursor	5
NP_001098422	SYK	tyrosine-protein kinase SYK	8
NP_999102	FAU	ubiquitin-like protein FUBI precursor	31
AAK27836	KDM6A	ubiquitous TPR motif protein UTX	2
NP_001034837	OGT	UDP-N-acetylglucosamine--peptide N-acetylglucosaminyltransferase 110 kDa subunit	1
Q29561	---	UMP-CMP kinase	1
NP_001121921	C17H20orf86	uncharacterized protein LOC100144514	54
NP_001231544	C14H10orf32	uncharacterized protein LOC100157047	3
NP_999186	MYO6	unconventional myosin-VI	2
NP_001093398	MYO7A	unconventional myosin-VIIa	3
AAT72080	UCP2	uncoupling protein 2, partial	1
NP_001121953	RAG2	V recombination activating gene 2	1
ACI43389	VPS26B	vacuolar protein sorting 26-like protein B	20
NP_001116686	VARS	valine--tRNA ligase, mitochondrial precursor	4
CAN13336	VARS	valyl-tRNA synthetase 2	1
NP_999397	AVPR2	vasopressin V2 receptor	1
P02543	VIM	Vimentin	137
ABA39527	---	vimentin, partial	57
NP_999099	VCL	vinculin	10
AAU11816	GC	vitamin D-binding protein, partial	4
NP_999269	VTN	vitronectin precursor	24
NP_999125	VDAC1	voltage-dependent anion-selective channel protein 1	2
NP_999534	VDAC2	voltage-dependent anion-selective channel protein 2	1
Q28833	VWF	von Willebrand factor	3
NP_001004042	ATP6V1A	V-type proton ATPase catalytic subunit A	1
NP_999405	ATP6V1H	V-type proton ATPase subunit H	5
NP_001121933	WDR62	WD repeat-containing protein 62	1
NP_001230491	YDJC	YdjC homolog	2
NP_001116688	ZBP1	Z-DNA-binding protein 1	1
AAX14032	SLC30A1	ZnT-1 zinc transporter	1
*Genbank or Uniprot accession numbers
