# Supplementary material for: Ultrasonic Incisions Produce Less Inflammatory Mediator Response during Early Healing than Electrosurgical Incisions
Source: PLoS One. 2013 Sep 18;8(9):e73032. doi: 10.1371/journal.pone.0073032 (PMC3776814; doi:10.1371/journal.pone.0073032)
Supplement: Table S3 — Supplementary table 3A . Proteins identified as differentially expressed in response to electrosurgery incision. (XLSX) [file pone.0073032.s003.xlsx]

## Sheet: Electrosurgery
Supplementary table 3A. Proteins identified as differentially expressed in response to electrosurgery incision
Accession*	Gene Symbol	Protein Name	ES/C
NP_001012407	ABHD5	1-acylglycerol-3-phosphate O-acyltransferase ABHD5	-0.432052
NP_001177161	DECR1	2,4-dienoyl-CoA reductase, mitochondrial	-2.85481
NP_001116460	HMGCR	3-hydroxy-3-methylglutaryl-coenzyme A reductase	-2.37854
NP_001107756	RPL5	60S ribosomal protein L5	-2.10738
NP_001116664	RPL7L1	60S ribosomal protein L7-like 1	-3.88941
AAT75226	ARID1B	6A3-5 protein	-5.83747
NP_999119	ACO2	aconitate hydratase, mitochondrial precursor	3.82807
NP_001161267	ACTA1	actin, alpha skeletal muscle	-3.21413
Q6QAQ1	ACTB	Actin, cytoplasmic 1	-3.01755
NP_001230445	AP3M1	adaptor-related protein complex 3, mu 1 subunit	4.52357
NP_001191321	ADCY10	adenylate cyclase type 10	3.58445
NP_999535	ADIPOQ	adiponectin precursor	-0.912396
CAN13263	AGER	advanced glycosylation end product-specific receptor	-4.5473
NP_001001539	AKR1B1	aldose reductase	-0.456516
NP_998952	SERPINA3-2	alpha-1-antichymotrypsin 2 precursor	-3.15628
P29700	FETUIN	Alpha-2-HS-glycoprotein	-2.68629
NP_999482	AFP	alpha-fetoprotein precursor	-1.40057
NP_001001640	MAOA	amine oxidase	-1.14648
NP_001005726	ANXA2	annexin A2	-1.54188
P08132	ANXA4	Annexin A4	2.74812
NP_001123430	SERPINC1	antithrombin-III precursor	-3.65288
NP_999563	APOA1	apolipoprotein A-I preproprotein	-3.26402
NP_999553	APOA4	apolipoprotein A-IV precursor	-3.99943
NP_001116549	ASPA	aspartoacylase	-3.07418
NP_001172071	ATP5A1	ATP synthase subunit alpha, mitochondrial	-3.16273
NP_999175	ABCG2	ATP-binding cassette sub-family G member 2	-1.03622
NP_001037995	BECN1	beclin-1	-4.34974
NP_001116693	HEXA	beta-hexosaminidase subunit alpha precursor	1.57527
Q9GKQ6	BGN	Biglycan	6.12463
BAG09491	BRCA1	breast cancer type 1 susceptibility protein	-2.86826
NP_998912	CRSP-2	calcitonin receptor-stimulating peptide 2 precursor	6.68521
NP_999546	CAMK2D	calcium/calmodulin-dependent protein kinase type II subunit delta	-3.48891
NP_001008688	CA3	carbonic anhydrase 3	-0.47417
NP_001106518	CRAT	carnitine O-acetyltransferase	1.75393
CAP45900	CD79A	CD79-alpha protein	1.58459
NP_999171	CD9	CD9 antigen	-4.83458
NP_001106166	CIDEA	cell death activator CIDE-A	3.23702
NP_001157981	CRABP2	cellular retinoic acid-binding protein 2	-1.41918
NP_998901	PDE3A	cGMP-inhibited 3',5'-cyclic phosphodiesterase A	-1.76648
1NDH_A	---	Chain A, Beta-Acrosin	-0.734293
1H76_A	TF	Chain A, Pig Muscle 3-Phosphoglycerate Kinase	-3.10245
1QPW_C	LOC100737768	Chain C, Hemoglobin	-3.63019
1QPW_D	HBB	Chain D, Hemoglobin	-3.87923
1MLD_D	MDH2	Chain D, Mitochondrial Malate Dehydrogenase	-1.01393
CAR58101	LOC396566	claudin 1	-1.13741
NP_999136	CLU	clusterin precursor	-6.80489
NP_998922	ST3GAL4	CMP-N-acetylneuraminate-beta-galactosamide-alpha-2,3-sialyltransferase 4	-2.78565
NP_999332	F8	coagulation factor VIII precursor	-2.62313
NP_999174	C3	complement C3 precursor	-3.62553
NP_001116561	C4	complement C4 precursor	-3.37348
NP_001001646	C5	complement C5 precursor	-2.47638
NP_001090918	C6	complement component C6 precursor	-2.53057
NP_999446	CFH	complement factor H precursor	-4.47271
NP_001095286	CDK5R1	cyclin-dependent kinase 5 activator 1	-2.50266
NP_999587	CYP3A39	cytochrome P450 3A39	2.66128
NP_001090895	DDO	D-aspartate oxidase	-4.80579
NP_999085	DCN	decorin precursor	-3.23769
NP_001231347	DLL4	delta-like protein 4 precursor	4.03544
NP_999562	DLST	dihydrolipoyllysine-residue succinyltransferase component of 2-oxoglutarate dehydrogenase complex, mitochondrial precursor	-3.6133
O77633	ADAM10	Disintegrin and metalloproteinase domain-containing protein 10	-3.25063
NP_999122	ADAM2	disintegrin and metalloproteinase domain-containing protein 2 precursor	3.8348
NP_001027526	DNMT1	DNA (DNA cytosine-5-)-methyltransferase 1	-4.68963
NP_001116654	RAD52	DNA repair protein RAD52 homolog	-2.0768
NP_999049	TOPOII	DNA topoisomerase 2-alpha	-1.18637
NP_999261	DUOX1	dual oxidase 1 precursor	4.05118
NP_001012408	DMD	dystrophin	-2.19011
Q6UAQ8	ETFB	Electron transfer flavoprotein subunit beta	-3.60199
NP_001090887	EEF1A1	elongation factor 1-alpha 1	-3.20642
NP_001001259	TMPRSS15	enteropeptidase proprotein	-3.29906
NP_999385	ESR1	estrogen receptor	4.28882
O62714	---	Extracellular calcium-sensing receptor	-5.53663
NP_001231368	FAM49B	family with sequence similarity 49, member B	4.15935
NP_001093400	FASN	fatty acid synthase	-1.43795
NP_001002817	FABP4	fatty acid-binding protein, adipocyte	-1.32475
NP_001093401	FABP3	fatty acid-binding protein, heart	0.542131
NP_001001771	FBN1	fibrillin-1 precursor	-2.93165
ABY64539	---	fibrinogen	5.46641
BAA07817	---	fibrinogen A-alpha-chain	-3.29549
AAR99598	FGG	fibrinogen gamma polypeptide, partial	-5.74867
NP_001093394	FGFR2	fibroblast growth factor receptor 2 precursor	1.6035
NP_999540	FHL1C	four and a half LIM domains 1 protein, isoform C	2.72544
ABU40199	GPR83	G protein-coupled receptor 83	-4.20652
NP_999212	GRK7	G protein-coupled receptor kinase 7 precursor	-3.81888
NP_001001867	LGALS1	galectin-1	-0.504692
CAA32077	GSN	gelsolin	-2.06581
NP_001092063	RABGGTA	geranylgeranyl transferase type-2 subunit alpha	-2.51176
NP_001231430	GLUD1	glutamate dehydrogenase 1, mitochondrial	1.53538
P00355	GAPDH	Glyceraldehyde-3-phosphate dehydrogenase	-2.83753
BAB20561	---	Glycosyltransferase family A (GT-A)	-3.84388
NP_001090987	GNA14	guanine nucleotide-binding protein subunit alpha-14	1.50597
NP_001007519	HSP27	heat shock protein beta-1	-3.13085
1006222A	---	hemoglobin beta 115-146	5.02626
P02067	HBB	Hemoglobin subunit beta	-3.8614
NP_999612	HBE1	hemoglobin subunit epsilon	-3.77953
NP_999118	HPX	hemopexin precursor	-1.79561
NP_001116459	HK2	hexokinase-2	1.75922
NP_001116594	H2AFZ	histone H2A.Z	-5.76842
NP_001034836	SUV39H2	histone-lysine N-methyltransferase SUV39H2	-2.95817
NP_999218	SHAS2	hyaluronan synthase 2	3.50727
NP_001001268	HAS3	hyaluronan synthase 3	3.676
NP_999496	HADH	hydroxyacyl-coenzyme A dehydrogenase, mitochondrial precursor	-1.61137
AAA52216	---	Ig gamma 1b chain constant region	5.28894
AAA52218	IGG2B	Ig gamma 2b chain constant region, partial	6.20333
AAA67022	---	Ig heavy chain variable VDJ region, partial	5.91454
AAA03520	---	Ig kappa chain, partial	9.34118
NP_998993	LOC396781	IgG heavy chain precursor	5.9126
AAN07167	---	immunoglobulin delta heavy chain membrane bound form, partial	4.71253
ABY85808	---	immunoglobulin gamma chain 5b	7.74908
ACD64981	---	immunoglobulin gamma-2 heavy chain constant region	6.625
CAJ45403	---	immunoglobulin heavy chain variable region	4.66729
AAM76076	---	immunoglobulin kappa light chain VJ region	4.72843
AAM76080	---	immunoglobulin kappa light chain VJ region	4.76559
AAB22966	---	immunoglobulin mu heavy chain constant region	5.0782
NP_999012	ICA	inhibitor of carbonic anhydrase precursor	5.60478
NP_001093405	IKBKB	inhibitor of nuclear factor kappa-B kinase subunit beta	-3.21386
NP_999337	IGF1R	insulin-like growth factor 1 receptor precursor	-1.59045
ABO37792	---	integrin beta 5	-4.617
NP_001001537	ITIH4	inter-alpha-trypsin inhibitor heavy chain H4 precursor	-4.82033
NP_001093664	IFIH1	interferon-induced helicase C domain-containing protein 1	3.89476
NP_999262	IL12RB2	interleukin-12 receptor subunit beta-2 precursor	-5.24588
NP_001230563	IL13RA2	interleukin-13 receptor subunit alpha-2 precursor	1.82524
CAJ43280	K6-IRS1	K6-irs1 keratin	-3.17637
NP_001098784	KLHDC3	kelch domain-containing protein 3	-2.70806
NP_001092053	KRT2	keratin, type II cytoskeletal 2 epidermal	1.68406
1PFX_L	---	L Chain L, Porcine Factor Ixa	-1.95028
NP_999527	LTF	lactotransferrin precursor	-3.40434
NP_999046	CRY	lambda-crystallin homolog	1.05464
NP_999597	CYP51	lanosterol 14-alpha demethylase	-4.13998
NP_001106908	LRRK2	leucine-rich repeat serine/threonine-protein kinase 2	-3.18218
NP_001098761	LNPEP	leucyl-cystinyl aminopeptidase	4.4468
NP_001108148	LOC100137084	LIM domain and actin-binding protein 1	0.563637
NP_001172765	LIN52	lin-52 homolog	-2.65874
NP_999347	SLC5A4	low affinity sodium-glucose cotransporter	4.17582
NP_001230268	LUM	lumican precursor	-3.18136
NP_001070681	MIF	macrophage migration inhibitory factor	-2.19467
NP_001008687	PRNP	major prion protein precursor	-1.98796
NP_999001	PSP-II	major seminal plasma glycoprotein PSP-II precursor	7.06986
NP_001037990	KIT	mast/stem cell growth factor receptor Kit precursor	-3.43687
NP_001107174	SLA-2	MHC class I antigen 2 precursor	-0.534706
BAG12993	---	MHC class II antigen	4.6183
NP_001009578	MSN	moesin	1.61624
NP_999237	SMAD4	mothers against decapentaplegic homolog 4	-5.98067
ABX71849	---	mutated immunoglobulin heavy chain	4.65335
NP_001157469	MYL6	myosin light polypeptide 6	-3.06372
NP_999301	MYH2	myosin-2	-3.60755
NP_001028186	MYBPH	myosin-binding protein H	1.78745
DQ534707.2	NADH5	NADH dehydrogenase subunit 5	-3.67264
NP_001033094	NR1I2	nuclear receptor subfamily 1 group I member 2	1.48695
NP_999509	OATV1	organic anion transporter OATv1	1.85559
NP_001172070	OAT	ornithine aminotransferase, mitochondrial	2.67699
CAN13275	PPT2	palmitoyl-protein thioesterase 2	-4.8661
NP_001033725	PALM	paralemmin-1	-2.63487
NP_001230599	PSIP1	PC4 and SFRS1-interacting protein	-3.64349
NP_999038	PGA	pepsin A preproprotein	-1.3636
NP_001033727	PLIN1	perilipin-1	-1.7848
NP_001193276	POSTN	periostin, osteoblast specific factor isoform 1 precursor	-1.68407
NP_001231523	PHEX	phosphate-regulating neutral endopeptidase	1.76603
NP_999104	PIK3CG	phosphatidylinositol 4,5-bisphosphate 3-kinase catalytic subunit gamma isoform	-3.97063
ABL74494	LOC100037970	phosphodiesterase 4C	-3.00634
NP_001093402	PGK1	phosphoglycerate kinase 1	-3.10407
NP_001072130	SERPINF1	pigment epithelium-derived factor precursor	-3.65388
NP_001038055	PLG	plasminogen precursor	-3.78209
XP_001927263	YWHAZ	PREDICTED: 14-3-3 protein zeta/delta	-1.80462
XP_001926497	LOC100157651	PREDICTED: 2',5'-phosphodiesterase 12-like	-1.86326
XP_001927830	HSPA5	PREDICTED: 78 kDa glucose-regulated protein	-3.3123
XP_001927612	ABHD4	PREDICTED: abhydrolase domain-containing protein 4	3.34828
XP_001924817	LOC100157542	PREDICTED: adenylate cyclase type 10-like	5.39045
XP_001927475	LOC100158185	PREDICTED: ADP/ATP translocase 2	-1.72807
XP_001926622	ALDH1L2	PREDICTED: aldehyde dehydrogenase family 1 member L2, mitochondrial	2.19849
XP_001928762	ORM1	PREDICTED: alpha-1-acid glycoprotein	-2.24465
XP_001924922	ST8SIA2	PREDICTED: alpha-2,8-sialyltransferase 8B	0.478813
XP_001925210	PZP	PREDICTED: alpha-2-macroglobulin	6.19313
XP_001925373	A2ML1	PREDICTED: alpha-2-macroglobulin-like 1	-3.39627
XP_001925440	ANKS6	PREDICTED: ankyrin repeat and SAM domain-containing protein 6	-3.45412
XP_001925504	ANKRD34C	PREDICTED: ankyrin repeat domain-containing protein 34C	4.61083
XP_001926107	ARNT2	PREDICTED: aryl hydrocarbon receptor nuclear translocator 2 isoform 1	-3.58988
XP_001929705	ARNT	PREDICTED: aryl hydrocarbon receptor nuclear translocator isoform 2	-3.70224
XP_001929445	ATP5B	PREDICTED: ATP synthase subunit beta, mitochondrial	-3.22569
XP_001925414	LOC100153026	PREDICTED: ATP-binding cassette sub-family B member 10, mitochondrial-like	4.05959
XP_001927747	DDX55	PREDICTED: ATP-dependent RNA helicase DDX55 isoform 1	3.37285
XP_001926320	LOC100153307	PREDICTED: Bardet-Biedl syndrome 4 protein-like	3.67496
XP_001927808	BMP1	PREDICTED: bone morphogenetic protein 1 isoform 1	-1.21301
XP_001926291	BRMS1L	PREDICTED: breast cancer metastasis-suppressor 1-like	-4.02182
XP_001929200	BTBD1	PREDICTED: BTB/POZ domain-containing protein 1	-3.14481
XP_001927139	BTBD7	PREDICTED: BTB/POZ domain-containing protein 7 isoform 1	4.18225
XP_001926068	LOC100155164	PREDICTED: calpain-7-like protein-like, partial	-4.81544
XP_001924374	CTNNA3	PREDICTED: catenin alpha-3	-1.03906
XP_001929632	LOC100153900	PREDICTED: CDC5 cell division cycle 5-like	3.80083
XP_001928891	CDK5RAP1	PREDICTED: CDK5 regulatory subunit-associated protein 1	-1.20224
XP_001925979	CHDH	PREDICTED: choline dehydrogenase, mitochondrial	-2.09339
XP_001928553	CHD1L	PREDICTED: chromodomain helicase DNA binding protein 1-like	-2.89137
XP_001927973	LOC100157963	PREDICTED: cingulin-like	-1.10693
XP_001929229	MMAB	PREDICTED: cob	-3.90973
XP_001927380	LOC100152602	PREDICTED: coiled-coil domain-containing protein 147-like	-2.71171
XP_001926397	LOC100152360	PREDICTED: coiled-coil domain-containing protein 68-like	3.94436
XP_001924360	COL14A1	PREDICTED: collagen alpha-1	-2.65803
XP_001925980	CPNE9	PREDICTED: copine-9	-3.46096
XP_001927831	LOC100151886	PREDICTED: dihydropyrimidinase-related protein 2-like isoform 1	-0.993413
XP_001924211	ADAM28	PREDICTED: disintegrin and metalloproteinase domain-containing protein 28	4.4811
XP_001928405	EAPP	PREDICTED: E2F-associated phosphoprotein isoform 1	-3.24894
XP_001924902	LOC100151952	PREDICTED: E3 ubiquitin-protein ligase RLIM-like	-3.18797
XP_001927699	LOC100153408	PREDICTED: E3 ubiquitin-protein ligase RNF8	-1.49903
XP_001924429	IKBKAP	PREDICTED: elongator complex protein 1	-4.14084
XP_001925548	NGEF	PREDICTED: ephexin-1 isoform 1	3.24182
XP_001929530	LOC100152845	PREDICTED: ETS translocation variant 3-like protein-like	-4.07127
XP_001926790	XPO7	PREDICTED: exportin-7	4.43778
XP_001926641	LOC100154262	PREDICTED: F-box only protein 22-like	3.30318
XP_001924863	BTRC	PREDICTED: F-box/WD repeat-containing protein 1A isoform 1	-5.40396
XP_001928619	GRK5	PREDICTED: G protein-coupled receptor kinase 5	-3.96277
XP_001927828	LOC100153402	PREDICTED: G2/M phase-specific E3 ubiquitin-protein ligase isoform 1	-3.30946
XP_001928146	TUBGCP3	PREDICTED: gamma-tubulin complex component 3 isoform 1	2.53697
XP_001928335	LOC100157795	PREDICTED: gap junction alpha-5 protein-like	-4.16479
XP_001925506	GPC4	PREDICTED: glypican-4	-3.26766
XP_001925616	GOLGA4	PREDICTED: golgin subfamily A member 4	-1.97583
XP_001929311	FOXA1	PREDICTED: hepatocyte nuclear factor 3-alpha	-5.45986
XP_001925377	HDC	PREDICTED: histidine decarboxylase	1.59965
XP_001928674	LOC100154508	PREDICTED: histone H2A type 1-F-like	-3.74372
XP_001927671	LOC100157685	PREDICTED: hypothetical protein LOC100157685	6.91906
XP_001925868	IPO4	PREDICTED: importin-4	-7.67666
XP_001929247	IFI16	PREDICTED: interferon-activable protein 203 isoform 1	-3.09746
XP_001924401	IL17F	PREDICTED: interleukin-17F	-1.95147
XP_001929381	LOC100156117	PREDICTED: intraflagellar transport protein 81 homolog	-4.31755
XP_001927847	RUSC2	PREDICTED: iporin	-2.40882
XP_001927880	KIFC1	PREDICTED: kinesin family member C1, partial	3.88689
XP_001924616	LRFN5	PREDICTED: leucine-rich repeat and fibronectin type-III domain-containing protein 5	1.23019
XP_001925309	LOC100151944	PREDICTED: leucine-rich repeat-containing protein 20-like	-1.14965
XP_001925235	A2M	PREDICTED: LOW QUALITY PROTEIN: alpha-2-macroglobulin	-3.42502
XP_001925689	CEP110	PREDICTED: LOW QUALITY PROTEIN: centriolin	-2.10381
XP_001925994	COL2A1	PREDICTED: LOW QUALITY PROTEIN: collagen alpha-1	-4.32119
XP_001925477	VAV3	PREDICTED: LOW QUALITY PROTEIN: hypothetical protein LOC100151826	-3.10977
XP_001928200	LRIG2	PREDICTED: LOW QUALITY PROTEIN: leucine-rich repeats and immunoglobulin-like domains 2	1.49855
XP_001928807	DDX21	PREDICTED: LOW QUALITY PROTEIN: nucleolar RNA helicase 2	-3.56816
XP_001926788	PAPP-A	PREDICTED: LOW QUALITY PROTEIN: pappalysin-1	-7.42749
XP_001927668	DDX60	PREDICTED: LOW QUALITY PROTEIN: probable ATP-dependent RNA helicase DDX60	-2.53139
XP_001925775	FLT1	PREDICTED: LOW QUALITY PROTEIN: vascular endothelial growth factor receptor 1	2.25289
XP_001928337	SDS	PREDICTED: L-serine dehydratase/L-threonine deaminase	-3.99315
XP_001928547	LOXL1	PREDICTED: lysyl oxidase homolog 1	-2.8499
XP_001927883	MED12	PREDICTED: mediator of RNA polymerase II transcription subunit 12	-3.85015
XP_001929273	CNNM2	PREDICTED: metal transporter CNNM2 isoform 1	4.00656
XP_001924737	MORC2	PREDICTED: MORC family CW-type zinc finger protein 2	-1.72773
XP_001924463	LOC100154025	PREDICTED: myosin-XVIIIb-like	3.14117
XP_001927839	NDUFB9	PREDICTED: NADH dehydrogenase	-4.12023
XP_001928806	NEFH	PREDICTED: neurofilament heavy polypeptide	-3.26219
XP_001928704	SEPT3	PREDICTED: neuronal-specific septin-3	-1.83571
XP_001926299	NID2	PREDICTED: nidogen-2	1.80874
XP_001929182	NCOA5	PREDICTED: nuclear receptor coactivator 5	0.909966
XP_001924763	NXF2B	PREDICTED: nuclear RNA export factor 2	3.94139
XP_001926389	LOC100157543	PREDICTED: olfactory receptor 6C76-like	-3.65268
XP_001926295	PTCHD1	PREDICTED: patched domain-containing protein 1	3.57304
XP_001927378	TYSND1	PREDICTED: peroxisomal leader peptide-processing protease isoform 1	-3.91339
XP_001927491	INPP5F	PREDICTED: phosphatidylinositide phosphatase SAC2	4.5153
XP_001925958	DDHD2	PREDICTED: phospholipase DDHD2	-3.53417
XP_001928506	LOC100154935	PREDICTED: POM121-like protein 2-like	4.64938
XP_001927286	HERC1	PREDICTED: probable E3 ubiquitin-protein ligase HERC1	1.97699
XP_001928546	GPR116	PREDICTED: probable G-protein coupled receptor 116	-5.32742
XP_001927654	LOC100152410	PREDICTED: probable methyltransferase TARBP1 isoform 1	1.78773
XP_001928165	LOC100156317	PREDICTED: probable palmitoyltransferase ZDHHC6-like	3.95582
XP_001929285	OSGEP	PREDICTED: probable tRNA threonylcarbamoyladenosine biosynthesis protein OSGEP	4.01995
XP_001924548	PSRC1	PREDICTED: proline/serine-rich coiled-coil protein 1 isoform 1	2.77202
XP_001928782	PSMC6	PREDICTED: proteasome ( 26S subunit, ATPase, 6	-2.32371
XP_001926568	LOC100152812	PREDICTED: protein FAM116A	-3.28833
XP_001925998	LOC100153971	PREDICTED: protein FAM164C-like	-2.92944
XP_001928093	FRY	PREDICTED: protein furry homolog, partial	2.63106
XP_001924883	PKC	PREDICTED: protein kinase C eta type isoform 1	1.61395
XP_001927813	MAB21L1	PREDICTED: protein mab-21-like 1	-3.43987
XP_001926457	PPP4R1L	PREDICTED: protein phosphatase 4, regulatory subunit 1-like	-6.5917
XP_001925074	PRR14L	PREDICTED: protein PRR14L	-1.64579
XP_001926420	LOC100157646	PREDICTED: protein SIX6OS1-like	-6.64896
XP_001927930	LOC100156489	PREDICTED: protein-glutamine gamma-glutamyltransferase K-like	2.02783
XP_001926033	PTK2B	PREDICTED: protein-tyrosine kinase 2-beta isoform 1	-2.39799
XP_001927704	LOC100152831	PREDICTED: pumilio domain-containing protein KIAA0020-like	-3.1877
XP_001929104	PKM	PREDICTED: pyruvate kinase isozymes M1/M2 isoform 1	-4.60004
XP_001925498	LOC100156275	PREDICTED: receptor-binding cancer antigen expressed on SiSo cells-like isoform 1	-1.5641
XP_001924713	PTPRD	PREDICTED: receptor-type tyrosine-protein phosphatase delta, partial	2.14116
XP_001927832	RTN4R	PREDICTED: reticulon-4 receptor	3.92878
XP_001924421	RARG	PREDICTED: retinoic acid receptor gamma	-3.30711
XP_001928117	RDH10	PREDICTED: retinol dehydrogenase 10	-4.50011
XP_001928816	BMS1	PREDICTED: ribosome biogenesis protein BMS1 homolog	1.8333
XP_001925490	CTDP1	PREDICTED: RNA polymerase II subunit A C-terminal domain phosphatase	4.54096
XP_001928286	SEMA3G	PREDICTED: semaphorin-3G	4.08508
XP_001926154	SENP1	PREDICTED: sentrin-specific protease 1	-1.72555
XP_001928879	LOC100156325	PREDICTED: serpin A3-6	4.9549
XP_001928857	LOC100153899	PREDICTED: serpin A3-8	8.59503
XP_001929477	SHE	PREDICTED: SH2 domain-containing adapter protein E	-3.14017
XP_001925150	SH2D7	PREDICTED: SH2 domain-containing protein 7	-1.08368
XP_001926332	ACADSB	PREDICTED: short/branched chain specific acyl-CoA dehydrogenase, mitochondrial	2.48533
XP_001926458	DSCC1	PREDICTED: sister chromatid cohesion protein DCC1	-2.01323
XP_001924431	LOC100154396	PREDICTED: sister chromatid cohesion protein PDS5 homolog B-like	4.13552
XP_001926177	SLC12A1	PREDICTED: solute carrier family 12 member 1	3.1543
XP_001928662	STOX1	PREDICTED: storkhead-box protein 1	-4.3787
XP_001926614	SMC3	PREDICTED: structural maintenance of chromosomes protein 3	-3.35082
XP_001927540	SMC4	PREDICTED: structural maintenance of chromosomes protein 4	4.14702
XP_001926315	RIC8B	PREDICTED: synembryn-B	-3.85865
XP_001929298	LOC100153472	PREDICTED: torsin-1B-like	1.34925
XP_001928278	TLE3	PREDICTED: transducin-like enhancer protein 3 isoform 1	2.85647
XP_001928867	LOC100152648	PREDICTED: transmembrane protein C15orf27-like	2.08753
XP_001928233	TUBA1A	PREDICTED: tubulin alpha-1D chain	-1.39792
XP_001929621	TUBA3D	PREDICTED: tubulin alpha-3 chain	2.02988
XP_001927765	USP8	PREDICTED: ubiquitin carboxyl-terminal hydrolase 8	-4.44455
XP_001929504	UBE2Q1	PREDICTED: ubiquitin-conjugating enzyme E2 Q1	2.08329
XP_001925999	LOC100153134	PREDICTED: uncharacterized protein C14orf166B homolog	-1.25699
XP_001929189	LOC100152098	PREDICTED: uncharacterized protein C14orf45-like	3.2722
XP_001924316	LOC100153417	PREDICTED: uncharacterized protein C8orf37 homolog	-4.09738
XP_001928417	FIGF	PREDICTED: vascular endothelial growth factor D	-5.0008
XP_001928501	LOC100157444	PREDICTED: WD repeat-containing protein 63	-3.20628
XP_001928436	ZNF26	PREDICTED: zinc finger protein 26	3.0279
XP_001926224	ZNF618	PREDICTED: zinc finger protein 618	-2.00894
XP_001925562	ZNF704	PREDICTED: zinc finger protein 704	-3.56414
XP_001927820	TRMT2A	PREDICTED:tRNA methyltransferase 2 homolog A	3.20168
NP_998969	DDX58	probable ATP-dependent RNA helicase DDX58	-1.85968
NP_001004050	PREP	prolyl endopeptidase	4.4828
NP_999066	PCCB	propionyl-CoA carboxylase beta chain, mitochondrial precursor	-5.2532
NP_001116622	NPG3	protegrin-3 precursor	5.57862
NP_001090935	PET100	protein PET100 homolog, mitochondrial	4.68214
ABA39271	---	protein phosphatase 2A regulatory subunit B family B56 beta isoform	1.92361
NP_999416	TGFA	protransforming growth factor alpha precursor	-1.03049
NP_999514	PC	pyruvate carboxylase, mitochondrial	-2.32315
P29804	PDHA1	Pyruvate dehydrogenase E1 component subunit alpha, somatic form, mitochondrial	2.33794
NP_001001643	GDI2	rab GDP dissociation inhibitor beta	-3.04107
NP_001116657	RAP2A	ras-related protein Rap-2a precursor	-3.59951
NP_001033096	SRSF1	serine/arginine-rich splicing factor 1	-2.12143
NP_001116552	ATM	serine-protein kinase ATM	-3.85206
NP_001005208	ALB	serum albumin precursor	-2.72126
NP_001139340	TRPC4	short transient receptor potential channel 4	-2.1231
NP_001157493	SLC5A1	sodium/glucose cotransporter 1	-1.50808
NP_999575	SLC5A5	sodium/iodide cotransporter	3.51111
NP_001004032	SPAI-2	sodium/potassium ATPase inhibitor SPAI-2 precursor	5.38949
NP_999114	SLC12A4	solute carrier family 12 member 4	4.4918
NP_001012298	SLC26A6	solute carrier family 26 member 6	2.20865
ACF33816	SLC30A2	solute carrier family 30 member 2	-3.53763
NP_001123449	SPAG11	sperm associated antigen 11	-3.49995
NP_001185849	SPATA3	spermatogenesis-associated protein 3	5.79181
AAT98289	---	T cell receptor beta	6.31668
NP_001116676	TN-X	tenascin-X precursor	-2.28296
NP_001230604	TPMT	thiopurine S-methyltransferase	-1.52219
AAN06824	TXNRD1	thioredoxin reductase	-4.59248
NP_001231465	THBS1	thrombospondin 1 precursor	-4.54634
NP_999252	CD80	T-lymphocyte activation antigen CD80 precursor	5.41069
NP_998926	TLR2	toll-like receptor 2 precursor	-3.38648
NP_001090913	TLR3	toll-like receptor 3 precursor	-4.29709
ACE62926	TLR4	toll-like receptor 4	-5.35073
NP_001106510	TLR4	toll-like receptor 4 precursor	-6.37955
NP_001116674	TLR5	toll-like receptor 5 precursor	-3.5728
NP_001090903	TLR7	toll-like receptor 7 precursor	0.317733
BAF62309	SOX18	transcription factor SOX-18	-3.77946
NP_001106151	TKT	transketolase	4.8097
ABR01161	---	transposase	-2.98474
AAX77003	LOC100049649	transposase DDE-like protein	4.90447
NP_999377	TTR	transthyretin precursor	-4.88013
NP_999127	HADHA	trifunctional enzyme subunit alpha, mitochondrial	-4.51093
NP_001032228	TPI1	triosephosphate isomerase	-1.85279
P00761	---	Trypsin	-5.58735
NP_001070682	STIP	tuftelin-interacting protein 11	-3.30541
BAE93248	COL6A1	type VI collagen alpha-1 chain	-2.52255
BAE93251	COL6A2	type VI collagen alpha-2 chain	-1.65883
CAM59483	YWHAQ	tyrosine 3-monooxygenase/tryptophan 5-monooxygenase activation protein, theta polypeptide	1.66295
NP_001098422	SYK	tyrosine-protein kinase SYK	-3.34836
NP_999102	FAU	ubiquitin-like protein FUBI precursor	-3.51895
Q29561	---	UMP-CMP kinase	-1.72868
NP_001121921	C17H20orf86	uncharacterized protein LOC100144514	4.7017
NP_001093398	MYO7A	unconventional myosin-VIIa	1.78914
ACI43389	VPS26B	vacuolar protein sorting 26-like protein B	-2.59928
P02543	VIM	Vimentin	-1.67714
ABA39527	---	vimentin, partial	-3.22596
AAU11816	GC	vitamin D-binding protein, partial	1.56991
NP_999269	VTN	vitronectin precursor	-6.32268
NP_999125	VDAC1	voltage-dependent anion-selective channel protein 1	-3.17638
Q28833	VWF	von Willebrand factor	-1.33109
* Genbank or Uniprot accessions

## Sheet: Harmonic Blade
Supplementary table 3B. Proteins identified as differentially expressed in response to harmonic blade incision
Accession*	Gene Symbol	Protein Name	HB/C
NP_001177161	DECR1	2,4-dienoyl-CoA reductase, mitochondrial	-2.11003
NP_001116555	BCKDHA	2-oxoisovalerate dehydrogenase subunit alpha, mitochondrial	4.55278
NP_001116460	HMGCR	3-hydroxy-3-methylglutaryl-coenzyme A reductase	-3.33679
NP_001090948	RPL27	60S ribosomal protein L27	4.53161
Q29375	---	60S ribosomal protein L7a	2.17392
NP_001116664	RPL7L1	60S ribosomal protein L7-like 1	3.96157
AAT75226	ARID1B	6A3-5 protein	4.83189
NP_999119	ACO2	aconitate hydratase, mitochondrial precursor	-3.43898
Q6QAQ1	ACTB	Actin, cytoplasmic 1	-0.528709
NP_001230445	AP3M1	adaptor-related protein complex 3, mu 1 subunit	-1.26092
NP_999535	ADIPOQ	adiponectin precursor	-3.49468
NP_001001539	AKR1B1	aldose reductase	-3.02722
NP_999560	SERPINA1	alpha-1-antitrypsin precursor	5.27162
AAW02818	---	alpha-actinin 1	-3.91941
NP_999482	AFP	alpha-fetoprotein precursor	-1.46082
NP_001001640	MAOA	amine oxidase	-1.23931
NP_001005726	ANXA2	annexin A2	-1.52183
P08132	ANXA4	Annexin A4	-3.71551
NP_001123430	SERPINC1	antithrombin-III precursor	3.22424
NP_001092055	AP3B1	AP-3 complex subunit beta-1	2.01118
NP_999563	APOA1	apolipoprotein A-I preproprotein	1.76129
NP_999553	APOA4	apolipoprotein A-IV precursor	4.40108
AAA74655	APOB	apolipoprotein B	-3.80327
NP_001002801	APOC3	apolipoprotein C-III precursor	1.98375
NP_999473	APOE	apolipoprotein E precursor	4.05315
NP_001116549	ASPA	aspartoacylase	-0.977029
C33429	---	ATPase inhibitor 3 - pig	4.25834
NP_999175	ABCG2	ATP-binding cassette sub-family G member 2	-2.17576
NP_001098772	ACLY	ATP-citrate synthase isoform 2	2.13661
NP_001037995	BECN1	beclin-1	3.6133
Q9GKQ6	BGN	Biglycan	2.01067
NP_001008688	CA3	carbonic anhydrase 3	-1.80328
NP_001106518	CRAT	carnitine O-acetyltransferase	-3.82726
CAP45900	CD79A	CD79-alpha protein	-3.07835
NP_001106166	CIDEA	cell death activator CIDE-A	-2.4114
NP_001157981	CRABP2	cellular retinoic acid-binding protein 2	-2.80194
NP_998901	PDE3A	cGMP-inhibited 3',5'-cyclic phosphodiesterase A	-1.01001
1NDH_A	---	Chain A, Beta-Acrosin	-4.73059
1H76_A	TF	Chain A, Pig Muscle 3-Phosphoglycerate Kinase	0.044281
1QPW_C	LOC100737768	Chain C, Hemoglobin	2.4788
1QPW_D	HBB	Chain D, Hemoglobin	2.74558
1MLD_D	MDH2	Chain D, Mitochondrial Malate Dehydrogenase	-0.953049
CAR58101	LOC396566	claudin 1	-1.14466
NP_999136	CLU	clusterin precursor	6.60737
NP_998922	ST3GAL4	CMP-N-acetylneuraminate-beta-galactosamide-alpha-2,3-sialyltransferase 4	-3.77805
NP_999174	C3	complement C3 precursor	2.63427
NP_001090918	C6	complement component C6 precursor	-0.944035
NP_999586	CYP2E1	cytochrome P450 2E1	2.13284
NP_999587	CYP3A39	cytochrome P450 3A39	-3.00466
NP_999085	DCN	decorin precursor	1.06262
NP_001231347	DLL4	delta-like protein 4 precursor	1.09841
NP_999122	ADAM2	disintegrin and metalloproteinase domain-containing protein 2 precursor	-1.05077
NP_001231093	PRIM2	DNA primase large subunit	3.67808
NP_999049	TOPOII	DNA topoisomerase 2-alpha	-1.77644
NP_999261	DUOX1	dual oxidase 1 precursor	-4.41532
Q6UAQ8	ETFB	Electron transfer flavoprotein subunit beta	-1.90812
NP_001001259	TMPRSS15	enteropeptidase proprotein	1.58116
NP_001116577	DDR1	epithelial discoidin domain-containing receptor 1 precursor	3.86791
O62714	---	Extracellular calcium-sensing receptor	4.8665
NP_001231368	FAM49B	family with sequence similarity 49, member B	3.95212
NP_001093400	FASN	fatty acid synthase	-1.23895
NP_001002817	FABP4	fatty acid-binding protein, adipocyte	-1.73668
NP_001093401	FABP3	fatty acid-binding protein, heart	-1.29503
ABY64539	---	fibrinogen	4.65769
BAA07817	---	fibrinogen A-alpha-chain	1.47676
NP_001093394	FGFR2	fibroblast growth factor receptor 2 precursor	-1.82065
AAW02948	FN1	fibronectin, partial	0.680456
NP_999540	FHL1C	four and a half LIM domains 1 protein, isoform C	-4.67028
ABU40199	GPR83	G protein-coupled receptor 83	4.13485
NP_999212	GRK7	G protein-coupled receptor kinase 7 precursor	3.16633
ABL63836	---	G protein-coupled sphingolipid receptor 1	4.83125
Q49I35	LGALS1	Galectin-1	1.6784
CAA32077	GSN	gelsolin	-1.23732
NP_001092063	RABGGTA	geranylgeranyl transferase type-2 subunit alpha	-0.513015
NP_001231430	GLUD1	glutamate dehydrogenase 1, mitochondrial	-2.95785
NP_001108627	GPX3	glutathione peroxidase 3 precursor	4.39623
BAB20561	---	Glycosyltransferase family A (GT-A)	2.8038
NP_001090987	GNA14	guanine nucleotide-binding protein subunit alpha-14	-3.42863
NP_999165	HP	haptoglobin precursor	5.62458
NP_998931	HSP70.2	heat shock 70 kDa protein 1B	-3.32795
NP_001007519	HSP27	heat shock protein beta-1	-1.53856
NP_999138	HSP90AA1	heat shock protein HSP 90-alpha	2.76701
NP_001095287	SKIV2L	helicase SKI2W	-1.02353
650438A	---	hemoglobin alpha	4.80691
1006222A	---	hemoglobin beta 115-146	3.02118
P02067	HBB	Hemoglobin subunit beta	1.92653
NP_999612	HBE1	hemoglobin subunit epsilon	2.54155
NP_999118	HPX	hemopexin precursor	-1.07374
NP_001116459	HK2	hexokinase-2	-3.1995
NP_001116594	H2AFZ	histone H2A.Z	5.75991
NP_001034836	SUV39H2	histone-lysine N-methyltransferase SUV39H2	-2.25418
NP_999218	SHAS2	hyaluronan synthase 2	-3.25456
NP_001001268	HAS3	hyaluronan synthase 3	-3.25097
NP_999496	HADH	hydroxyacyl-coenzyme A dehydrogenase, mitochondrial precursor	-0.995078
AAA52216	---	Ig gamma 1b chain constant region	-2.29048
AAA52218	IGG2B	Ig gamma 2b chain constant region, partial	1.87002
P01846	---	Ig lambda chain C region	-3.11575
NP_998993	LOC396781	IgG heavy chain precursor	1.62016
ABY85806	---	immunoglobulin gamma chain 4b	-1.50987
ABY85809	---	immunoglobulin gamma chain 5a	3.09417
ABY85808	---	immunoglobulin gamma chain 5b	-3.50798
ACD64981	---	immunoglobulin gamma-2 heavy chain constant region	5.41458
AAM76076	---	immunoglobulin kappa light chain VJ region	4.12127
AAB22966	---	immunoglobulin mu heavy chain constant region	2.7261
NP_999012	ICA	inhibitor of carbonic anhydrase precursor	4.96408
NP_999337	IGF1R	insulin-like growth factor 1 receptor precursor	-1.86047
ABO37792	---	integrin beta 5	4.36377
NP_999068	ITIH2	inter-alpha-trypsin inhibitor heavy chain H2 precursor	4.0361
NP_001093664	IFIH1	interferon-induced helicase C domain-containing protein 1	-3.17395
CAJ43280	K6-IRS1	K6-irs1 keratin	-0.882546
NP_001098784	KLHDC3	kelch domain-containing protein 3	-1.11429
1PFX_L	---	L Chain L, Porcine Factor Ixa	-1.02222
NP_999046	CRY	lambda-crystallin homolog	-2.07856
NP_999597	CYP51	lanosterol 14-alpha demethylase	3.64693
NP_001106908	LRRK2	leucine-rich repeat serine/threonine-protein kinase 2	-1.31392
NP_001098761	LNPEP	leucyl-cystinyl aminopeptidase	-0.236241
NP_001108148	LOC100137084	LIM domain and actin-binding protein 1	-3.32545
NP_001172765	LIN52	lin-52 homolog	-1.17771
NP_001230268	LUM	lumican precursor	-0.43385
AAR24388	MRC1	mannose receptor C1	2.39487
NP_001037990	KIT	mast/stem cell growth factor receptor Kit precursor	2.00616
NP_999404	MMP14	matrix metalloproteinase-14 precursor	2.97678
NP_999338	MC4R	melanocortin receptor 4	4.21414
NP_001107174	SLA-2	MHC class I antigen 2 precursor	-1.31908
BAG12993	---	MHC class II antigen	-0.469502
NP_001009578	MSN	moesin	-1.19937
NP_998910	MYOCD	myocardin	2.77915
NP_001028186	MYBPH	myosin-binding protein H	-1.86295
DQ534707.2	NADH5	NADH dehydrogenase subunit 5	3.02409
NP_001033094	NR1I2	nuclear receptor subfamily 1 group I member 2	-2.37829
NP_999509	OATV1	organic anion transporter OATv1	-2.14981
NP_001172070	OAT	ornithine aminotransferase, mitochondrial	-1.67802
NP_001033734	PALMD	palmdelphin	3.76796
NP_999038	PGA	pepsin A preproprotein	-0.0649292
NP_999518	PPIA	peptidyl-prolyl cis-trans isomerase A	2.98163
NP_001033727	PLIN1	perilipin-1	-1.67736
NP_001193276	POSTN	periostin, osteoblast specific factor isoform 1 precursor	-1.11469
NP_999104	PIK3CG	phosphatidylinositol 4,5-bisphosphate 3-kinase catalytic subunit gamma isoform	3.60124
NP_001093402	PGK1	phosphoglycerate kinase 1	-1.36151
NP_001072130	SERPINF1	pigment epithelium-derived factor precursor	2.98842
NP_001038055	PLG	plasminogen precursor	2.71717
XP_001927263	YWHAZ	PREDICTED: 14-3-3 protein zeta/delta	-0.107002
XP_001926497	LOC100157651	PREDICTED: 2',5'-phosphodiesterase 12-like	-1.37574
XP_001924817	LOC100157542	PREDICTED: adenylate cyclase type 10-like	-0.697623
XP_001928762	ORM1	PREDICTED: alpha-1-acid glycoprotein	1.32761
XP_001924922	ST8SIA2	PREDICTED: alpha-2,8-sialyltransferase 8B	-3.12851
XP_001927747	DDX55	PREDICTED: ATP-dependent RNA helicase DDX55 isoform 1	-3.86392
XP_001926320	LOC100153307	PREDICTED: Bardet-Biedl syndrome 4 protein-like	-2.44478
XP_001927808	BMP1	PREDICTED: bone morphogenetic protein 1 isoform 1	-0.590025
XP_001928045	LOC100156861	PREDICTED: brefeldin A-inhibited guanine nucleotide-exchange protein 1	2.39435
XP_001929200	BTBD1	PREDICTED: BTB/POZ domain-containing protein 1	-0.193407
XP_001927139	BTBD7	PREDICTED: BTB/POZ domain-containing protein 7 isoform 1	3.85686
XP_001929632	LOC100153900	PREDICTED: CDC5 cell division cycle 5-like	-2.92821
XP_001928891	CDK5RAP1	PREDICTED: CDK5 regulatory subunit-associated protein 1	-2.85027
XP_001925979	CHDH	PREDICTED: choline dehydrogenase, mitochondrial	-1.51768
XP_001927973	LOC100157963	PREDICTED: cingulin-like	-1.22137
XP_001929229	MMAB	PREDICTED: cob	3.94317
XP_001926397	LOC100152360	PREDICTED: coiled-coil domain-containing protein 68-like	-1.28239
XP_001927831	LOC100151886	PREDICTED: dihydropyrimidinase-related protein 2-like isoform 1	-3.64395
XP_001928563	DDR2	PREDICTED: discoidin domain-containing receptor 2	3.76071
XP_001924902	LOC100151952	PREDICTED: E3 ubiquitin-protein ligase RLIM-like	-0.393051
XP_001927699	LOC100153408	PREDICTED: E3 ubiquitin-protein ligase RNF8	-0.818354
XP_001928660	LOC100156764	PREDICTED: elongator complex protein 3-like, partial	4.1448
XP_001929530	LOC100152845	PREDICTED: ETS translocation variant 3-like protein-like	3.94441
XP_001929185	LOC100155889	PREDICTED: eukaryotic translation initiation factor 2 subunit 2	1.7564
XP_001929215	SUPT16H	PREDICTED: FACT complex subunit SPT16	-3.12328
XP_001924863	BTRC	PREDICTED: F-box/WD repeat-containing protein 1A isoform 1	5.16134
XP_001928619	GRK5	PREDICTED: G protein-coupled receptor kinase 5	4.59848
XP_001927828	LOC100153402	PREDICTED: G2/M phase-specific E3 ubiquitin-protein ligase isoform 1	2.59676
XP_001928146	TUBGCP3	PREDICTED: gamma-tubulin complex component 3 isoform 1	-3.15282
XP_001925616	GOLGA4	PREDICTED: golgin subfamily A member 4	-2.82161
XP_001925377	HDC	PREDICTED: histidine decarboxylase	-3.26076
XP_001928674	LOC100154508	PREDICTED: histone H2A type 1-F-like	3.06707
XP_001925323	SETD3	PREDICTED: histone-lysine N-methyltransferase setd3	2.0117
XP_001924553	LOC100156503	PREDICTED: hypothetical protein LOC100156503	1.71837
XP_001926207	DISC1	PREDICTED: hypothetical protein LOC100156849	1.70317
XP_001927671	LOC100157685	PREDICTED: hypothetical protein LOC100157685	-1.33842
XP_001929247	IFI16	PREDICTED: interferon-activable protein 203 isoform 1	-0.440657
XP_001924401	IL17F	PREDICTED: interleukin-17F	-1.58222
XP_001927847	RUSC2	PREDICTED: iporin	-0.769622
XP_001924616	LRFN5	PREDICTED: leucine-rich repeat and fibronectin type-III domain-containing protein 5	-1.6561
XP_001925309	LOC100151944	PREDICTED: leucine-rich repeat-containing protein 20-like	-4.29137
XP_001925235	A2M	PREDICTED: LOW QUALITY PROTEIN: alpha-2-macroglobulin	1.15697
XP_001925689	CEP110	PREDICTED: LOW QUALITY PROTEIN: centriolin	-3.03718
XP_001928200	LRIG2	PREDICTED: LOW QUALITY PROTEIN: leucine-rich repeats and immunoglobulin-like domains 2	-3.38344
XP_001926353	MFI2	PREDICTED: LOW QUALITY PROTEIN: melanotransferrin	1.77114
XP_001926058	MYOF	PREDICTED: LOW QUALITY PROTEIN: myoferlin	0.191958
XP_001927668	DDX60	PREDICTED: LOW QUALITY PROTEIN: probable ATP-dependent RNA helicase DDX60	-0.597596
XP_001928337	SDS	PREDICTED: L-serine dehydratase/L-threonine deaminase	4.38547
XP_001928547	LOXL1	PREDICTED: lysyl oxidase homolog 1	-2.1698
XP_001927883	MED12	PREDICTED: mediator of RNA polymerase II transcription subunit 12	2.96575
XP_001929273	CNNM2	PREDICTED: metal transporter CNNM2 isoform 1	-2.70041
XP_001926966	MOXD1	PREDICTED: monooxygenase, DBH-like 1	3.41973
XP_001924737	MORC2	PREDICTED: MORC family CW-type zinc finger protein 2	-0.690092
XP_001924463	LOC100154025	PREDICTED: myosin-XVIIIb-like	-3.98472
XP_001925589	GALK2	PREDICTED: N-acetylgalactosamine kinase isoform 1	3.87416
XP_001928704	SEPT3	PREDICTED: neuronal-specific septin-3	1.10003
XP_001929182	NCOA5	PREDICTED: nuclear receptor coactivator 5	-1.32377
XP_001924763	NXF2B	PREDICTED: nuclear RNA export factor 2	-2.07277
XP_001926295	PTCHD1	PREDICTED: patched domain-containing protein 1	-4.18203
XP_001927378	TYSND1	PREDICTED: peroxisomal leader peptide-processing protease isoform 1	4.34502
XP_001926376	PNLDC1	PREDICTED:poly(A)-specific ribonuclease (PARN)-like domain containing 1	-2.92791
XP_001927809	GALNT2	PREDICTED: polypeptide N-acetylgalactosaminyltransferase 2	3.75666
XP_001928506	LOC100154935	PREDICTED: POM121-like protein 2-like	-2.57267
XP_001927654	LOC100152410	PREDICTED: probable methyltransferase TARBP1 isoform 1	-3.1699
XP_001928165	LOC100156317	PREDICTED: probable palmitoyltransferase ZDHHC6-like	2.16875
XP_001928365	LOC100156349	PREDICTED: probable palmitoyltransferase ZDHHC6-like	-3.2839
XP_001928454	TRUB2	PREDICTED: probable tRNA pseudouridine synthase 2	2.90061
XP_001929285	OSGEP	PREDICTED: probable tRNA threonylcarbamoyladenosine biosynthesis protein OSGEP	-3.21531
XP_001924548	PSRC1	PREDICTED: proline/serine-rich coiled-coil protein 1 isoform 1	-1.07431
XP_001925793	LEPREL2	PREDICTED: prolyl 3-hydroxylase 3	4.59163
XP_001928782	PSMC6	PREDICTED: proteasome ( 26S subunit, ATPase, 6	-0.217519
XP_001929158	BICC1	PREDICTED: protein bicaudal C homolog 1	-4.60293
XP_001928768	CCDC88C	PREDICTED: protein Daple	4.01253
XP_001926568	LOC100152812	PREDICTED: protein FAM116A	1.10239
XP_001924999	LOC100154821	PREDICTED: protein FAM75D1-like	4.18411
XP_001928093	FRY	PREDICTED: protein furry homolog, partial	-2.76776
XP_001924883	PKC	PREDICTED: protein kinase C eta type isoform 1	-1.84202
XP_001927813	MAB21L1	PREDICTED: protein mab-21-like 1	2.07323
XP_001928943	LOC100152826	PREDICTED: protein NipSnap homolog 1 isoform 1	4.14913
XP_001926457	PPP4R1L	PREDICTED: protein phosphatase 4, regulatory subunit 1-like	4.73642
XP_001925074	PRR14L	PREDICTED: protein PRR14L	-0.133006
XP_001926420	LOC100157646	PREDICTED: protein SIX6OS1-like	5.53578
XP_001924937	LOC100153042	PREDICTED: protein-glutamine gamma-glutamyltransferase E-like	-2.2934
XP_001927930	LOC100156489	PREDICTED: protein-glutamine gamma-glutamyltransferase K-like	-3.23797
XP_001926033	PTK2B	PREDICTED: protein-tyrosine kinase 2-beta isoform 1	-1.19687
XP_001927704	LOC100152831	PREDICTED: pumilio domain-containing protein KIAA0020-like	0.107481
XP_001927586	LOC100154770	PREDICTED: radiation-inducible immediate-early gene IEX-1-like	2.0612
XP_001925498	LOC100156275	PREDICTED: receptor-binding cancer antigen expressed on SiSo cells-like isoform 1	0.125029
XP_001924713	PTPRD	PREDICTED: receptor-type tyrosine-protein phosphatase delta, partial	-3.72589
XP_001927832	RTN4R	PREDICTED: reticulon-4 receptor	-1.09512
XP_001924421	RARG	PREDICTED: retinoic acid receptor gamma	1.83929
XP_001928117	RDH10	PREDICTED: retinol dehydrogenase 10	4.63242
XP_001927032	LOC100152734	PREDICTED: rho GTPase-activating protein 29-like	4.91334
XP_001928816	BMS1	PREDICTED: ribosome biogenesis protein BMS1 homolog	-1.2635
XP_001927890	SEMA3B	PREDICTED: semaphorin-3B	3.9534
XP_001926154	SENP1	PREDICTED: sentrin-specific protease 1	-2.53987
XP_001928857	LOC100153899	PREDICTED: serpin A3-8	1.42508
XP_001925150	SH2D7	PREDICTED: SH2 domain-containing protein 7	-0.963959
XP_001926332	ACADSB	PREDICTED: short/branched chain specific acyl-CoA dehydrogenase, mitochondrial	-3.31861
XP_001926614	SMC3	PREDICTED: structural maintenance of chromosomes protein 3	1.81791
XP_001926315	RIC8B	PREDICTED: synembryn-B	2.62484
XP_001924366	THOC2	PREDICTED: THO complex subunit 2	4.20149
XP_001929298	LOC100153472	PREDICTED: torsin-1B-like	-2.28521
XP_001928278	TLE3	PREDICTED: transducin-like enhancer protein 3 isoform 1	-3.93576
XP_001925067	TRPM3	PREDICTED: transient receptor potential cation channel subfamily M member 3 isoform 1	-3.46895
XP_001928867	LOC100152648	PREDICTED: transmembrane protein C15orf27-like	-2.41098
XP_001928233	TUBA1A	PREDICTED: tubulin alpha-1D chain	-2.83048
XP_001929621	TUBA3D	PREDICTED: tubulin alpha-3 chain	-2.05071
XP_001925648	USP40	PREDICTED: ubiquitin carboxyl-terminal hydrolase 40, partial	2.12171
XP_001927765	USP8	PREDICTED: ubiquitin carboxyl-terminal hydrolase 8	4.0726
XP_001929504	UBE2Q1	PREDICTED: ubiquitin-conjugating enzyme E2 Q1	-3.39953
XP_001925999	LOC100153134	PREDICTED: uncharacterized protein C14orf166B homolog	-3.02996
XP_001929189	LOC100152098	PREDICTED: uncharacterized protein C14orf45-like	-0.994918
XP_001928417	FIGF	PREDICTED: vascular endothelial growth factor D	4.22649
XP_001928501	LOC100157444	PREDICTED: WD repeat-containing protein 63	-0.332751
XP_001929491	WDR96	PREDICTED: WD repeat-containing protein 96, partial	1.79645
XP_001924746	YLPM1	PREDICTED: YLP motif-containing protein 1	-0.323631
XP_001926224	ZNF618	PREDICTED: zinc finger protein 618	-1.77992
XP_001925562	ZNF704	PREDICTED: zinc finger protein 704	-3.20693
NP_998969	DDX58	probable ATP-dependent RNA helicase DDX58	-4.32165
NP_001004050	PREP	prolyl endopeptidase	3.44563
NP_999066	PCCB	propionyl-CoA carboxylase beta chain, mitochondrial precursor	4.81265
ABA39271	---	protein phosphatase 2A regulatory subunit B family B56 beta isoform	-1.13374
NP_001106913	UNC45B	protein unc-45 homolog B	-3.39368
NP_001106690	MOS	proto-oncogene serine/threonine-protein kinase mos	-0.166138
NP_999416	TGFA	protransforming growth factor alpha precursor	-3.7539
NP_999514	PC	pyruvate carboxylase, mitochondrial	-1.31651
P29804	PDHA1	Pyruvate dehydrogenase E1 component subunit alpha, somatic form, mitochondrial	-3.74372
NP_001001643	GDI2	rab GDP dissociation inhibitor beta	-0.203777
NP_001116657	RAP2A	ras-related protein Rap-2a precursor	1.85042
NP_001120696	PEG10	retrotransposon-derived protein PEG10 isoform 1	4.92986
ABD77175	RPL18	ribosomal protein L18	2.5461
NP_001128295	SEPP1	selenoprotein P precursor	2.08297
NP_001033096	SRSF1	serine/arginine-rich splicing factor 1	-2.00233
NP_001116552	ATM	serine-protein kinase ATM	4.01722
NP_001005208	ALB	serum albumin precursor	-1.12779
NP_001139340	TRPC4	short transient receptor potential channel 4	-1.72287
NP_001157493	SLC5A1	sodium/glucose cotransporter 1	-2.73607
NP_999575	SLC5A5	sodium/iodide cotransporter	-3.07862
ACF33816	SLC30A2	solute carrier family 30 member 2	2.07496
NP_001123449	SPAG11	sperm associated antigen 11	2.25217
NP_001185849	SPATA3	spermatogenesis-associated protein 3	-0.0593455
NP_001230398	TBCCD1	TBCC domain-containing protein 1	4.16937
NP_999395	TNC	tenascin precursor	-3.85401
NP_001116676	TN-X	tenascin-X precursor	-1.06858
NP_001230604	TPMT	thiopurine S-methyltransferase	-2.72726
AAA51296	---	This CDS feature is included to show the translation of the corresponding C_region. Presently translation qualifiers on C_region features are illegal, partial	-4.13033
AAD00528	TTNLOC100620261	titin, partial	3.14216
NP_999252	CD80	T-lymphocyte activation antigen CD80 precursor	-0.0332286
NP_998926	TLR2	toll-like receptor 2 precursor	1.81608
NP_001090903	TLR7	toll-like receptor 7 precursor	-1.1679
BAF62309	SOX18	transcription factor SOX-18	3.42874
O11780	---	Transforming growth factor-beta-induced protein ig-h3	-3.29021
NP_001106151	TKT	transketolase	-1.77934
ABR01161	---	transposase	-0.231307
AAX77003	LOC100049649	transposase DDE-like protein	-4.89698
NP_999127	HADHA	trifunctional enzyme subunit alpha, mitochondrial	4.35541
NP_001032228	TPI1	triosephosphate isomerase	-5.74823
NP_001123419	TPM2	tropomyosin beta chain	2.38394
P00761	---	Trypsin	5.14376
BAE93248	COL6A1	type VI collagen alpha-1 chain	-0.484838
BAE93251	COL6A2	type VI collagen alpha-2 chain	-1.79946
NP_999102	FAU	ubiquitin-like protein FUBI precursor	3.00486
Q29561	---	UMP-CMP kinase	-2.33564
NP_001121921	C17H20orf86	uncharacterized protein LOC100144514	-0.691471
NP_001231544	C14H10orf32	uncharacterized protein LOC100157047	0.624837
NP_001116686	VARS	valine--tRNA ligase, mitochondrial precursor	4.05886
P02543	VIM	Vimentin	-0.260808
ABA39527	---	vimentin, partial	0.798246
NP_999269	VTN	vitronectin precursor	7.22393
NP_999125	VDAC1	voltage-dependent anion-selective channel protein 1	-0.857496
Q28833	VWF	von Willebrand factor	-1.67875
NP_999405	ATP6V1H	V-type proton ATPase subunit H	-0.790406
* Genbank or Uniprot accessions
